# Supplementary material for: Crystal Structure, Raman, FTIR, UV-Vis Absorption, Photoluminescence Spectroscopy, TG–DSC and Dielectric Properties of New Semiorganic Crystals of 2-Methylbenzimidazolium Perchlorate
Source: Materials (Basel). 2023 Feb 28;16(5):1994. doi: 10.3390/ma16051994 (PMC10004103; doi:10.3390/ma16051994)
Supplement: Supplementary file 1 [file materials-16-01994-s001.zip]

Archive with 5 entries (5 files):
- materials-2213976-supplementary.pdf
- MBI-HClO4_FCF (2).FCF
- MBI_HCLO-1.cif
- MBI_hclo4- 3.cif
- MBI_hclo4-2.cif
