# Supplementary material for: Crystal Structure, Raman, FTIR, UV-Vis Absorption, Photoluminescence Spectroscopy, TG–DSC and Dielectric Properties of New Semiorganic Crystals of 2-Methylbenzimidazolium Perchlorate
Source: Materials (Basel). 2023 Feb 28;16(5):1994. doi: 10.3390/ma16051994 (PMC10004103; doi:10.3390/ma16051994)
Supplement: Supplementary file 1 [file materials-16-01994-s001.zip › MBI-HClO4_FCF (2).FCF]

data_
_cell_length_a 7.91231198
_cell_length_b 9.96167363
_cell_length_c 12.6787243
_cell_angle_alpha 90
_cell_angle_beta  95.4042943
_cell_angle_gamma 90
_shelx_F_squared_multiplier 1
loop_
_symmetry_equiv_pos_as_xyz
	 'x, y, z '
	 '-x+1/2, y+1/2, -z+1/2 '
	 '-x, -y, -z '
	 'x+1/2, -y+1/2, z+1/2 '
loop_
_refln_index_h
_refln_index_k
_refln_index_l
_refln_F_squared_calc
_refln_F_squared_meas
_refln_observed_status
0	1	1	129.22	127.5	o
1	0	-1	21.64	20.88	o
1	0	1	46.05	50.78	o
0	0	2	19.93	21.78	o
1	1	0	193.26	194.43	o
1	-1	-1	0.9	0.99	o
1	1	1	118.13	119.65	o
0	1	2	56.26	58.14	o
0	2	0	111.68	112.25	o
0	2	1	415.81	418.81	o
1	-1	-2	746.11	751.41	o
1	1	2	0.79	0.85	o
1	2	0	87.85	88.29	o
1	-2	-1	20.91	21.03	o
2	0	0	2.49	2.53	o
1	2	1	160.04	160.41	o
0	2	2	220.75	230.54	o
0	1	3	92.84	92.79	o
1	0	-3	0.44	0.44	o
2	1	0	312.9	321.75	o
1	-1	-3	222.82	240.17	o
2	-1	-1	122.4	132.35	o
1	-2	-2	0.63	0.72	o
1	0	3	796.22	813.97	o
2	0	-2	97.31	103.01	o
2	1	1	894.11	910.69	o
1	2	2	219.12	227.62	o
1	1	3	18.45	18.18	o
2	-1	-2	18.54	21.16	o
0	2	3	45.58	45.26	o
0	3	1	32.91	33.01	o
2	0	2	695.73	703.02	o
0	0	4	41.63	38.51	o
2	2	0	18.62	21.31	o
1	3	0	51.7	55.88	o
2	1	2	228.73	234.64	o
1	-2	-3	51.11	52.42	o
2	-2	-1	94.59	96.96	o
0	1	4	4.36	5.08	o
1	-3	-1	99.72	111.03	o
2	2	1	100.28	102.15	o
1	3	1	34.97	35.17	o
0	3	2	185.96	191.7	o
1	2	3	52.53	55.23	o
1	-1	-4	88.33	87.53	o
2	-1	-3	197.08	198.91	o
2	-2	-2	2.87	3.29	o
1	-3	-2	31.33	31.15	o
1	1	4	7.76	8.05	o
1	3	2	1.65	1.66	o
2	2	2	17.46	16	o
0	2	4	0.23	0.21	o
2	1	3	1.49	1.34	o
3	0	-1	4.31	4.08	o
0	3	3	29.86	29.06	o
1	-2	-4	179.87	161.2	o
2	0	-4	1.58	1.42	o
2	-2	-3	71.97	65.45	o
3	1	0	10.3	9.48	o
2	3	0	20.85	19.22	o
3	-1	-1	12.34	11.78	o
3	0	1	45.85	45.51	o
1	-3	-3	55.81	56.39	o
2	-3	-1	6.3	6.37	o
2	-1	-4	98.71	93.09	o
0	4	0	0.01	0.01	o
1	0	-5	0.33	0.32	o
1	2	4	8.68	8.2	o
2	3	1	3.06	2.96	o
0	1	5	3.79	3.93	o
3	1	1	1.01	1.05	o
0	4	1	43.98	45.31	o
3	-1	-2	13.91	13.22	o
1	3	3	88.6	83.96	o
2	2	3	7.17	6.54	o
2	-3	-2	1.4	1.27	o
1	-1	-5	6.5	5.82	o
1	4	0	34.89	30.34	o
2	0	4	0.79	0.74	o
1	-4	-1	66.66	60.61	o
1	0	5	2.73	2.59	o
3	0	-3	100.06	96.32	o
3	2	0	6.62	6.49	o
1	4	1	0.14	0.14	o
3	-2	-1	1.42	1.4	o
0	4	2	17.27	17.07	o
2	3	2	28.36	27.83	o
2	-2	-4	8.1	8.27	o
2	1	4	34.51	35.2	o
0	3	4	141.32	147.31	o
3	1	2	5.71	6.06	o
1	1	5	0.54	0.57	o
3	-1	-3	26.27	24.17	o
0	2	5	1.62	1.49	o
3	2	1	7.08	6.54	o
1	-4	-2	30.75	28.6	o
3	-2	-2	0.16	0.15	o
1	-3	-4	20.36	19.04	o
2	-3	-3	0.03	0.03	o
1	-2	-5	10.92	9.75	o
1	4	2	24.12	20.92	o
2	-1	-5	5.9	5.41	o
1	3	4	9.91	8.98	o
0	4	3	3.4	3.07	o
3	0	3	8.63	7.95	o
2	2	4	1.67	1.72	o
3	2	2	29.55	29.14	o
1	2	5	34.72	32.32	o
2	3	3	70.95	65.89	o
3	-2	-3	0.06	0.06	o
2	4	0	10.48	11.03	o
0	0	6	41.67	43.71	o
1	-4	-3	23.02	21.92	o
2	-4	-1	2.74	2.6	o
3	1	3	11.54	11	o
3	-1	-4	0.11	0.1	o
3	3	0	6.1	5.32	o
2	4	1	18.27	15.93	o
0	1	6	2.1	1.84	o
3	-3	-1	22.43	19.72	o
1	4	3	5.71	5.24	o
2	-3	-4	40.64	37.2	o
1	-1	-6	2.51	2.31	o
2	-2	-5	11.13	10.11	o
2	-4	-2	11.81	10.68	o
0	3	5	3.01	2.71	o
3	3	1	4.3	3.88	o
3	-3	-2	5.84	5.32	o
2	1	5	11.58	10.65	o
1	-3	-5	31.21	30.92	o
4	0	0	0.18	0.17	o
0	5	1	42.38	40.46	o
2	4	2	14.44	13.74	o
3	2	3	34.57	33.04	o
0	4	4	12.32	12.54	o
3	-2	-4	66.77	67.22	o
1	1	6	1.61	1.63	o
0	2	6	28.35	28.02	o
4	-1	-1	36.05	35.46	o
2	0	-6	49.61	49.73	o
4	0	-2	4.78	4.81	o
4	1	0	7.26	7.34	o
1	5	0	15.53	15.76	o
1	-4	-4	61.2	63.97	o
2	3	4	32.78	34.33	o
2	-4	-3	68.83	72.23	o
1	-2	-6	10.86	11.48	o
3	3	2	1.41	1.56	o
1	-5	-1	16.99	18.87	o
1	3	5	17.8	20.02	o
3	0	-5	15.23	17.14	o
3	-3	-3	27.8	30.43	o
1	5	1	8.06	8.47	o
0	5	2	64.81	65.58	o
2	-1	-6	2.18	2.15	o
4	-1	-2	28.56	28.17	o
3	1	4	61.32	60.85	o
2	2	5	6.53	7.11	o
4	1	1	21.83	23.3	o
3	-1	-5	32.97	34.96	o
1	4	4	104.19	109.89	o
1	-5	-2	1.86	2.09	o
2	-3	-5	0.03	0.03	o
2	4	3	19.66	20.69	o
1	2	6	7.49	7.89	o
4	-2	-1	6.91	7.68	o
1	5	2	1.63	1.82	o
4	0	2	0.13	0.14	o
4	2	0	3.96	4.48	o
4	-1	-3	9.99	11.26	o
3	4	0	9.94	11.85	o
3	-4	-1	2.18	2.56	o
2	-2	-6	0.6	0.67	o
4	-2	-2	44.5	49.13	o
4	1	2	79.67	87.97	o
0	5	3	74.72	83.06	o
3	2	4	55.25	61.76	o
3	3	3	2	2.38	o
1	0	-7	1.8	2.24	o
2	-4	-4	6.93	8.82	o
4	2	1	0.43	0.53	o
2	0	6	0.27	0.32	o
3	-3	-4	8.82	10.22	o
3	-2	-5	29.85	34.16	o
2	5	0	3.14	3.54	o
0	3	6	5.54	6.25	o
0	1	7	0.81	0.91	o
0	4	5	5.86	6.59	o
3	4	1	2.73	3.07	o
1	-5	-3	2.27	2.54	o
2	-5	-1	5.99	6.7	o
3	-4	-2	5.07	5.66	o
1	-1	-7	33.79	37.76	o
1	-3	-6	0.02	0.02	o
2	1	6	0.06	0.07	o
1	-4	-5	0.05	0.06	o
2	5	1	6.81	7.97	o
4	0	-4	7.48	8.58	o
1	5	3	11.92	12.33	o
3	0	5	83.48	86.6	o
2	3	5	3.61	3.92	o
4	-2	-3	19.53	22.06	o
2	-5	-2	0.03	0.03	o
1	0	7	0.2	0.22	o
4	-1	-4	0.35	0.37	o
4	2	2	32.68	34.14	o
3	1	5	29.63	31.02	o
2	4	4	5	5.43	o
3	4	2	3.35	3.8	o
1	4	5	1.7	1.95	o
1	3	6	27.82	31.86	o
3	-4	-3	9.71	10.69	o
3	-1	-6	16.26	16.99	o
1	1	7	0.12	0.13	o
4	1	3	122.47	128.68	o
4	-3	-1	7.71	8.14	o
0	2	7	18.22	20.35	o
4	3	0	2.03	2.35	o
2	5	2	24.21	28.41	o
1	-2	-7	0.5	0.61	o
0	5	4	58.11	65.33	o
2	2	6	1.1	1.22	o
2	-1	-7	0.41	0.45	o
2	-3	-6	49.79	50.66	o
4	-3	-2	26.64	27.06	o
3	3	4	23.14	23.53	o
1	-5	-4	32.84	34.83	o
2	-5	-3	2.37	2.54	o
4	3	1	6.26	6.78	o
0	6	0	0.18	0.19	o
2	-4	-5	8.74	9.41	o
3	-3	-5	26.67	28.62	o
4	-2	-4	12.1	12.71	o
0	6	1	3.26	3.39	o
3	2	5	31.86	32.47	o
1	5	4	24.88	25.99	o
3	-2	-6	40.55	42.15	o
1	2	7	0.03	0.03	o
4	2	3	16.63	17.34	o
1	6	0	3.09	3.31	o
3	4	3	0.85	0.92	o
4	-3	-3	0.35	0.37	o
1	-6	-1	20.07	20.98	o
3	-4	-4	5.87	6.12	o
2	5	3	1.51	1.58	o
2	-2	-7	26.2	26.91	o
4	-1	-5	37.2	37.9	o
1	6	1	22.82	23.26	o
0	4	6	13.31	13.57	o
0	6	2	8.66	8.88	o
4	0	4	3.09	3.18	o
4	3	2	7.7	7.93	o
1	-4	-6	65.1	67.93	o
3	5	0	14.59	14.01	o
3	-5	-1	3.51	3.32	o
0	3	7	1.81	1.68	o
4	1	4	30.32	28.09	o
5	0	-1	2.45	2.38	o
1	-6	-2	17.04	16.66	o
1	-3	-7	6.26	6.2	o
2	4	5	12.46	12.47	o
2	-5	-4	2.46	2.47	o
0	0	8	1.46	1.47	o
2	3	6	3.56	3.56	o
1	6	2	7.02	6.62	o
2	1	7	8.03	7.51	o
0	5	5	5.41	5.06	o
3	5	1	1.9	1.78	o
5	-1	-1	12.02	11.28	o
3	-5	-2	2.01	1.91	o
0	1	8	1.34	1.29	o
1	-1	-8	1.87	1.8	o
3	0	-7	5.37	5.15	o
5	1	0	15.93	15.3	o
1	4	6	11.55	11.19	o
3	1	6	10.14	9.83	o
1	-5	-5	0.05	0.04	o
4	-2	-5	5.41	5.44	o
4	-4	-1	0.95	0.95	o
5	0	1	0.36	0.36	o
4	-3	-4	0.32	0.33	o
4	4	0	0.41	0.42	o
5	-1	-2	6.27	6.36	o
0	6	3	5.62	5.7	o
3	3	5	60.65	60.68	o
3	-1	-7	5.97	6.09	o
2	6	0	0.97	0.93	o
3	-3	-6	0.88	0.85	o
1	3	7	5.88	5.63	o
4	3	3	10	9.56	o
5	1	1	1.52	1.45	o
4	2	4	0.22	0.21	o
2	-4	-6	17.71	16.85	o
4	-4	-2	7.64	7.27	o
3	4	4	0.13	0.12	o
1	-6	-3	2.8	2.66	o
2	-6	-1	18.05	17.19	o
5	0	-3	1.57	1.5	o
2	5	4	11.27	10.75	o
4	4	1	0.23	0.22	o
3	5	2	0.27	0.25	o
1	5	5	24.98	23.38	o
3	-4	-5	0.19	0.18	o
2	0	-8	1.87	1.74	o
2	-3	-7	1.07	1	o
3	-5	-3	1.57	1.47	o
2	6	1	15.86	14.79	o
4	0	-6	2.85	2.67	o
2	2	7	2.19	2.05	o
5	-2	-1	2.92	2.74	o
5	-1	-3	2.22	2.08	o
1	6	3	0.33	0.3	o
0	2	8	0.13	0.12	o
1	-2	-8	0.06	0.05	o
1	1	8	1.25	1.16	o
5	2	0	0.45	0.42	o
2	-6	-2	0.94	0.87	o
3	2	6	0.06	0.06	o
2	-1	-8	5.45	5	o
4	-1	-6	20.67	18.65	o
5	-2	-2	24.26	21.83	o
4	-4	-3	7.42	6.91	o
3	-2	-7	3.86	3.6	o
2	-5	-5	8.96	8.39	o
5	1	2	23.04	21.95	o
5	2	1	0.25	0.24	o
4	4	2	0.06	0.06	o
2	6	2	19.91	19.02	o
4	1	5	0.02	0.02	o
0	6	4	0.02	0.02	o
4	-3	-5	1.47	1.34	o
0	4	7	4.09	3.72	o
3	5	3	0.46	0.42	o
5	-2	-3	3.4	3.12	o
1	-4	-7	7.46	6.85	o
1	-6	-4	4.44	4.07	o
2	-6	-3	0.83	0.77	o
1	2	8	4.16	3.83	o
2	4	6	1.18	1.09	o
3	-5	-4	0.06	0.06	o
5	-1	-4	0.15	0.14	o
2	-2	-8	4.63	4.27	o
0	5	6	3.9	3.59	o
4	-2	-6	4.9	4.52	o
4	3	4	0.28	0.26	o
1	-5	-6	1.43	1.34	o
1	6	4	1.88	1.81	o
5	2	2	0.15	0.15	o
5	0	3	0.96	0.93	o
4	-4	-4	0.81	0.8	o
2	3	7	0.05	0.05	o
5	-3	-1	0.93	0.94	o
3	4	5	0.01	0.01	o
2	5	5	18.72	19.29	o
3	0	7	1.18	1.22	o
0	3	8	16.09	16.6	o
4	2	5	32.96	34.51	o
1	-3	-8	0.15	0.16	o
5	3	0	5.9	6.35	o
2	6	3	5.11	5.54	o
3	3	6	3.16	3.42	o
2	0	8	10.23	11.13	o
5	1	3	0.3	0.31	o
3	-4	-6	1.68	1.78	o
1	4	7	0.03	0.03	o
4	4	3	37.02	39.08	o
5	-3	-2	4.93	5.17	o
0	7	1	0.1	0.11	o
3	1	7	11.25	11.43	o
3	-3	-7	35.94	36.31	o
1	5	6	0.43	0.43	o
5	-2	-4	16.56	16.61	o
2	1	8	0.04	0.04	o
2	-4	-7	29.72	29.72	o
1	0	-9	2.74	2.74	o
3	6	0	4.45	4.45	o
3	-6	-1	2.35	2.34	o
4	-5	-1	1.06	1.05	o
5	3	1	23.45	23.03	o
4	5	0	0.77	0.75	o
1	7	0	21.71	21.36	o
3	-1	-8	41.86	41.41	o
5	0	-5	10.36	10.28	o
2	-6	-4	25.99	25.8	o
1	-7	-1	0	0	o
1	-1	-9	0.39	0.38	o
1	7	1	0.59	0.58	o
0	1	9	0.08	0.07	o
0	7	2	1.89	1.84	o
2	-5	-6	2.66	2.58	o
0	6	5	0.03	0.03	o
4	-5	-2	0.44	0.42	o
3	6	1	5.53	5.34	o
3	5	4	0.77	0.75	o
3	-6	-2	0.01	0.01	o
5	-3	-3	0.18	0.18	o
4	-1	-7	0.49	0.47	o
5	-1	-5	1.26	1.23	o
4	5	1	3.63	3.6	o
1	3	8	0.53	0.53	o
3	-5	-5	20.63	21.7	o
1	-6	-5	9.99	10.6	o
2	-3	-8	3.28	3.52	o
5	2	3	0.42	0.48	o
4	-3	-6	21.36	23.32	o
4	0	6	1.73	1.87	o
1	-7	-2	25.32	26.66	o
3	2	7	0	0	o
2	2	8	9.37	8.87	o
5	3	2	0.13	0.13	o
4	-4	-5	1.7	1.61	o
1	7	2	0.02	0.02	o
4	1	6	1.42	1.34	o
1	0	9	8.8	8.28	o
3	-2	-8	2.41	2.27	o
2	6	4	5.12	4.82	o
4	3	5	4.99	4.69	o
4	-5	-3	0.57	0.53	o
3	6	2	3.16	2.98	o
1	6	5	3.94	3.74	o
3	-6	-3	14.48	13.72	o
1	-2	-9	6.96	6.6	o
0	2	9	0.12	0.12	o
2	-1	-9	14.34	13.68	o
4	4	4	2.95	2.82	o
4	5	2	0.13	0.12	o
0	7	3	10.79	10.28	o
5	1	4	6.48	6.19	o
1	1	9	0.86	0.82	o
4	-2	-7	5.68	5.5	o
5	-2	-5	0.3	0.29	o
5	-3	-4	7.61	7.31	o
2	7	0	2.24	2.14	o
0	5	7	18.96	18.01	o
2	4	7	22.81	21.69	o
1	-7	-3	5.21	5	o
2	-7	-1	8.99	8.63	o
5	-4	-1	0.41	0.4	o
1	-5	-7	4.54	4.41	o
0	4	8	8.68	8.44	o
1	-4	-8	9.13	8.92	o
5	4	0	2.52	2.46	o
2	5	6	6.85	6.7	o
2	-6	-5	2.09	2.04	o
3	4	6	3.29	3.21	o
2	7	1	6.07	5.92	o
4	2	6	7.97	7.75	o
5	-4	-2	4.62	4.5	o
1	7	3	1.71	1.66	o
3	-4	-7	4.77	4.66	o
2	-7	-2	0.45	0.44	o
5	3	3	7.06	6.9	o
2	-2	-9	3.06	2.99	o
5	4	1	2.51	2.46	o
4	-5	-4	12.32	12.07	o
6	0	0	8.12	7.97	o
3	6	3	2.83	2.79	o
5	2	4	3.23	3.17	o
1	2	9	0.12	0.12	o
5	-1	-6	5.37	5.26	o
3	5	5	27.17	26.66	o
6	0	-2	15.87	15.6	o
3	3	7	19.52	19.34	o
6	-1	-1	0.1	0.1	o
3	-6	-4	0.01	0.01	o
2	3	8	2.07	2.08	o
0	6	6	0.4	0.4	o
3	-5	-6	8.41	8.3	o
1	5	7	8.38	8.27	o
4	5	3	0.1	0.1	o
6	1	0	0.28	0.27	o
2	7	2	0.14	0.13	o
3	-3	-8	0.65	0.62	o
5	-4	-3	1.91	1.84	o
6	-1	-2	1.22	1.17	o
1	-6	-6	6.55	6.28	o
0	7	4	0.64	0.61	o
1	4	8	16.2	15.5	o
2	-4	-8	0.06	0.05	o
2	-5	-7	8.88	8.51	o
1	-3	-9	0.07	0.07	o
4	0	-8	10.33	9.92	o
0	3	9	0.57	0.54	o
4	-4	-6	3.63	3.5	o
3	1	8	3.06	2.99	o
3	0	-9	0.03	0.03	o
1	-7	-4	9.85	9.64	o
4	-3	-7	1.72	1.69	o
2	6	5	5.21	5.12	o
5	-3	-5	0.58	0.57	o
2	-7	-3	0.14	0.14	o
5	0	5	0.85	0.88	o
6	1	1	0.8	0.82	o
5	4	2	0.55	0.57	o
4	-1	-8	0.28	0.29	o
5	-2	-6	10.19	10.21	o
3	-1	-9	0.01	0.01	o
6	-1	-3	3.89	3.89	o
4	4	5	20.56	20.41	o
6	-2	-1	20.77	21	o
1	6	6	3.92	3.97	o
2	1	9	0.1	0.1	o
5	1	5	9.01	9.17	o
1	7	4	1.79	1.84	o
4	-6	-1	0.8	0.83	o
4	3	6	1.31	1.35	o
6	2	0	12.13	12.46	o
4	6	0	4.95	5.08	o
6	-2	-2	7.81	7.95	o
2	7	3	8.91	8.95	o
5	-4	-4	5.02	5.04	o
0	0	10	0.86	0.86	o
6	0	2	1.57	1.56	o
4	1	7	6.46	6.42	o
4	-5	-5	0.66	0.66	o
2	-3	-9	1.16	1.16	o
2	-6	-6	9.27	9.24	o
4	-6	-2	0.25	0.24	o
3	6	4	4.27	4.24	o
5	3	4	2.87	2.83	o
1	3	9	0.1	0.1	o
3	2	8	5.33	5.25	o
4	6	1	2.35	2.33	o
1	-1	-10	0.01	0.01	o
6	0	-4	3.91	3.86	o
3	-6	-5	0.08	0.08	o
0	1	10	5.24	5.16	o
6	1	2	0.03	0.02	o
6	2	1	0.49	0.48	o
3	7	0	0.23	0.23	o
4	-2	-8	0.17	0.17	o
3	-7	-1	0.62	0.61	o
4	5	4	0.35	0.34	o
3	-2	-9	7.53	7.41	o
6	-2	-3	0.04	0.03	o
2	-7	-4	1.14	1.12	o
5	0	-7	16.6	16.47	o
0	8	0	8.61	8.63	o
6	-1	-4	11.33	11.39	o
2	2	9	7.77	7.91	o
5	2	5	8.05	8.22	o
5	4	3	0.36	0.37	o
2	5	7	1.76	1.82	o
0	7	5	13.87	14.31	o
3	7	1	0.03	0.04	o
0	8	1	0.77	0.8	o
5	-5	-1	2.35	2.42	o
3	-7	-2	3.27	3.38	o
3	4	7	0.01	0.01	o
0	5	8	1.02	1.05	o
5	-1	-7	0.34	0.35	o
2	0	-10	0.01	0.01	o
4	-6	-3	0.04	0.04	o
1	-5	-8	0.08	0.08	o
5	5	0	2.59	2.63	o
3	5	6	5.11	5.15	o
1	-7	-5	2.91	2.92	o
2	4	8	6.62	6.64	o
4	2	7	4.13	4.13	o
4	6	2	5.24	5.21	o
5	-5	-2	0.15	0.15	o
1	8	0	16.66	16.56	o
3	-4	-8	0.85	0.85	o
5	-3	-6	2.54	2.53	o
2	-1	-10	0.15	0.15	o
3	-5	-7	13.82	13.72	o
1	-2	-10	0.93	0.92	o
1	-8	-1	0	0	o
6	-3	-1	4.5	4.47	o
0	2	10	1.86	1.85	o
6	2	2	1.89	1.87	o
1	-4	-9	0.17	0.17	o
1	8	1	2.89	2.86	o
0	4	9	0.02	0.02	o
0	8	2	15.37	15.18	o
0	6	7	0.02	0.02	o
5	5	1	0.04	0.04	o
6	3	0	0.47	0.47	o
1	1	10	4.91	4.85	o
1	-6	-7	18.93	18.7	o
6	-3	-2	0.62	0.61	o
4	-4	-7	4.19	4.15	o
5	-4	-5	0.73	0.72	o
2	7	4	0.12	0.12	o
3	7	2	1.26	1.25	o
6	-2	-4	0.85	0.84	o
2	6	6	0.93	0.93	o
1	7	5	4.61	4.57	o
3	-7	-3	9.65	9.58	o
6	1	3	3.14	3.13	o
1	-8	-2	0.01	0.01	o
5	-5	-3	0.24	0.24	o
3	3	8	2.22	2.21	o
5	-2	-7	0.58	0.58	o
1	5	8	3.78	3.74	o
2	-5	-8	9.7	9.54	o
6	3	1	2.93	2.88	o
4	-3	-8	0.01	0.01	o
1	8	2	1.93	1.91	o
4	-5	-6	0.61	0.6	o
6	-1	-5	0.57	0.57	o
4	4	6	1.57	1.55	o
4	-6	-4	2.4	2.37	o
3	-3	-9	7.94	7.91	o
3	6	5	0.35	0.35	o
6	-3	-3	0.19	0.19	o
2	-2	-10	2.3	2.3	o
5	1	6	10.08	10.09	o
2	-7	-5	0.04	0.04	o
2	3	9	4	4.1	o
5	3	5	4.97	5.1	o
5	5	2	3.29	3.35	o
3	-6	-6	8.32	8.46	o
1	6	7	2.03	2.07	o
4	6	3	1.37	1.4	o
2	-4	-9	0.02	0.02	o
0	8	3	0.66	0.66	o
5	4	4	2.75	2.77	o
1	4	9	0.31	0.31	o
1	2	10	0	0	o
4	5	5	0.49	0.49	o
3	0	9	1.92	1.91	o
4	-1	-9	4.52	4.42	o
2	-6	-7	0.16	0.16	o
4	3	7	1.67	1.63	o
2	8	0	3.11	3.04	o
6	2	3	1.07	1.04	o
1	-8	-3	0.05	0.05	o
2	-8	-1	7.18	7.03	o
3	7	3	1.12	1.1	o
3	1	9	0.01	0.01	o
1	-3	-10	0.41	0.41	o
3	-7	-4	2.89	2.83	o
5	-5	-4	0.16	0.15	o
0	3	10	2.05	2.01	o
6	3	2	2.61	2.56	o
2	8	1	0.09	0.08	o
0	7	6	2.13	2.1	o
4	0	8	0.08	0.08	o
6	-2	-5	3.42	3.38	o
1	8	3	7.16	7.08	o
1	-7	-6	0.36	0.36	o
6	-3	-4	3.04	3.01	o
3	-1	-10	0.01	0.01	o
5	2	6	0.08	0.08	o
6	0	4	0.55	0.55	o
2	-8	-2	0.1	0.1	o
2	0	10	1.79	1.78	o
4	1	8	0.74	0.74	o
5	-4	-6	9.52	9.48	o
2	7	5	0.58	0.58	o
5	-3	-7	0.33	0.33	o
6	1	4	0.02	0.02	o
6	-4	-1	10.28	10.27	o
6	0	-6	0.5	0.5	o
4	-2	-9	7.98	7.97	o
5	-1	-8	0.07	0.07	o
4	-6	-5	0.01	0.01	o
5	5	3	4.47	4.46	o
2	1	10	0.9	0.9	o
6	4	0	0.12	0.12	o
2	8	2	0.27	0.27	o
6	-4	-2	1.63	1.62	o
3	5	7	12.15	12.03	o
3	2	9	0.36	0.36	o
2	-3	-10	14.65	14.51	o
0	8	4	0.62	0.62	o
1	7	6	1.82	1.82	o
6	-1	-6	0.01	0.01	o
2	5	8	1.7	1.7	o
4	-7	-1	0.79	0.78	o
4	6	4	11.13	11.08	o
4	7	0	3.51	3.49	o
3	-5	-8	0.06	0.06	o
1	3	10	0.17	0.17	o
3	4	8	0.29	0.29	o
1	-8	-4	10.67	10.7	o
2	-8	-3	4.91	4.92	o
1	0	-11	0.02	0.02	o
3	-2	-10	6.71	6.75	o
6	4	1	6.65	6.74	o
1	-5	-9	4.12	4.18	o
4	-4	-8	0.04	0.04	o
0	5	9	0.03	0.03	o
4	2	8	0.29	0.29	o
2	6	7	0.01	0.01	o
2	-7	-6	0.06	0.06	o
6	3	3	0.56	0.57	o
4	-7	-2	0.36	0.37	o
3	7	4	3.15	3.2	o
5	-6	-1	12.42	12.65	o
3	-4	-9	2.76	2.82	o
6	-4	-3	6.14	6.27	o
4	-5	-7	7.11	7.27	o
5	-5	-5	0.72	0.74	o
0	6	8	0.92	0.94	o
1	-1	-11	3.63	3.71	o
1	-6	-8	0.21	0.22	o
4	7	1	7.56	7.73	o
5	6	0	0.01	0.01	o
6	2	4	8.18	8.38	o
3	-7	-5	2.58	2.66	o
3	6	6	3.3	3.42	o
2	4	9	5.23	5.41	o
5	4	5	0.22	0.23	o
1	8	4	0.25	0.26	o
5	-2	-8	4.1	4.26	o
0	1	11	1.08	1.12	o
2	2	10	0.14	0.14	o
6	-3	-5	0.65	0.67	o
5	-6	-2	1.37	1.41	o
3	-6	-7	0.58	0.59	o
5	3	6	8.75	8.79	o
5	0	7	2.08	2.09	o
2	8	3	2.82	2.84	o
6	-2	-6	0.16	0.16	o
4	4	7	3.14	3.2	o
4	5	6	0.66	0.67	o
5	6	1	0.07	0.07	o
7	0	-1	0.41	0.42	o
4	-7	-3	4.77	4.82	o
1	-4	-10	9.8	9.86	o
5	1	7	6.62	6.67	o
4	-3	-9	7.33	7.53	o
0	4	10	1.2	1.23	o
6	4	2	0.14	0.14	o
3	8	0	0.92	0.94	o
3	-8	-1	5.35	5.48	o
2	-5	-9	2.21	2.27	o
4	7	2	0.23	0.23	o
2	-1	-11	12.88	13.32	o
7	-1	-1	4.17	4.33	o
5	5	4	2.21	2.3	o
1	5	9	0.11	0.11	o
5	-6	-3	0.13	0.14	o
2	-8	-4	10.09	10.53	o
1	-2	-11	2.07	2.17	o
3	3	9	5.54	5.8	o
1	6	8	2.56	2.69	o
6	-4	-4	2.55	2.68	o
1	0	11	0.2	0.22	o
7	-1	-2	3.49	3.67	o
2	-6	-8	2	2.1	o
0	2	11	0.34	0.36	o
7	1	0	0.67	0.71	o
4	-6	-6	1.02	1.08	o
0	7	7	0.3	0.31	o
0	8	5	0.02	0.02	o
3	8	1	2.49	2.62	o
3	-8	-2	13.93	14.5	o
6	1	5	0.26	0.27	o
1	-7	-7	6.86	7.14	o
5	-4	-7	0.27	0.28	o
7	0	-3	0.18	0.18	o
1	1	11	0.14	0.15	o
3	-3	-10	5.16	5.37	o
2	7	6	0.03	0.03	o
1	-8	-5	0.58	0.6	o
7	0	1	8.23	8.49	o
4	0	-10	10.23	10.56	o
5	6	2	1.78	1.84	o
4	3	8	10.64	11	o
4	6	5	0.85	0.89	o
2	-4	-10	1.55	1.61	o
7	-1	-3	0.01	0.01	o
6	3	4	2.22	2.3	o
5	2	7	1.2	1.25	o
6	-1	-7	0.02	0.02	o
7	1	1	0.98	1.01	o
5	-3	-8	5.56	5.74	o
4	-1	-10	1.75	1.8	o
2	3	10	0.33	0.34	o
4	-7	-4	0.15	0.16	o
0	9	1	2.86	2.92	o
2	-2	-11	0.72	0.74	o
7	-2	-1	2.76	2.81	o
1	4	10	1.84	1.87	o
5	-5	-6	0.71	0.72	o
3	7	5	0.51	0.52	o
2	8	4	1.28	1.3	o
5	0	-9	0.09	0.09	o
3	8	2	0.5	0.52	o
6	-5	-1	0.97	0.99	o
1	8	5	2.44	2.48	o
5	-6	-4	6.79	6.93	o
7	-2	-2	0.22	0.22	o
6	-3	-6	3.35	3.42	o
3	-8	-3	6.23	6.36	o
7	2	0	0	0.01	o
3	-7	-6	9.59	9.87	o
1	7	7	0.03	0.04	o
4	7	3	0.26	0.26	o
6	4	3	0.03	0.03	o
6	5	0	0.22	0.22	o
1	9	0	0.67	0.69	o
6	2	5	6.74	6.96	o
6	-5	-2	0.01	0.01	o
5	-1	-9	0.04	0.04	o
1	2	11	0.88	0.92	o
1	-9	-1	1.61	1.69	o
2	-7	-7	0.03	0.03	o
3	1	10	1.51	1.56	o
1	9	1	6.6	6.83	o
0	9	2	1.07	1.11	o
6	-4	-5	0.96	1	o
3	0	-11	3.83	3.98	o
3	5	8	3.94	4.06	o
4	1	9	11.18	11.51	o
1	-3	-11	0.25	0.25	o
7	-2	-3	0.32	0.33	o
5	4	6	7.87	8.23	o
7	-1	-4	0.37	0.39	o
2	-8	-5	6.63	6.94	o
6	-2	-7	1.1	1.15	o
7	2	1	5.38	5.63	o
6	5	1	3.38	3.54	o
4	-2	-10	5.01	5.25	o
0	3	11	0.52	0.54	o
5	6	3	0.06	0.06	o
4	-5	-8	1.93	2.03	o
7	1	2	0.02	0.02	o
3	-1	-11	0.26	0.28	o
1	-9	-2	2.64	2.77	o
3	-5	-9	3.42	3.58	o
6	-5	-3	0.01	0.01	o
3	6	7	0.09	0.09	o
2	5	9	3.17	3.29	o
5	5	5	0.49	0.51	o
2	6	8	1.63	1.69	o
4	-4	-9	9.7	10.04	o
1	9	2	2.16	2.24	o
3	8	3	0.95	0.98	o
3	-6	-8	0.32	0.33	o
3	4	9	0.63	0.64	o
5	-2	-9	1.37	1.4	o
5	3	7	0.27	0.28	o
3	-8	-4	0.02	0.03	o
3	2	10	1.38	1.39	o
1	-6	-9	0.79	0.8	o
4	5	7	0.27	0.27	o
4	-7	-5	5.24	5.3	o
0	8	6	0.67	0.68	o
0	6	9	2.57	2.59	o
0	9	3	2.8	2.84	o
2	-3	-11	4.12	4.18	o
7	-3	-1	2.59	2.62	o
6	0	6	0.02	0.02	o
4	2	9	0.18	0.18	o
4	-6	-7	3.61	3.65	o
5	-6	-5	0.16	0.16	o
1	-8	-6	5.52	5.58	o
2	1	11	1.9	1.92	o
1	-5	-10	1.47	1.49	o
3	-4	-10	1.09	1.11	o
7	-2	-4	4.33	4.39	o
7	-3	-2	1.28	1.3	o
0	5	10	2.81	2.86	o
6	5	2	0.28	0.29	o
7	0	-5	9.19	9.38	o
7	3	0	0.21	0.21	o
2	9	0	2.06	2.1	o
4	4	8	0.16	0.16	o
7	2	2	5.17	5.31	o
3	-2	-11	0.33	0.34	o
4	7	4	0.22	0.23	o
1	-9	-3	7.77	8.04	o
2	-9	-1	4.14	4.29	o
6	1	6	1.39	1.45	o
6	3	5	3.38	3.52	o
2	8	5	2.46	2.57	o
7	0	3	1.22	1.28	o
6	-5	-4	2.23	2.35	o
1	3	11	2.59	2.74	o
6	4	4	0.17	0.18	o
5	-4	-8	0.03	0.03	o
7	-1	-5	0.33	0.34	o
5	1	8	0.45	0.47	o
2	9	1	0.72	0.75	o
6	0	-8	4.03	4.2	o
2	4	10	0.6	0.62	o
4	6	6	4.54	4.72	o
2	7	7	3.26	3.39	o
5	-7	-1	2.03	2.11	o
1	9	3	0.27	0.28	o
0	7	8	0	0	o
7	1	3	0.01	0.01	o
5	-5	-7	1.7	1.75	o
1	-7	-8	0.16	0.17	o
5	7	0	0.19	0.2	o
7	-3	-3	4.85	4.96	o
2	-9	-2	3.53	3.6	o
1	8	6	1.43	1.46	o
6	-3	-7	2.27	2.32	o
3	7	6	2.21	2.26	o
6	-4	-6	0.78	0.79	o
7	3	1	0.02	0.02	o
4	-3	-10	0.17	0.18	o
6	-1	-8	0.81	0.82	o
4	-8	-1	0.24	0.24	o
2	-6	-9	5.61	5.72	o
4	8	0	0.82	0.84	o
5	-7	-2	7.12	7.26	o
0	0	12	1.91	1.95	o
5	6	4	0.04	0.04	o
1	6	9	6.69	6.84	o
2	2	11	1.35	1.38	o
2	-5	-10	1.68	1.72	o
3	-7	-7	0.02	0.02	o
1	-1	-12	1.35	1.37	o
5	7	1	1.38	1.41	o
2	-8	-6	2.35	2.39	o
4	-8	-2	0.8	0.81	o
3	8	4	0.12	0.12	o
2	9	2	0.1	0.1	o
0	1	12	0.01	0.01	o
1	5	10	0.83	0.85	o
6	2	6	0.43	0.43	o
1	-4	-11	0.07	0.07	o
4	8	1	5.35	5.45	o
0	9	4	0.8	0.81	o
5	-3	-9	3.2	3.26	o
3	-8	-5	0.01	0.01	o
3	3	10	0.23	0.24	o
7	-2	-5	1.99	2.02	o
5	2	8	4.04	4.09	o
0	4	11	1.28	1.3	o
6	5	3	1.74	1.76	o
2	0	-12	0.07	0.07	o
5	-7	-3	0.02	0.02	o
4	3	9	0.02	0.02	o
1	-9	-4	2.95	2.96	o
2	-9	-3	0.14	0.14	o
7	2	3	0.87	0.87	o
1	7	8	1.05	1.05	o
7	-3	-4	0.77	0.76	o
2	-7	-8	0.12	0.12	o
6	-2	-8	2.89	2.85	o
7	3	2	0.21	0.21	o
4	-7	-6	0.09	0.09	o
6	-5	-5	3.9	3.84	o
3	-3	-11	0.01	0.01	o
2	-1	-12	1.6	1.57	o
5	-6	-6	1.31	1.29	o
4	-8	-3	0.96	0.94	o
1	-2	-12	2.77	2.72	o
5	5	6	0.45	0.44	o
6	-6	-1	0.28	0.27	o
5	4	7	0.55	0.54	o
1	9	4	0.42	0.41	o
5	7	2	2.54	2.49	o
6	6	0	0.44	0.43	o
4	8	2	0.23	0.23	o
2	-4	-11	0.26	0.25	o
7	-4	-1	0.68	0.66	o
4	-1	-11	0.24	0.24	o
0	2	12	2.7	2.64	o
6	-6	-2	0.29	0.28	o
5	-1	-10	1.28	1.25	o
7	-1	-6	1.58	1.54	o
4	7	5	1.54	1.51	o
2	9	3	2.88	2.83	o
7	-4	-2	0.2	0.2	o
4	-5	-9	0.05	0.05	o
7	4	0	1.59	1.56	o
0	8	7	1.66	1.63	o
1	1	12	2.64	2.6	o
7	1	4	0	0	o
3	6	8	0.06	0.06	o
6	4	5	0.41	0.4	o
1	-8	-7	1.39	1.36	o
2	3	11	0.15	0.14	o
3	5	9	3.86	3.8	o
1	4	11	0.39	0.38	o
2	8	6	2.91	2.86	o
5	-7	-4	0.53	0.52	o
6	6	1	0.94	0.93	o
4	0	10	0.05	0.05	o
3	9	0	1.39	1.37	o
4	-6	-8	0.86	0.85	o
3	-9	-1	0.93	0.92	o
2	-2	-12	0	0	o
6	3	6	2.73	2.69	o
3	-6	-9	3.7	3.64	o
6	-6	-3	0.38	0.37	o
2	-9	-4	0.01	0.01	o
3	0	11	5.68	5.64	o
7	-4	-3	0.04	0.04	o
3	-5	-10	5.67	5.65	o
6	-4	-7	0.04	0.04	o
2	6	9	0.85	0.84	o
5	6	5	3.53	3.51	o
7	4	1	0.82	0.81	o
4	-4	-10	0.01	0.01	o
7	-3	-5	3.35	3.32	o
5	3	8	0.27	0.26	o
4	1	10	1.18	1.17	o
4	5	8	1.43	1.42	o
4	-8	-4	0	0	o
0	9	5	1.58	1.57	o
3	9	1	0.76	0.75	o
4	-2	-11	0.2	0.2	o
3	-9	-2	0.08	0.08	o
3	8	5	0.16	0.16	o
5	-2	-10	0.3	0.3	o
7	-2	-6	2.89	2.86	o
7	3	3	0.02	0.02	o
3	1	11	0.12	0.12	o
6	1	7	0.23	0.22	o
6	5	4	0.41	0.41	o
1	-9	-5	0.06	0.06	o
5	-5	-8	2.96	2.92	o
4	6	7	2.2	2.17	o
5	7	3	0.06	0.06	o
6	-3	-8	0.99	0.97	o
3	-8	-6	0.55	0.54	o
1	8	7	0.33	0.32	o
2	5	10	0	0	o
4	8	3	0.42	0.41	o
1	2	12	0.42	0.41	o
7	2	4	0.01	0.01	o
3	7	7	0.26	0.25	o
5	-4	-9	0.71	0.69	o
1	-6	-10	0.07	0.07	o
1	-3	-12	0.07	0.07	o
6	-5	-6	2	1.93	o
2	7	8	1.51	1.47	o
2	-8	-7	0	0	o
0	6	10	0.46	0.44	o
3	-1	-12	0.46	0.44	o
3	4	10	0.13	0.12	o
6	6	2	6.12	5.93	o
0	3	12	2.21	2.16	o
3	-7	-8	1.42	1.39	o
4	4	9	0.34	0.34	o
2	9	4	0.81	0.79	o
6	-1	-9	1.6	1.57	o
5	0	9	0.12	0.12	o
3	9	2	0.83	0.81	o
6	-6	-4	0.08	0.08	o
7	-4	-4	0.59	0.57	o
1	9	5	0.73	0.71	o
3	-9	-3	0.25	0.24	o
1	-7	-9	0.3	0.29	o
4	2	10	0.04	0.04	o
0	7	9	0.48	0.47	o
7	4	2	2.98	2.9	o
3	-4	-11	0.09	0.09	o
7	0	-7	0.01	0.01	o
4	-7	-7	0.58	0.57	o
5	-7	-5	0.01	0.01	o
5	1	9	0.01	0.01	o
1	-5	-11	0.05	0.05	o
5	-6	-7	0.07	0.07	o
3	2	11	1.1	1.06	o
6	2	7	0.05	0.05	o
0	10	0	0.06	0.06	o
0	5	11	2.45	2.38	o
7	0	5	0.21	0.21	o
2	-3	-12	0.13	0.12	o
2	0	12	0.01	0.01	o
0	10	1	1.58	1.53	o
7	-1	-7	1.25	1.21	o
2	-6	-10	0.13	0.13	o
2	-9	-5	0.22	0.21	o
3	-2	-12	0.19	0.19	o
4	-8	-5	0.04	0.03	o
7	1	5	0.27	0.26	o
4	7	6	1.37	1.31	o
1	10	0	2.14	2.05	o
2	1	12	0.05	0.05	o
4	-3	-11	1.8	1.72	o
1	6	10	0	0	o
8	0	-2	1	0.97	o
5	-3	-10	0.21	0.2	o
6	-2	-9	0.02	0.02	o
7	-3	-6	0.01	0.01	o
2	4	11	2.86	2.75	o
1	-10	-1	0.08	0.08	o
5	5	7	0.98	0.94	o
8	0	0	0.13	0.12	o
1	10	1	0.1	0.1	o
2	-7	-9	1.51	1.47	o
8	-1	-1	2.47	2.4	o
0	10	2	0.56	0.54	o
1	3	12	0.56	0.54	o
4	8	4	2.16	2.11	o
6	6	3	0.77	0.75	o
7	3	4	0.15	0.15	o
2	-5	-11	0.13	0.13	o
7	-5	-1	1.9	1.86	o
3	9	3	0.56	0.54	o
5	7	4	0.69	0.67	o
1	7	9	0.77	0.76	o
6	4	6	0.09	0.08	o
8	-1	-2	0.1	0.1	o
5	2	9	0.66	0.65	o
3	-9	-4	0.73	0.71	o
7	-5	-2	1.95	1.9	o
8	1	0	0.02	0.02	o
7	-4	-5	0.07	0.07	o
5	4	8	1.7	1.65	o
7	5	0	0.58	0.57	o
0	9	6	0.59	0.58	o
6	-6	-5	0.24	0.23	o
2	8	7	0.07	0.07	o
5	-8	-1	1	0.97	o
7	-2	-7	0.42	0.41	o
1	-10	-2	0.85	0.83	o
6	5	5	0.54	0.52	o
0	8	8	0	0	o
1	-9	-6	0	0	o
7	4	3	0.34	0.33	o
1	-8	-8	0.33	0.32	o
5	8	0	1.86	1.82	o
1	5	11	0.09	0.08	o
5	6	6	0	0	o
3	8	6	0.04	0.04	o
4	3	10	0.51	0.5	o
6	-4	-8	0.01	0.01	o
1	0	-13	0.13	0.12	o
8	-1	-3	0.79	0.77	o
1	10	2	0.25	0.25	o
7	2	5	0.14	0.13	o
5	-8	-2	0.39	0.38	o
2	2	12	1.18	1.15	o
2	9	5	0.24	0.24	o
3	3	11	0.02	0.02	o
3	-8	-7	0.23	0.22	o
6	3	7	0	0	o
5	0	-11	0	0	o
7	-5	-3	3.19	3.1	o
1	-4	-12	0.24	0.23	o
6	-5	-7	0.05	0.05	o
4	-6	-9	0.03	0.03	o
7	5	1	0.27	0.26	o
4	-5	-10	0.93	0.91	o
1	-1	-13	0	0	o
8	-2	-1	0.05	0.05	o
8	1	1	0.76	0.74	o
5	8	1	0.31	0.3	o
0	10	3	1.79	1.74	o
0	4	12	1.45	1.41	o
5	-7	-6	0.02	0.02	o
8	-2	-2	1.11	1.08	o
3	6	9	0.37	0.36	o
5	-1	-11	0	0	o
6	-7	-1	0.47	0.46	o
1	9	6	2.57	2.5	o
4	0	-12	0.01	0.01	o
0	1	13	0.47	0.46	o
8	0	-4	0.58	0.56	o
3	-3	-12	0.64	0.63	o
8	2	0	0.07	0.07	o
2	10	0	0.88	0.86	o
4	-9	-1	0.75	0.73	o
6	0	8	0.19	0.18	o
6	7	0	0.01	0.01	o
4	9	0	0.66	0.64	o
1	-10	-3	0.38	0.37	o
2	-10	-1	2.11	2.06	o
5	-8	-3	0.07	0.07	o
6	-7	-2	0.05	0.05	o
6	-3	-9	0.03	0.03	o
1	8	8	0.55	0.54	o
5	-5	-9	0.19	0.18	o
3	-6	-10	0.07	0.06	o
2	-8	-8	0.16	0.16	o
4	-1	-12	0.67	0.66	o
8	-1	-4	0.69	0.67	o
3	5	10	1.35	1.31	o
2	10	1	0.2	0.19	o
8	-2	-3	3.79	3.69	o
6	1	8	0.67	0.65	o
4	6	8	0.24	0.23	o
4	-8	-6	0.03	0.03	o
2	-9	-6	0.02	0.01	o
2	-4	-12	0.68	0.66	o
4	-9	-2	0.01	0.01	o
3	9	4	0.02	0.02	o
3	7	8	1.46	1.43	o
1	10	3	0.34	0.33	o
2	-1	-13	0.24	0.23	o
4	5	9	0.14	0.13	o
8	0	2	0	0	o
5	3	9	0.05	0.05	o
4	9	1	0.02	0.02	o
6	6	4	0.05	0.05	o
7	-5	-4	0.28	0.28	o
2	-10	-2	0.08	0.08	o
3	-9	-5	0.25	0.25	o
5	-6	-8	1.01	1	o
6	7	1	2.92	2.87	o
5	8	2	0.53	0.52	o
1	-2	-13	0.01	0.01	o
4	-7	-8	0.12	0.12	o
2	6	10	0.99	0.97	o
8	2	1	0.04	0.04	o
7	5	2	0.54	0.53	o
3	-5	-11	0.17	0.16	o
6	0	-10	0.12	0.12	o
7	-3	-7	0.42	0.41	o
4	-4	-11	0.28	0.27	o
7	-1	-8	0.01	0.01	o
3	-7	-9	0	0	o
6	-7	-3	1.04	1.03	o
8	1	2	0.02	0.02	o
5	-4	-10	0.66	0.65	o
7	-4	-6	0.11	0.1	o
4	8	5	1.27	1.26	o
5	-2	-11	0.22	0.21	o
6	-6	-6	0.1	0.1	o
2	7	9	0.72	0.72	o
5	7	5	0.11	0.11	o
0	2	13	0.08	0.08	o
1	0	13	0.15	0.15	o
7	3	5	0.23	0.23	o
1	4	12	0.48	0.48	o
6	-1	-10	0.52	0.52	o
7	4	4	1.23	1.24	o
2	3	12	0.09	0.09	o
2	10	2	0.03	0.03	o
7	1	6	0.06	0.06	o
4	-9	-3	1.03	1.03	o
0	10	4	0.02	0.02	o
5	-8	-4	1.43	1.44	o
4	1	11	0.25	0.25	o
4	-2	-12	1.67	1.68	o
8	-2	-4	0.09	0.09	o
1	1	13	2.01	2.01	o
4	7	7	1.87	1.87	o
6	2	8	0.42	0.43	o
8	-3	-1	0	0	o
4	9	2	0.78	0.78	o
2	-2	-13	2.1	2.12	o
1	-10	-4	0.22	0.22	o
8	-3	-2	1.78	1.79	o
2	-10	-3	0.46	0.46	o
1	-6	-11	1.95	1.96	o
2	5	11	1.61	1.63	o
1	-7	-10	0.14	0.14	o
0	7	10	1.04	1.05	o
6	7	2	1.59	1.6	o
8	3	0	1.47	1.49	o
0	6	11	0.21	0.21	o
4	4	10	0.11	0.11	o
8	-1	-5	0.15	0.15	o
0	9	7	0.57	0.58	o
7	-2	-8	0.14	0.14	o
6	5	6	0.58	0.59	o
1	-9	-7	0	0	o
3	1	12	0.05	0.05	o
8	2	2	0.04	0.04	o
3	4	11	0.23	0.23	o
6	4	7	0.04	0.04	o
6	-7	-4	0.1	0.1	o
2	9	6	0.69	0.7	o
1	10	4	0.25	0.25	o
3	0	-13	0.93	0.94	o
7	-5	-5	0.28	0.29	o
5	5	8	0.18	0.18	o
5	8	3	0.02	0.02	o
8	-3	-3	0.82	0.83	o
6	-2	-10	0.95	0.96	o
5	1	10	0.31	0.31	o
7	2	6	0.66	0.67	o
3	8	7	0.12	0.12	o
7	5	3	0.16	0.16	o
5	-7	-7	0.07	0.07	o
5	6	7	0.59	0.6	o
2	10	3	0.05	0.05	o
4	2	11	0.69	0.7	o
2	8	8	0.38	0.39	o
1	2	13	0.55	0.55	o
3	-4	-12	1.74	1.76	o
3	-1	-13	0.06	0.06	o
6	-5	-8	0.2	0.2	o
1	-3	-13	1.53	1.55	o
8	1	3	0.2	0.2	o
8	3	1	1.63	1.65	o
4	-9	-4	0.91	0.92	o
2	-6	-11	0.01	0.01	o
7	-6	-1	1.96	1.99	o
3	-8	-8	0.62	0.63	o
3	9	5	0.01	0.01	o
6	-4	-9	0.02	0.02	o
2	-7	-10	0.1	0.1	o
5	-3	-11	0.21	0.21	o
1	-5	-12	0.14	0.14	o
7	-6	-2	0.06	0.06	o
0	3	13	1.3	1.32	o
1	-8	-9	0.45	0.45	o
7	6	0	0.16	0.17	o
3	10	0	0.93	0.94	o
8	-2	-5	0.08	0.08	o
3	-9	-6	0.08	0.08	o
1	9	7	0.47	0.48	o
4	9	3	0.61	0.62	o
0	8	9	0.62	0.63	o
3	-10	-1	0.03	0.03	o
0	5	12	1.19	1.21	o
1	7	10	0.45	0.46	o
6	6	5	0.04	0.05	o
4	-8	-7	0.08	0.08	o
3	2	12	0.96	0.98	o
5	-8	-5	2.23	2.27	o
2	-10	-4	0.36	0.37	o
5	4	9	0.06	0.06	o
1	6	11	0.04	0.04	o
4	-3	-12	1.53	1.56	o
2	-9	-7	0.08	0.08	o
8	-3	-4	0.12	0.12	o
6	3	8	0.32	0.33	o
6	7	3	0.01	0.01	o
0	10	5	0.18	0.18	o
3	10	1	0	0	o
5	2	10	0.54	0.55	o
7	-4	-7	0.02	0.02	o
8	0	-6	0.03	0.03	o
3	-10	-2	0.94	0.96	o
2	-3	-13	1.34	1.37	o
7	-6	-3	0.02	0.02	o
6	-6	-7	0.01	0.01	o
1	-10	-5	0.18	0.18	o
7	6	1	0.01	0.01	o
3	-2	-13	0.74	0.76	o
4	-6	-10	0.24	0.25	o
8	2	3	0.4	0.4	o
6	-7	-5	0.76	0.77	o
7	4	5	0.08	0.08	o
4	8	6	0	0	o
2	-5	-12	1.07	1.09	o
2	4	12	0.36	0.36	o
7	-3	-8	0.02	0.02	o
8	-1	-6	0.09	0.09	o
8	3	2	0.18	0.19	o
7	0	-9	0.46	0.46	o
5	7	6	0.02	0.02	o
2	-8	-9	0.2	0.2	o
8	-4	-1	0.54	0.55	o
2	1	13	0.87	0.89	o
6	-3	-10	0	0	o
4	-5	-11	0.74	0.76	o
7	3	6	0	0	o
5	8	4	0.47	0.48	o
1	8	9	0	0	o
8	-4	-2	0.02	0.02	o
2	10	4	0	0	o
5	-5	-10	0.02	0.02	o
7	-5	-6	0	0	o
7	-1	-9	0.03	0.03	o
5	-6	-9	0.8	0.81	o
3	10	2	1.75	1.8	o
7	0	7	0.04	0.04	o
1	10	5	0.65	0.66	o
4	3	11	0.68	0.7	o
4	-7	-9	0.03	0.03	o
1	3	13	0.27	0.28	o
3	-10	-3	0	0	o
3	6	10	0.09	0.09	o
8	0	4	0.53	0.54	o
8	4	0	0.01	0.01	o
4	-9	-5	0.19	0.2	o
1	5	12	0.11	0.12	o
7	5	4	0.39	0.4	o
4	6	9	0.67	0.69	o
3	7	9	0.03	0.03	o
7	-6	-4	0.12	0.13	o
7	1	7	0.02	0.02	o
6	1	9	0.45	0.47	o
8	1	4	0.08	0.08	o
5	-1	-12	0.24	0.24	o
8	-3	-5	0	0	o
8	-4	-3	0.01	0.01	o
7	6	2	0.11	0.11	o
3	-6	-11	0.34	0.35	o
4	9	4	0.02	0.02	o
8	-2	-6	0.14	0.15	o
3	3	12	0.08	0.08	o
3	-7	-10	0.86	0.88	o
2	-10	-5	0.99	1.02	o
4	5	10	2	2.03	o
1	-4	-13	0.12	0.12	o
4	7	8	0.09	0.09	o
8	4	1	0.03	0.03	o
2	2	13	0.1	0.1	o
2	9	7	0.02	0.02	o
5	-9	-1	0.92	0.94	o
5	3	10	0.02	0.02	o
5	-8	-6	0.09	0.09	o
0	9	8	0.01	0.01	o
1	-9	-8	0	0	o
3	5	11	0.64	0.65	o
7	-2	-9	0.01	0.01	o
5	9	0	1.11	1.12	o
6	5	7	0.13	0.13	o
5	-4	-11	0	0	o
6	7	4	0.07	0.07	o
6	-8	-1	0.17	0.18	o
3	9	6	0.94	0.95	o
0	4	13	0.85	0.86	o
3	-3	-13	0.04	0.04	o
5	-7	-8	0.53	0.53	o
2	7	10	0.03	0.03	o
8	3	3	0.02	0.02	o
6	-1	-11	0.33	0.33	o
6	8	0	0.12	0.12	o
5	-9	-2	0	0	o
0	11	1	0.05	0.05	o
3	10	3	0.48	0.49	o
6	-8	-2	0.88	0.9	o
2	6	11	0.45	0.45	o
3	-9	-7	0.03	0.03	o
1	-1	-14	1.85	1.87	o
4	-1	-13	0.56	0.57	o
0	0	14	1.2	1.22	o
7	2	7	1.95	1.98	o
3	-10	-4	1.11	1.13	o
6	2	9	0.24	0.24	o
6	-7	-6	0.14	0.14	o
4	-4	-12	0.03	0.03	o
8	-4	-4	0.26	0.26	o
3	-5	-12	0.04	0.04	o
8	2	4	0.07	0.08	o
5	-2	-12	0.01	0.01	o
0	10	6	0.27	0.27	o
6	4	8	0.04	0.04	o
5	9	1	0.07	0.07	o
1	11	0	0.1	0.1	o
6	6	6	0.12	0.12	o
3	8	8	0.03	0.04	o
2	-4	-13	0	0	o
6	-5	-9	0.06	0.06	o
1	-10	-6	0.03	0.03	o
1	-11	-1	0.57	0.57	o
0	1	14	0.79	0.79	o
2	0	-14	0.11	0.11	o
6	8	1	0.76	0.76	o
8	-1	-7	1.07	1.06	o
7	-6	-5	0.11	0.11	o
5	6	8	0.79	0.79	o
1	11	1	0.39	0.38	o
4	-8	-8	0.77	0.77	o
0	11	2	0.13	0.12	o
7	-4	-8	1.36	1.33	o
5	-9	-3	0.12	0.11	o
3	-8	-9	0.06	0.06	o
6	-8	-3	0.02	0.02	o
2	10	5	0.07	0.07	o
8	4	2	0.08	0.08	o
5	5	9	0.05	0.04	o
1	-7	-11	0.09	0.08	o
7	6	3	0.44	0.43	o
1	9	8	0.76	0.74	o
2	-1	-14	0.42	0.41	o
2	8	9	0	0	o
2	-9	-8	0.51	0.49	o
5	8	5	0.17	0.16	o
4	0	12	0.09	0.09	o
0	7	11	0.02	0.02	o
6	-6	-8	0.12	0.12	o
4	-9	-6	0.18	0.17	o
6	-2	-11	0.07	0.07	o
6	-4	-10	0.17	0.16	o
7	-5	-7	0.01	0.01	o
7	4	6	0.16	0.16	o
1	-11	-2	0.03	0.03	o
8	-3	-6	0	0	o
1	-6	-12	0.26	0.25	o
1	-2	-14	0	0	o
4	-2	-13	0.01	0.01	o
1	10	6	0.01	0.01	o
4	4	11	0.02	0.02	o
4	1	12	0	0	o
1	4	13	0.09	0.08	o
5	9	2	0.01	0.01	o
4	8	7	0.03	0.03	o
4	-10	-1	0.3	0.28	o
1	11	2	0.01	0.01	o
7	5	5	0.02	0.02	o
2	3	13	0.07	0.06	o
4	10	0	0.3	0.29	o
2	5	12	0	0	o
5	0	11	0.03	0.03	o
0	6	12	0.16	0.15	o
4	9	5	0.03	0.03	o
7	-3	-9	0.28	0.27	o
1	-8	-10	0.21	0.2	o
