# Supplementary material for: Crystal Structure, Raman, FTIR, UV-Vis Absorption, Photoluminescence Spectroscopy, TG–DSC and Dielectric Properties of New Semiorganic Crystals of 2-Methylbenzimidazolium Perchlorate
Source: Materials (Basel). 2023 Feb 28;16(5):1994. doi: 10.3390/ma16051994 (PMC10004103; doi:10.3390/ma16051994)
Supplement: Supplementary file 1 [file materials-16-01994-s001.zip › MBI_HCLO-1.cif]

data_mbi_hclo
_audit_creation_date               2019-12-03
_audit_creation_method
;
Olex2 1.2
(compiled 2018.05.29 svn.r3508 for OlexSys, GUI svn.r5506)
;
_shelx_SHELXL_version_number       '2018/3'
_audit_contact_author_address      ?
_audit_contact_author_email        ?
_audit_contact_author_name         ''
_audit_contact_author_phone        ?
_publ_contact_author_id_orcid      ?
_publ_section_references
;
Dolomanov, O.V., Bourhis, L.J., Gildea, R.J, Howard, J.A.K. & Puschmann, H.
 (2009), J. Appl. Cryst. 42, 339-341.

Sheldrick, G.M. (2015). Acta Cryst. A71, 3-8.

Sheldrick, G.M. (2015). Acta Cryst. C71, 3-8.
;
_chemical_name_common              ?
_chemical_name_systematic          ?
_chemical_formula_moiety           'Cl O4, C8 H9 N2'
_chemical_formula_sum              'C8 H9 Cl N2 O4'
_chemical_formula_weight           232.62
_chemical_melting_point            ?
_chemical_oxdiff_formula           'O Cl H10 C10 N5'
loop_
  _atom_type_symbol
  _atom_type_description
  _atom_type_scat_dispersion_real
  _atom_type_scat_dispersion_imag
  _atom_type_scat_source
 'C' 'C' 0.0181 0.0091 'International Tables Vol C Tables 4.2.6.8 and 6.1.1.4'
 'H' 'H' 0.0000 0.0000 'International Tables Vol C Tables 4.2.6.8 and 6.1.1.4'
 'Cl' 'Cl' 0.3639 0.7018 'International Tables Vol C Tables 4.2.6.8 and 6.1.1.4'
 'N' 'N' 0.0311 0.0180 'International Tables Vol C Tables 4.2.6.8 and 6.1.1.4'
 'O' 'O' 0.0492 0.0322 'International Tables Vol C Tables 4.2.6.8 and 6.1.1.4'

_shelx_space_group_comment
;
The symmetry employed for this shelxl refinement is uniquely defined
by the following loop, which should always be used as a source of
symmetry information in preference to the above space-group names.
They are only intended as comments.
;
_space_group_crystal_system        'monoclinic'
_space_group_IT_number             14
_space_group_name_H-M_alt          'P 1 21/n 1'
_space_group_name_Hall             '-P 2yn'
loop_
  _space_group_symop_operation_xyz
 'x, y, z'
 '-x+1/2, y+1/2, -z+1/2'
 '-x, -y, -z'
 'x-1/2, -y-1/2, z-1/2'

_cell_length_a                     7.6940(2)
_cell_length_b                     9.9774(2)
_cell_length_c                     12.4450(4)
_cell_angle_alpha                  90
_cell_angle_beta                   94.674(3)
_cell_angle_gamma                  90
_cell_volume                       952.17(4)
_cell_formula_units_Z              4
_cell_measurement_reflns_used      2366
_cell_measurement_temperature      100(2)
_cell_measurement_theta_max        69.5740
_cell_measurement_theta_min        5.6550
_shelx_estimated_absorpt_T_max     ?
_shelx_estimated_absorpt_T_min     ?
_exptl_absorpt_coefficient_mu      3.582
_exptl_absorpt_correction_T_max    1.00000
_exptl_absorpt_correction_T_min    0.69634
_exptl_absorpt_correction_type     multi-scan
_exptl_absorpt_process_details
;
CrysAlisPro 1.171.40.50a (Rigaku Oxford Diffraction, 2019)
Empirical absorption correction using spherical harmonics,
 implemented in SCALE3 ABSPACK scaling algorithm.
;
_exptl_absorpt_special_details     ?
_exptl_crystal_colour              ?
_exptl_crystal_density_diffrn      1.623
_exptl_crystal_density_meas        ?
_exptl_crystal_density_method      ?
_exptl_crystal_description         ?
_exptl_crystal_F_000               480
_exptl_crystal_size_max            ?
_exptl_crystal_size_mid            ?
_exptl_crystal_size_min            ?
_exptl_transmission_factor_max     ?
_exptl_transmission_factor_min     ?
_diffrn_reflns_av_R_equivalents    0.0376
_diffrn_reflns_av_unetI/netI       0.0397
_diffrn_reflns_Laue_measured_fraction_full  0.998
_diffrn_reflns_Laue_measured_fraction_max  0.995
_diffrn_reflns_limit_h_max         9
_diffrn_reflns_limit_h_min         -9
_diffrn_reflns_limit_k_max         10
_diffrn_reflns_limit_k_min         -12
_diffrn_reflns_limit_l_max         15
_diffrn_reflns_limit_l_min         -15
_diffrn_reflns_number              5321
_diffrn_reflns_point_group_measured_fraction_full  0.998
_diffrn_reflns_point_group_measured_fraction_max  0.995
_diffrn_reflns_theta_full          67.684
_diffrn_reflns_theta_max           70.391
_diffrn_reflns_theta_min           5.691
_diffrn_ambient_environment        N~2~
_diffrn_ambient_temperature        100(2)
_diffrn_detector                   'CCD plate'
_diffrn_detector_area_resol_mean   10.0000
_diffrn_detector_type              HyPix3000
_diffrn_measured_fraction_theta_full  0.998
_diffrn_measured_fraction_theta_max  0.995
_diffrn_measurement_details
;
List of Runs (angles in degrees, time in seconds):

  # Type    Start    End  Width  t~exp~   \w     \q     \k     \f   Frames
--------------------------------------------------------------------------
  1  \w    -97.00 -36.00   0.50    0.20    --  -38.95 -19.00 122.00  122
  2  \w    -52.00 -26.00   0.50    0.20    --  -38.95  19.00 -70.00   52
  3  \w    -11.00  14.00   0.50    0.20    --   38.95 -19.00 122.00   50
  4  \w     43.00  95.00   0.50    0.20    --   38.95  19.00 -70.00  104
  5  \w     27.00  91.00   0.50    0.27    --  100.00 -19.00 122.00  128
  6  \w     80.00 157.00   0.50    0.27    --  100.00  19.00 -70.00  154
  7  \w    -25.00  25.00   0.50    0.20    --  -38.95  32.00 -30.00  100
  8  \w    -57.00   8.00   0.50    0.20    --  -38.95  54.00  90.00  130
  9  \w     51.00 107.00   0.50    0.20    --   38.95  32.00-120.00  112
 10  \w     26.00  63.00   0.50    0.20    --   38.95 -89.00 -30.00   74
 11  \w     29.00  58.00   0.50    0.20    --   38.95  32.00  30.00   58
 12  \w    -24.00   1.00   0.50    0.20    --   38.95 -89.00 -30.00   50
 13  \w    -13.00  37.00   0.50    0.20    --   38.95 -65.00   0.00  100
 14  \w     67.00 106.00   0.50    0.20    --   38.95  32.00  30.00   78
 15  \w      0.00  26.00   0.50    0.20    --   38.95 -65.00 -60.00   52
 16  \w     70.00 108.00   0.50    0.27    --  100.00-111.00 -90.00   76
 17  \w     87.00 146.00   0.50    0.27    --  100.00 111.00 -90.00  118
 18  \w     46.00  92.00   0.50    0.27    --  100.00-111.00 120.00   92
 19  \w     86.00 111.00   0.50    0.27    --  100.00  30.00 -30.00   50
 20  \w     48.00  92.00   0.50    0.27    --  100.00-111.00 -30.00   88
 21  \w     82.00 114.00   0.50    0.27    --  100.00 111.00   0.00   64
 22  \w     45.00 114.00   0.50    0.27    --  100.00 -37.00 150.00  138
 23  \w    122.00 148.00   0.50    0.27    --  100.00  30.00-180.00   52
 24  \w     34.00  98.00   0.50    0.27    --  100.00 -93.00   0.00  128
 25  \w     87.00 116.00   0.50    0.27    --  100.00  30.00-180.00   58
 26  \w     26.00  93.00   0.50    0.27    --  100.00 -93.00-180.00  134
 27  \w     50.00 115.00   0.50    0.27    --  100.00 -61.00 150.00  130
 28  \w     60.00 105.00   0.50    0.27    --  100.00-111.00  60.00   90
 29  \w     97.00 122.00   0.50    0.27    --  100.00  37.00 -90.00   50
 30  \w     80.00 105.00   0.50    0.27    --  100.00  61.00  30.00   50
 31  \w     45.00  86.00   0.50    0.27    --  100.00 -93.00 -90.00   82
 32  \w     36.00 117.00   0.50    0.27    --  100.00 -45.00-120.00  162
 33  \w    -88.00 -63.00   0.50    0.20    --  -38.95 -19.00 122.00   50
 34  \w    -42.00 -14.00   0.50    0.20    --  -38.95 -77.00   0.00   56
 35  \w    -60.00 -19.00   0.50    0.20    --  -38.95 -54.00  30.00   82
 36  \w   -103.00 -77.00   0.50    0.20    --  -38.95 -77.00 -30.00   52
 37  \w    -41.00 -14.00   0.50    0.20    --  -38.95 -77.00 -30.00   54
 38  \w    -56.00 -12.00   0.50    0.20    --  -38.95 -77.00  30.00   88
 39  \w     45.00  71.00   0.50    0.20    --   38.95  43.00  60.00   52
 40  \w     13.00  39.00   0.50    0.20    --   38.95 -32.00 -90.00   52
 41  \w     25.00  67.00   0.50    0.20    --   38.95  77.00  30.00   84
 42  \w     13.00  34.50   0.50    0.20    --   38.95  77.00   0.00   43
;
_diffrn_measurement_device         'four-circle diffractometer'
_diffrn_measurement_device_type   
 'SuperNova, Single source at offset/far, HyPix3000'
_diffrn_measurement_method         '\w scans'
_diffrn_orient_matrix_type        
 'CrysAlisPro convention (1999,Acta A55,543-557)'
_diffrn_orient_matrix_UB_11        0.0798793000
_diffrn_orient_matrix_UB_12        -0.0351456000
_diffrn_orient_matrix_UB_13        -0.1059839000
_diffrn_orient_matrix_UB_21        0.1800493000
_diffrn_orient_matrix_UB_22        -0.0176312000
_diffrn_orient_matrix_UB_23        0.0622612000
_diffrn_orient_matrix_UB_31        -0.0399939000
_diffrn_orient_matrix_UB_32        -0.1492866000
_diffrn_orient_matrix_UB_33        0.0175946000
_diffrn_radiation_monochromator    mirror
_diffrn_radiation_probe            x-ray
_diffrn_radiation_type             CuK\a
_diffrn_radiation_wavelength       1.54184
_diffrn_source                     'micro-focus sealed X-ray tube'
_diffrn_source_type                'SuperNova (Cu) X-ray Source'
_reflns_Friedel_coverage           0.000
_reflns_Friedel_fraction_full      .
_reflns_Friedel_fraction_max       .
_reflns_number_gt                  1584
_reflns_number_total               1812
_reflns_odcompleteness_completeness  97.62
_reflns_odcompleteness_iscentric   1
_reflns_odcompleteness_theta       70.93
_reflns_special_details
;
 Reflections were merged by SHELXL according to the crystal
 class for the calculation of statistics and refinement.
 
 _reflns_Friedel_fraction is defined as the number of unique
 Friedel pairs measured divided by the number that would be
 possible theoretically, ignoring centric projections and
 systematic absences.
;
_reflns_threshold_expression       'I > 2\s(I)'
_computing_cell_refinement         'CrysAlisPro 1.171.40.50a (Rigaku OD, 2019)'
_computing_data_collection         'CrysAlisPro 1.171.40.50a (Rigaku OD, 2019)'
_computing_data_reduction          'CrysAlisPro 1.171.40.50a (Rigaku OD, 2019)'
_computing_molecular_graphics      'Olex2 (Dolomanov et al., 2009)'
_computing_publication_material    'Olex2 (Dolomanov et al., 2009)'
_computing_structure_refinement    'ShelXL (Sheldrick, 2015)'
_computing_structure_solution      'ShelXT (Sheldrick, 2015)'
_refine_diff_density_max           0.639
_refine_diff_density_min           -0.603
_refine_diff_density_rms           0.086
_refine_ls_extinction_coef         .
_refine_ls_extinction_method       none
_refine_ls_goodness_of_fit_ref     1.075
_refine_ls_hydrogen_treatment      constr
_refine_ls_matrix_type             full
_refine_ls_number_parameters       137
_refine_ls_number_reflns           1812
_refine_ls_number_restraints       0
_refine_ls_R_factor_all            0.0553
_refine_ls_R_factor_gt             0.0499
_refine_ls_restrained_S_all        1.075
_refine_ls_shift/su_max            0.000
_refine_ls_shift/su_mean           0.000
_refine_ls_structure_factor_coef   Fsqd
_refine_ls_weighting_details      
 'w=1/[\s^2^(Fo^2^)+(0.0969P)^2^+0.3382P] where P=(Fo^2^+2Fc^2^)/3'
_refine_ls_weighting_scheme        calc
_refine_ls_wR_factor_gt            0.1399
_refine_ls_wR_factor_ref           0.1477
_refine_special_details            ?
_olex2_refinement_description
;
1. Fixed Uiso
 At 1.2 times of:
  All C(H) groups, All N(H) groups
 At 1.5 times of:
  All C(H,H,H) groups
2.a Aromatic/amide H refined with riding coordinates:
 N006(H006), N007(H007), C00A(H00A), C00C(H00E), C00E(H00F), C00F(H00G)
2.b Idealised Me refined as rotating group:
 C00B(H00B,H00C,H00D)
;
_atom_sites_solution_hydrogens     geom
_atom_sites_solution_primary       dual
_atom_sites_solution_secondary     ?
loop_
  _atom_site_label
  _atom_site_type_symbol
  _atom_site_fract_x
  _atom_site_fract_y
  _atom_site_fract_z
  _atom_site_U_iso_or_equiv
  _atom_site_adp_type
  _atom_site_occupancy
  _atom_site_site_symmetry_order
  _atom_site_calc_flag
  _atom_site_refinement_flags_posn
  _atom_site_refinement_flags_adp
  _atom_site_refinement_flags_occupancy
  _atom_site_disorder_assembly
  _atom_site_disorder_group
 Cl01 Cl 0.58576(7) 0.56581(5) 0.78772(4) 0.0270(2) Uani 1 1 d . . . . .
 O002 O 0.7491(3) 0.5916(2) 0.84629(16) 0.0395(5) Uani 1 1 d . . . . .
 O003 O 0.5297(3) 0.68346(19) 0.72554(15) 0.0383(5) Uani 1 1 d . . . . .
 O004 O 0.6033(3) 0.45642(19) 0.71356(15) 0.0376(5) Uani 1 1 d . . . . .
 O005 O 0.4565(3) 0.5353(2) 0.86061(16) 0.0414(5) Uani 1 1 d . . . . .
 N006 N 0.7888(3) 0.6837(2) 0.37251(16) 0.0269(5) Uani 1 1 d . . . . .
 H006 H 0.817178 0.740404 0.324959 0.032 Uiso 1 1 calc R . . . .
 N007 N 0.6760(2) 0.5999(2) 0.51101(16) 0.0269(5) Uani 1 1 d . . . . .
 H007 H 0.619494 0.593750 0.567632 0.032 Uiso 1 1 calc R . . . .
 C008 C 0.7599(3) 0.4941(2) 0.46378(19) 0.0272(5) Uani 1 1 d . . . . .
 C009 C 0.8325(3) 0.5480(2) 0.37445(19) 0.0263(5) Uani 1 1 d . . . . .
 C00A C 0.9313(3) 0.4713(3) 0.3091(2) 0.0310(5) Uani 1 1 d . . . . .
 H00A H 0.981159 0.507607 0.250057 0.037 Uiso 1 1 calc R . . . .
 C00B C 0.6315(3) 0.8456(3) 0.4840(2) 0.0333(6) Uani 1 1 d . . . . .
 H00B H 0.721611 0.911021 0.477614 0.050 Uiso 1 1 calc GR . . . .
 H00C H 0.598885 0.844296 0.556800 0.050 Uiso 1 1 calc GR . . . .
 H00D H 0.531823 0.868444 0.436010 0.050 Uiso 1 1 calc GR . . . .
 C00C C 0.8778(3) 0.2830(3) 0.4270(2) 0.0339(6) Uani 1 1 d . . . . .
 H00E H 0.894289 0.192565 0.442634 0.041 Uiso 1 1 calc R . . . .
 C00D C 0.6964(3) 0.7119(2) 0.45548(19) 0.0271(5) Uani 1 1 d . . . . .
 C00E C 0.7819(3) 0.3601(3) 0.4926(2) 0.0306(5) Uani 1 1 d . . . . .
 H00F H 0.734583 0.324496 0.552780 0.037 Uiso 1 1 calc R . . . .
 C00F C 0.9513(3) 0.3379(3) 0.3368(2) 0.0335(6) Uani 1 1 d . . . . .
 H00G H 1.015314 0.282604 0.294674 0.040 Uiso 1 1 calc R . . . .

loop_
  _atom_site_aniso_label
  _atom_site_aniso_U_11
  _atom_site_aniso_U_22
  _atom_site_aniso_U_33
  _atom_site_aniso_U_23
  _atom_site_aniso_U_13
  _atom_site_aniso_U_12
 Cl01 0.0302(4) 0.0249(4) 0.0267(4) 0.0004(2) 0.0075(2) 0.0011(2)
 O002 0.0382(11) 0.0417(11) 0.0381(10) -0.0047(8) -0.0008(8) 0.0060(8)
 O003 0.0491(11) 0.0325(10) 0.0336(10) 0.0090(8) 0.0053(8) 0.0077(8)
 O004 0.0475(11) 0.0313(10) 0.0356(10) -0.0098(8) 0.0133(9) -0.0017(8)
 O005 0.0500(12) 0.0348(10) 0.0433(11) -0.0008(9) 0.0265(9) -0.0018(8)
 N006 0.0286(10) 0.0248(10) 0.0279(10) 0.0023(8) 0.0066(8) -0.0008(8)
 N007 0.0269(10) 0.0264(10) 0.0280(10) 0.0008(8) 0.0062(8) -0.0003(8)
 C008 0.0257(11) 0.0270(12) 0.0287(11) -0.0001(10) 0.0008(9) -0.0017(9)
 C009 0.0256(11) 0.0277(12) 0.0255(12) -0.0018(9) 0.0018(9) -0.0019(9)
 C00A 0.0289(12) 0.0354(13) 0.0289(12) -0.0033(10) 0.0042(10) -0.0011(10)
 C00B 0.0351(14) 0.0270(13) 0.0386(14) -0.0013(10) 0.0079(11) 0.0018(10)
 C00C 0.0340(13) 0.0229(12) 0.0435(14) -0.0030(11) -0.0046(11) 0.0016(10)
 C00D 0.0248(11) 0.0271(12) 0.0293(12) -0.0012(9) 0.0017(9) 0.0003(9)
 C00E 0.0304(12) 0.0283(12) 0.0329(13) 0.0037(10) 0.0009(10) -0.0030(10)
 C00F 0.0299(12) 0.0341(14) 0.0363(14) -0.0096(11) 0.0013(10) 0.0045(10)

_geom_special_details
;
 All esds (except the esd in the dihedral angle between two l.s. planes)
 are estimated using the full covariance matrix.  The cell esds are taken
 into account individually in the estimation of esds in distances, angles
 and torsion angles; correlations between esds in cell parameters are only
 used when they are defined by crystal symmetry.  An approximate (isotropic)
 treatment of cell esds is used for estimating esds involving l.s. planes.
;
loop_
  _geom_bond_atom_site_label_1
  _geom_bond_atom_site_label_2
  _geom_bond_distance
  _geom_bond_site_symmetry_2
  _geom_bond_publ_flag
 Cl01 O002 1.424(2) . ?
 Cl01 O003 1.4520(18) . ?
 Cl01 O004 1.4428(18) . ?
 Cl01 O005 1.4320(18) . ?
 N006 H006 0.8600 . ?
 N006 C009 1.394(3) . ?
 N006 C00D 1.330(3) . ?
 N007 H007 0.8600 . ?
 N007 C008 1.392(3) . ?
 N007 C00D 1.330(3) . ?
 C008 C009 1.392(3) . ?
 C008 C00E 1.391(4) . ?
 C009 C00A 1.388(3) . ?
 C00A H00A 0.9300 . ?
 C00A C00F 1.380(4) . ?
 C00B H00B 0.9600 . ?
 C00B H00C 0.9600 . ?
 C00B H00D 0.9600 . ?
 C00B C00D 1.478(3) . ?
 C00C H00E 0.9300 . ?
 C00C C00E 1.379(4) . ?
 C00C C00F 1.407(4) . ?
 C00E H00F 0.9300 . ?
 C00F H00G 0.9300 . ?

loop_
  _geom_angle_atom_site_label_1
  _geom_angle_atom_site_label_2
  _geom_angle_atom_site_label_3
  _geom_angle
  _geom_angle_site_symmetry_1
  _geom_angle_site_symmetry_3
  _geom_angle_publ_flag
 O002 Cl01 O003 109.74(12) . . ?
 O002 Cl01 O004 109.85(12) . . ?
 O002 Cl01 O005 110.09(13) . . ?
 O004 Cl01 O003 108.05(11) . . ?
 O005 Cl01 O003 108.55(12) . . ?
 O005 Cl01 O004 110.53(12) . . ?
 C009 N006 H006 125.2 . . ?
 C00D N006 H006 125.2 . . ?
 C00D N006 C009 109.6(2) . . ?
 C008 N007 H007 125.1 . . ?
 C00D N007 H007 125.1 . . ?
 C00D N007 C008 109.8(2) . . ?
 C009 C008 N007 105.9(2) . . ?
 C00E C008 N007 132.1(2) . . ?
 C00E C008 C009 121.9(2) . . ?
 C008 C009 N006 106.1(2) . . ?
 C00A C009 N006 131.9(2) . . ?
 C00A C009 C008 122.0(2) . . ?
 C009 C00A H00A 121.9 . . ?
 C00F C00A C009 116.1(2) . . ?
 C00F C00A H00A 121.9 . . ?
 H00B C00B H00C 109.5 . . ?
 H00B C00B H00D 109.5 . . ?
 H00C C00B H00D 109.5 . . ?
 C00D C00B H00B 109.5 . . ?
 C00D C00B H00C 109.5 . . ?
 C00D C00B H00D 109.5 . . ?
 C00E C00C H00E 119.2 . . ?
 C00E C00C C00F 121.6(2) . . ?
 C00F C00C H00E 119.2 . . ?
 N006 C00D C00B 126.1(2) . . ?
 N007 C00D N006 108.6(2) . . ?
 N007 C00D C00B 125.3(2) . . ?
 C008 C00E H00F 121.8 . . ?
 C00C C00E C008 116.3(2) . . ?
 C00C C00E H00F 121.8 . . ?
 C00A C00F C00C 122.0(2) . . ?
 C00A C00F H00G 119.0 . . ?
 C00C C00F H00G 119.0 . . ?

_shelx_res_file
;
TITL mbi_hclo_a.res in P2(1)/n
    mbi_hclo.res
    created by SHELXL-2018/3 at 17:08:43 on 03-Dec-2019
REM Old TITL MBI_HCLO in P21/n #14
REM SHELXT solution in P2(1)/n
REM R1 0.197, Rweak 0.100, Alpha 0.018, Orientation as input
REM Formula found by SHELXT: C12 N2 Cl
CELL 1.54184 7.693959 9.977372 12.44497 90 94.6735 90
ZERR 4 0.000214 0.00024 0.000366 0 0.0026 0
LATT 1
SYMM 0.5-X,0.5+Y,0.5-Z
SFAC C H Cl N O
UNIT 32 36 4 8 16

L.S. 10
PLAN  20
BOND $H
list 4
fmap 2
acta
REM <olex2.extras>
REM <HklSrc "%.\\MBI_HCLO.hkl">
REM </olex2.extras>

WGHT    0.096900    0.338200
FVAR       0.58277
CL01  3    0.585755    0.565807    0.787724    11.00000    0.03015    0.02489 =
         0.02669    0.00040    0.00748    0.00112
O002  5    0.749076    0.591641    0.846291    11.00000    0.03819    0.04169 =
         0.03807   -0.00471   -0.00084    0.00597
O003  5    0.529742    0.683463    0.725538    11.00000    0.04914    0.03255 =
         0.03360    0.00896    0.00528    0.00768
O004  5    0.603338    0.456417    0.713557    11.00000    0.04748    0.03128 =
         0.03558   -0.00978    0.01333   -0.00169
O005  5    0.456537    0.535328    0.860613    11.00000    0.04997    0.03476 =
         0.04330   -0.00079    0.02646   -0.00182
N006  4    0.788770    0.683659    0.372511    11.00000    0.02857    0.02482 =
         0.02791    0.00229    0.00661   -0.00078
AFIX  43
H006  2    0.817178    0.740404    0.324959    11.00000   -1.20000
AFIX   0
N007  4    0.676036    0.599901    0.511006    11.00000    0.02690    0.02641 =
         0.02796    0.00084    0.00618   -0.00031
AFIX  43
H007  2    0.619494    0.593750    0.567632    11.00000   -1.20000
AFIX   0
C008  1    0.759902    0.494128    0.463775    11.00000    0.02569    0.02696 =
         0.02867   -0.00005    0.00083   -0.00167
C009  1    0.832456    0.547991    0.374453    11.00000    0.02562    0.02766 =
         0.02548   -0.00176    0.00181   -0.00188
C00A  1    0.931290    0.471256    0.309115    11.00000    0.02890    0.03543 =
         0.02894   -0.00328    0.00424   -0.00112
AFIX  43
H00A  2    0.981159    0.507607    0.250057    11.00000   -1.20000
AFIX   0
C00B  1    0.631494    0.845632    0.483974    11.00000    0.03513    0.02696 =
         0.03864   -0.00127    0.00787    0.00180
AFIX 137
H00B  2    0.721611    0.911021    0.477614    11.00000   -1.50000
H00C  2    0.598885    0.844296    0.556800    11.00000   -1.50000
H00D  2    0.531823    0.868444    0.436010    11.00000   -1.50000
AFIX   0
C00C  1    0.877784    0.283036    0.426966    11.00000    0.03397    0.02295 =
         0.04346   -0.00299   -0.00457    0.00159
AFIX  43
H00E  2    0.894289    0.192565    0.442634    11.00000   -1.20000
AFIX   0
C00D  1    0.696419    0.711868    0.455481    11.00000    0.02475    0.02708 =
         0.02929   -0.00123    0.00174    0.00031
C00E  1    0.781925    0.360124    0.492574    11.00000    0.03041    0.02832 =
         0.03286    0.00375    0.00094   -0.00302
AFIX  43
H00F  2    0.734583    0.324496    0.552780    11.00000   -1.20000
AFIX   0
C00F  1    0.951283    0.337924    0.336844    11.00000    0.02987    0.03415 =
         0.03631   -0.00959    0.00134    0.00446
AFIX  43
H00G  2    1.015314    0.282604    0.294674    11.00000   -1.20000
AFIX   0
HKLF 4


REM  mbi_hclo_a.res in P2(1)/n
REM wR2 = 0.1477, GooF = S = 1.075, Restrained GooF = 1.075 for all data
REM R1 = 0.0499 for 1584 Fo > 4sig(Fo) and 0.0553 for all 1812 data
REM 137 parameters refined using 0 restraints

END

WGHT      0.0969      0.3382

REM Highest difference peak  0.639,  deepest hole -0.603,  1-sigma level  0.086
Q1    1   0.7007  0.5693  0.8324  11.00000  0.05    0.64
Q2    1   0.4635  0.5684  0.7430  11.00000  0.05    0.62
Q3    1   0.3211  0.5272  0.8208  11.00000  0.05    0.35
Q4    1   0.8693  0.5734  0.8356  11.00000  0.05    0.33
Q5    1   0.7396  0.5626  0.9131  11.00000  0.05    0.31
Q6    1   0.4378  0.5479  0.8387  11.00000  0.05    0.30
Q7    1   0.4994  0.4422  0.6451  11.00000  0.05    0.29
Q8    1   0.5611  0.5381  0.8925  11.00000  0.05    0.29
Q9    1   0.3128  0.5362  0.7378  11.00000  0.05    0.29
Q10   1   0.7404  0.4365  0.7348  11.00000  0.05    0.23
Q11   1   0.8101  0.4381  0.7402  11.00000  0.05    0.23
Q12   1   0.3726  0.6818  0.7139  11.00000  0.05    0.23
Q13   1   0.7012  0.4575  0.7565  11.00000  0.05    0.23
Q14   1   0.7921  0.6061  0.5499  11.00000  0.05    0.21
Q15   1   0.7929  0.4811  0.2589  11.00000  0.05    0.21
Q16   1   0.7744  0.8050  0.1998  11.00000  0.05    0.21
Q17   1   0.9409  0.5624  0.5284  11.00000  0.05    0.21
Q18   1   0.4959  0.5813  0.5130  11.00000  0.05    0.21
Q19   1   0.6530  0.9091  0.4173  11.00000  0.05    0.21
Q20   1   0.9044  0.3543  0.5118  11.00000  0.05    0.20
;
_shelx_res_checksum                40518
_shelx_hkl_file
;
   0   0  -1    0.07    0.14
   0   0  -2  355.98   17.58
   0   0  -3    0.60    0.46
   0   0  -4  849.83   41.84
   0   0  -5    0.63    0.65
   0   0  -5    1.41    0.67
   0   0   5    0.13    0.54
   0   0   6  585.69   32.03
   0   0   6  606.55   32.11
   0   0  -6  686.63   32.43
   0   0  -6  710.33   32.67
   0   0  -7    0.25    0.80
   0   0  -7    0.64    0.64
   0   0  -8   57.17    4.87
   0   0  -8   49.40    4.50
   0   0   9    0.27    0.87
   0   0   9    0.63    0.73
   0   0   9   -0.24    0.78
   0   0  10   37.56    3.55
   0   0 -10   40.41    4.46
   0   0  11   -0.50    0.82
   0   0 -12  296.07   17.28
   0   0 -13    0.31    1.13
   0   0 -14  239.47   13.50
   0   0 -15    0.69    0.61
   0  -1   0   -0.08    0.17
   0  -1   0    0.20    0.13
   0  -1   0    0.23    0.19
   0  -1   0    0.03    0.15
   0  -1  -1  875.04   40.54
   0   1   1  868.07   40.69
   0  -1  -1  811.08   40.67
   0   1   1  862.17   40.62
   0  -1  -1  844.71   40.67
   0   1  -1  779.64   40.52
   0  -1   2  348.63   17.75
   0  -1  -2  363.00   17.79
   0   1  -2  349.12   17.72
   0   1   2  352.98   17.73
   0  -1  -2  378.60   17.74
   0   1   2  363.44   17.78
   0   1   3  691.65   34.98
   0  -1  -3  696.22   35.08
   0   1  -3  707.23   35.03
   0  -1   3  698.37   35.02
   0  -1  -3  781.94   35.08
   0  -1  -4   31.62    2.30
   0   1  -4   29.00    2.36
   0   1  -4   29.58    2.27
   0  -1   4   30.22    2.26
   0  -1  -4   32.37    2.45
   0  -1  -4   34.37    2.36
   0  -1  -5   51.72    3.45
   0   1  -5   47.11    3.40
   0   1  -5   47.60    3.53
   0  -1  -5   46.54    3.31
   0   1   5   45.56    3.47
   0  -1  -5   51.30    3.55
   0  -1   5   46.81    3.33
   0   1  -6   52.04    3.94
   0   1  -6   52.77    3.83
   0   1   6   54.67    3.95
   0  -1  -6   51.01    3.91
   0  -1   6   43.54    3.55
   0  -1  -6   48.94    3.71
   0  -1  -6   51.46    3.87
   0  -1  -7   12.93    1.98
   0   1  -7    7.05    1.65
   0   1   7    8.43    1.73
   0   1  -7   10.38    1.65
   0  -1  -7    9.62    1.61
   0  -1  -7   11.43    1.82
   0   1  -8   16.22    2.46
   0   1  -8   17.00    2.60
   0  -1  -8   18.27    2.56
   0  -1  -8   23.10    2.86
   0   1   9    3.54    1.24
   0   1  -9    0.67    0.96
   0  -1   9   -0.21    0.70
   0   1   9   -0.25    0.68
   0  -1  -9    0.67    0.86
   0  -1  -9    0.76    1.09
   0  -1   9    1.31    0.98
   0   1  -9   -0.38    1.20
   0  -1 -10   79.18    6.99
   0   1 -10   91.55    7.33
   0  -1  10   88.73    6.22
   0  -1  11   34.47    3.45
   0  -1  12    2.01    1.07
   0  -1 -12    0.34    1.21
   0   1 -13   24.32    3.21
   0  -1  13   29.97    2.91
   0  -1 -13   33.02    3.44
   0   1 -14   36.98    3.58
   0  -1 -14   43.67    3.62
   0   1 -15    2.40    0.77
   0  -2   0 1987.37   95.15
   0  -2   0 2015.38   95.04
   0  -2   0 1962.42   95.07
   0  -2   0 1973.96   94.70
   0   2   0 1901.60   94.85
   0  -2  -1 2901.63  122.79
   0   2  -1 2780.29  122.35
   0  -2   1 2723.93  122.57
   0  -2  -1 2822.18  122.75
   0   2  -1 2736.16  122.29
   0   2   1 2937.65  122.66
   0   2   1 2909.72  122.79
   0  -2  -1 2863.54  122.33
   0  -2   1 2776.11  122.67
   0  -2  -1 2758.26  122.65
   0  -2  -1 2879.51  122.28
   0   2   1 2825.31  122.53
   0   2  -2 1439.11   72.73
   0  -2  -2 1453.73   72.96
   0   2   2 1581.04   72.99
   0  -2  -2 1527.91   72.98
   0   2   2 1579.51   72.84
   0  -2  -2 1507.58   72.97
   0  -2  -2 1534.79   72.66
   0   2   2 1511.43   72.92
   0   2  -2 1421.71   72.67
   0  -2  -2 1499.71   72.70
   0   2   2 1486.49   72.89
   0  -2  -3  323.20   16.60
   0   2  -3  318.50   16.64
   0  -2  -3  340.56   16.54
   0   2   3  344.49   16.74
   0   2   3  313.50   16.68
   0   2  -3  325.38   16.55
   0  -2  -3  331.54   16.78
   0  -2  -3  339.02   16.86
   0   2  -4    4.56    0.92
   0   2   4    4.13    0.91
   0  -2  -4    4.61    0.82
   0  -2  -4    6.11    1.02
   0   2   4    6.01    1.13
   0  -2  -4    4.74    0.95
   0  -2  -4    5.11    1.03
   0  -2  -4    5.57    1.03
   0   2  -4    5.16    0.90
   0  -2  -5   16.40    1.83
   0  -2  -5   13.97    1.69
   0  -2  -5   15.34    1.78
   0  -2  -5   13.98    1.61
   0   2   5   15.54    1.93
   0  -2  -5   13.80    1.79
   0   2  -5   10.49    1.46
   0   2  -5   17.90    1.93
   0  -2  -6  173.60   10.08
   0   2  -6  190.10   10.54
   0   2   6  185.84   10.65
   0   2  -6  165.72   10.08
   0  -2  -6  176.42   10.55
   0  -2  -6  180.17   10.37
   0  -2  -6  189.90   10.46
   0  -2  -6  198.05   10.43
   0  -2  -7  268.50   15.44
   0   2  -7  288.11   15.86
   0   2  -7  260.58   15.45
   0   2   7  298.92   16.09
   0  -2  -7  305.14   16.14
   0  -2  -7  302.66   15.90
   0   2   8    0.32    0.86
   0  -2  -8    0.66    0.79
   0  -2  -8    0.55    0.79
   0   2  -8   -0.28    0.88
   0   2   8   -0.44    0.75
   0  -2   8   -0.22    0.65
   0   2  -8   -0.32    1.08
   0  -2   8    0.77    0.67
   0  -2  -8    0.31    0.94
   0   2   9    1.45    1.09
   0  -2   9    0.45    0.81
   0   2   9    0.26    0.79
   0   2   9    1.11    1.00
   0  -2   9    0.26    0.91
   0  -2  10   66.46    6.41
   0  -2  10   85.16    5.84
   0  -2  11   19.67    2.63
   0  -2  12  134.85    8.59
   0   2 -13    0.30    1.11
   0  -2  13    1.27    0.96
   0   2 -14   34.41    3.18
   0  -2  14   33.03    2.77
   0   3   0    0.17    0.36
   0  -3   0    0.09    0.42
   0  -3   0   -0.35    0.42
   0  -3   0    0.29    0.49
   0  -3  -1  326.04   16.18
   0  -3  -1  298.19   15.98
   0   3   1  342.25   16.15
   0   3   1  330.40   16.02
   0  -3   1  285.53   15.94
   0  -3   1  296.50   16.10
   0  -3  -1  308.23   16.24
   0   3   2 1627.14   69.55
   0  -3  -2 1585.68   69.73
   0  -3  -2 1506.66   69.71
   0  -3  -2 1556.16   69.62
   0   3   2 1639.11   69.65
   0   3   2 1691.33   69.71
   0   3   2 1635.98   69.78
   0  -3  -3  350.92   18.83
   0   3   3  380.13   18.80
   0  -3  -3  354.49   18.86
   0   3   3  385.63   18.91
   0   3   3  353.41   18.60
   0   3   3  379.71   18.86
   0   3   3  371.33   18.85
   0   3   4 1269.42   60.01
   0   3   4 1131.52   59.63
   0   3   4 1192.95   59.78
   0  -3  -4 1291.34   60.00
   0  -3  -4 1207.22   59.85
   0  -3  -5    2.53    0.97
   0  -3  -5    4.67    1.13
   0   3   5    4.27    1.22
   0   3   6   82.53    5.97
   0  -3  -6   90.04    5.94
   0  -3  -6   81.49    5.97
   0  -3  -7    7.51    1.67
   0   3   7    7.70    1.74
   0  -3  -8  410.58   21.27
   0  -3  -8  401.82   22.32
   0   3   8  429.67   21.36
   0  -3   8  359.15   20.87
   0   3   8  414.06   22.33
   0   3   9   34.74    3.46
   0  -3  -9   31.29    3.89
   0   3   9   37.97    4.11
   0  -3   9   26.17    2.98
   0  -3  10   97.27    6.81
   0  -3  11   33.64    3.42
   0  -3  12  147.68    9.09
   0  -3  13   50.64    4.04
   0   3 -13   53.77    4.61
   0  -3  14    0.85    0.74
   0   3 -14   -0.19    0.68
   0  -3  14   -0.16    0.56
   0  -4   0    0.94    0.60
   0  -4   0    0.82    0.54
   0  -4   0    1.39    0.60
   0  -4   1  338.87   19.01
   0  -4  -1  353.32   19.03
   0  -4  -1  386.22   19.22
   0  -4  -1  387.98   19.03
   0   4   1  374.57   19.02
   0   4   1  396.99   19.13
   0  -4  -2  215.72   11.68
   0  -4  -2  205.80   11.57
   0   4   2  219.97   11.70
   0  -4  -2  191.49   11.34
   0   4   2  212.89   11.42
   0   4   2  219.29   11.62
   0  -4  -3   70.48    4.76
   0   4   3   58.23    4.15
   0   4   3   56.67    4.04
   0   4   3   56.66    4.04
   0  -4  -3   54.99    3.99
   0   4   3   62.07    4.14
   0   4   4  122.26    6.94
   0  -4  -4  109.53    6.78
   0   4   4  106.06    6.68
   0   4   4  125.64    7.02
   0  -4  -5   85.14    6.69
   0  -4  -5   84.45    5.87
   0   4   5   90.45    6.01
   0   4   5   77.71    5.59
   0   4   6  238.13   14.16
   0  -4  -6  250.97   14.22
   0  -4  -7   92.69    6.30
   0   4   7   90.87    6.85
   0  -4   7   89.86    5.88
   0  -4  -7   82.65    6.74
   0  -4  -8  113.34    7.39
   0  -4  -8  101.98    8.01
   0  -4   8  104.77    6.94
   0   4   8  102.16    7.97
   0  -4  -9   -0.88    1.28
   0  -4  -9    1.33    1.14
   0  -4   9    0.49    0.92
   0   4   9    0.87    1.05
   0  -4  10   28.74    3.15
   0  -4 -10   28.37    3.27
   0  -4  11   74.38    5.58
   0  -4  12   70.53    5.53
   0  -4  12   85.80    5.72
   0   4 -13   77.06    5.77
   0  -4  13   76.59    5.49
   0  -4  14   14.76    1.54
   0   5   0    1.30    0.70
   0  -5   0    0.88    0.72
   0  -5   0    0.54    0.65
   0   5   1  517.47   26.94
   0  -5  -1  536.50   26.79
   0   5   1  529.16   26.78
   0  -5  -1  544.33   26.97
   0  -5  -1  501.01   26.71
   0  -5  -2  802.13   42.69
   0   5   2  871.46   42.70
   0   5   2  853.13   42.72
   0  -5  -2  877.53   42.60
   0   5   3  839.35   39.82
   0   5   3  765.00   39.57
   0   5   3  772.79   39.58
   0  -5  -3  769.66   39.68
   0  -5  -4  792.42   42.75
   0   5   4  918.23   43.28
   0  -5  -4  892.15   43.14
   0   5   4  819.37   42.85
   0   5   5   52.22    4.62
   0  -5  -5   54.01    4.63
   0   5   5   62.72    4.70
   0  -5  -5   63.38    4.88
   0  -5  -6  145.23    9.71
   0  -5  -6  150.40    9.81
   0   5   6  163.22    9.98
   0  -5   6  144.88    8.80
   0  -5  -6  159.72    9.35
   0  -5  -7  303.33   15.70
   0  -5  -7  284.68   16.41
   0  -5   7  274.51   15.03
   0   5   7  298.35   16.52
   0  -5  -8  143.00    9.18
   0   5   8  126.27    9.76
   0  -5   8  144.80    8.72
   0  -5   9    1.51    1.15
   0  -5  -9    0.95    1.19
   0  -5 -10  178.41   11.34
   0  -5  10  190.35   11.06
   0  -5  11  145.49    8.50
   0  -5 -11  118.95    8.41
   0  -5  12   66.71    4.82
   0  -5  13    8.37    1.31
   0  -6   0    8.41    1.52
   0  -6  -1   94.43    6.41
   0   6   1   98.11    6.56
   0   6   2  130.76    8.46
   0   6   2  144.40    8.57
   0  -6  -2  131.59    8.49
   0   6   2  138.10    8.48
   0  -6  -3  149.99   10.15
   0   6   3  190.29   10.60
   0   6   3  164.67   10.18
   0   6   3  178.90   10.34
   0  -6  -4    9.57    1.82
   0  -6  -4    7.55    1.54
   0  -6   4    5.67    1.22
   0  -6   4    9.01    1.46
   0   6   4   11.12    2.00
   0  -6   4    7.00    1.67
   0   6   4    6.68    1.50
   0  -6  -5    3.28    1.23
   0  -6   5    1.27    0.70
   0  -6  -5    0.46    0.84
   0  -6   5   -0.22    0.78
   0   6   5    2.40    0.98
   0  -6   5    1.91    0.83
   0  -6   5    1.43    0.97
   0  -6  -6    7.91    1.77
   0  -6  -6    7.52    1.78
   0  -6   6    5.71    1.34
   0  -6   6    7.83    1.50
   0  -6  -7    4.71    1.59
   0  -6  -7    1.55    1.18
   0  -6   7    6.47    1.45
   0  -6  -8   20.88    2.93
   0  -6   8   25.01    2.73
   0  -6   9  101.36    6.86
   0  -6  -9   99.03    7.30
   0  -6 -10   31.69    3.53
   0  -6  10   35.63    3.39
   0  -6  11    2.08    1.09
   0  -6 -11   -1.01    1.57
   0  -6 -12    8.75    1.52
   0  -6 -13   10.37    1.31
   0  -7   0   -0.24    0.72
   0  -7   0    0.79    0.65
   0  -7   0   -0.29    0.84
   0  -7   0   -0.22    0.73
   0  -7   0   -0.25    0.69
   0  -7   1   -0.20    0.65
   0  -7   1    0.24    0.73
   0  -7  -1    1.32    0.82
   0  -7   1    1.08    0.88
   0  -7  -1    0.30    0.72
   0  -7   1   -0.30    0.82
   0  -7  -1   -0.20    0.63
   0   7   1    0.85    0.81
   0  -7  -1    0.26    0.71
   0  -7   1    0.78    0.64
   0  -7  -1    0.76    0.80
   0  -7   2   65.64    5.35
   0  -7   2   81.82    6.25
   0  -7   2   72.52    5.39
   0   7   2   79.67    6.06
   0  -7  -2   99.17    6.33
   0  -7  -2   86.20    6.32
   0  -7  -2   93.00    5.70
   0  -7   2   79.42    5.46
   0  -7  -2   77.98    5.66
   0  -7  -2   99.77    6.31
   0   7   3  192.45   12.09
   0  -7   3  172.92   11.36
   0  -7  -3  250.11   12.47
   0  -7  -3  206.15   11.53
   0  -7  -3  208.49   12.39
   0  -7   3  191.32   11.48
   0  -7  -3  190.76   11.61
   0  -7  -3  234.98   12.37
   0  -7   3  199.75   12.28
   0   7   4   10.85    2.03
   0  -7   4   11.01    1.77
   0  -7   4   11.85    1.87
   0  -7  -4   11.38    1.86
   0  -7   4   11.83    2.16
   0  -7  -4   10.01    2.15
   0  -7  -4   13.50    2.19
   0   7   5  307.51   17.68
   0  -7   5  322.04   17.70
   0  -7   5  331.48   17.11
   0  -7  -5  303.98   17.12
   0  -7   5  303.64   16.97
   0  -7  -5  277.38   17.66
   0  -7   6   15.03    2.13
   0  -7  -6   17.30    2.28
   0  -7  -7   44.46    4.22
   0  -7  -8    4.90    1.54
   0  -7  -9   27.97    3.25
   0  -7 -10   92.35    6.53
   0  -7 -11    1.79    1.01
   0  -7 -11    0.41    0.82
   0  -7 -12   -0.14    0.52
   0  -7 -12   -0.28    0.54
   0  -8   0  723.15   36.73
   0  -8   0  718.65   37.53
   0  -8   0  723.71   37.14
   0  -8   0  709.49   36.77
   0  -8   1   10.17    1.80
   0  -8  -1    8.67    2.07
   0  -8   1    9.90    2.14
   0  -8   1    9.77    1.84
   0  -8   1    6.44    1.43
   0  -8  -1    6.01    1.48
   0  -8  -1   12.20    2.04
   0  -8  -1    7.53    1.75
   0  -8  -2  764.19   35.54
   0  -8   2  691.11   35.55
   0   8   2  630.16   35.13
   0  -8   2  659.05   34.42
   0  -8  -2  728.23   35.26
   0  -8  -2  680.47   34.73
   0   8   2  597.25   34.93
   0  -8   2  636.37   34.49
   0  -8  -2  678.90   35.51
   0  -8  -2  695.89   34.45
   0  -8  -3    2.12    1.11
   0  -8  -3    0.32    0.88
   0  -8   3    1.77    1.03
   0  -8  -3    0.82    1.08
   0  -8   3    2.39    1.08
   0  -8   3    3.65    1.41
   0  -8  -4    2.53    1.17
   0  -8   4    1.84    1.02
   0  -8   4    0.27    1.15
   0  -8   4   -0.36    0.99
   0  -8   5    1.05    1.01
   0  -8  -5    2.01    1.11
   0  -8   5    2.17    1.08
   0  -8   6   48.99    4.27
   0  -8  -6   47.05    4.38
   0  -8   6   45.47    4.42
   0  -8  -7   33.89    3.62
   0  -8   7   37.68    3.57
   0  -8  -7   30.15    3.37
   0  -8  -8    0.27    0.90
   0  -8  -8   -1.06    1.02
   0  -8  -9   10.35    1.81
   0  -8  -9    4.79    1.59
   0  -8 -10   12.78    1.79
   0  -8 -10   13.46    1.83
   0  -8 -11    0.28    0.55
   0  -8 -11   -0.58    0.70
   0  -9   0   -1.84    1.29
   0  -9   0   -0.74    0.92
   0  -9   0   -0.63    0.99
   0  -9   0   -1.12    1.50
   0  -9   1   79.76    6.35
   0  -9  -1   95.93    6.76
   0  -9   1   84.37    6.37
   0  -9  -1   93.91    6.79
   0  -9  -1   91.72    6.23
   0  -9  -1   93.17    7.07
   0  -9   1   87.01    6.98
   0  -9   2   16.48    2.37
   0  -9   2   15.39    2.19
   0  -9  -2   20.14    2.42
   0  -9   2   14.04    2.70
   0  -9  -2   23.48    2.94
   0  -9   2   16.88    2.38
   0  -9  -2   14.97    2.41
   0  -9  -2   16.67    2.67
   0  -9  -3   86.04    6.62
   0  -9   3   99.35    6.65
   0  -9   3   89.52    6.60
   0  -9  -3  106.70    7.31
   0  -9   3   84.55    7.05
   0  -9  -3  103.00    6.56
   0  -9  -4   27.00    3.10
   0  -9   4   23.76    2.86
   0  -9   4   26.33    2.95
   0  -9   4   25.20    3.25
   0  -9   5  113.74    7.15
   0  -9  -5   88.12    6.95
   0  -9   5  105.28    7.51
   0  -9   6   24.32    2.91
   0  -9   6   23.67    2.69
   0  -9  -6   19.23    2.56
   0  -9   7   86.21    5.71
   0  -9  -7   71.48    5.68
   0  -9  -8    0.21    0.77
   0  -9  -9    6.27    1.21
   0  -9  -9    4.22    1.14
   0  -9 -10    0.12    0.39
   0  -9 -10   -0.13    0.49
   0 -10   0   31.81    3.29
   0 -10   0   25.67    3.28
   0 -10   1   81.11    6.10
   0 -10   1   78.62    6.57
   0 -10  -1   83.17    6.57
   0 -10   2  114.67    6.99
   0 -10   2  107.66    7.11
   0 -10  -2  117.94    7.02
   0 -10  -2   91.91    7.03
   0 -10   2   93.02    7.41
   0 -10  -3  170.18    9.34
   0 -10   3  162.04    9.35
   0 -10   3  141.23    9.80
   0 -10  -3  141.44    9.38
   0 -10   3  149.63    9.38
   0 -10   4    5.86    1.55
   0 -10   4    4.38    1.20
   0 -10  -4    3.19    1.21
   0 -10   5   23.05    2.54
   0 -10   5   27.82    2.98
   0 -10  -5   23.56    2.64
   0 -10  -6    4.32    1.14
   0 -10   6    8.17    1.44
   0 -10  -7    4.25    1.06
   0 -10   7    4.39    1.04
   0 -10  -8    0.28    0.53
   0 -11   0   -0.84    0.85
   0 -11   0   -0.26    0.85
   0 -11  -1    0.99    0.93
   0 -11  -1    0.42    0.76
   0 -11   1    1.85    1.08
   0 -11   1    1.45    0.86
   0 -11  -2   10.17    1.57
   0 -11   2    8.79    1.65
   0 -11   2    8.17    1.47
   0 -11   3    0.24    0.85
   0 -11  -3    0.19    0.65
   0 -11   4   31.15    2.97
   0 -11  -4   32.26    2.80
   0 -11  -5    1.55    0.75
   0 -11  -6   99.28    5.88
   0 -12   0   -0.12    0.55
   0 -12   0    0.89    0.60
   0 -12   1   18.01    1.89
   0 -12  -1   20.19    1.80
   0 -12   2    0.59    0.55
   1   0 -15    9.30    1.34
   1   0 -14   -0.25    0.95
   1   0 -13    0.32    1.21
   1   0 -12    0.74    1.30
   1   0 -11    7.52    2.16
   1   0 -10   -1.28    1.60
  -1   0  10   -1.23    1.39
  -1   0   9  124.23    8.93
   1   0  -9  118.75    8.76
   1   0  -8    0.29    0.78
   1   0  -8   -1.60    1.59
  -1   0   8   -0.29    0.75
   1   0  -7   21.41    2.48
   1   0  -6   -0.19    0.70
  -1   0   6    0.59    0.60
  -1   0   5    4.48    0.90
   1   0  -5    6.83    1.15
  -1   0   4    0.09    0.41
   1   0  -4    0.22    0.43
   1   0  -4    0.09    0.39
   1   0  -3   -0.07    0.37
  -1   0   3    0.34    0.28
  -1   0   3    0.45    0.42
  -1   0   3    0.34    0.48
  -1   0   2   -0.20    0.32
  -1   0   2   -0.12    0.24
  -1   0   2    0.44    0.44
   1   0  -2   -0.04    0.24
   1   0  -1  192.31    9.37
  -1   0   1  195.02    9.48
  -1   0   1  180.72    9.39
   1   0   0   -0.15    0.23
   1   0   0   -0.04    0.16
  -1   0   0    0.68    0.25
   1   0   0    0.90    0.26
  -1   0   0    0.23    0.16
   1   0   1  561.48   28.81
   1   0   1  617.39   28.71
  -1   0  -1  575.90   28.81
   1   0   2    0.75    0.63
  -1   0  -3 9599.29  463.04
   1   0   4    0.60    0.66
  -1   0  -4   -0.12    0.46
  -1   0  -5   25.04    2.39
   1   0   5   28.42    2.47
  -1   0  -5   27.33    2.55
  -1   0  -6    0.77    0.74
   1   0   6    0.74    0.77
  -1   0  -7    8.71    1.71
   1   0   7    8.72    1.60
   1   0   8    0.47    0.80
  -1   0  -8    0.60    0.81
   1   0   8    0.27    0.84
   1   0   8    0.63    0.71
   1   0   9  192.10   11.06
   1   0   9  185.50   10.72
   1   0   9  178.77   11.12
  -1   0  -9  154.92   11.29
   1   0   9  176.52   10.54
   1   0  10   -0.28    0.85
   1   0  10    0.32    1.17
   1   0  10   -0.98    1.12
   1   0  11    5.13    1.44
   1   0  11    6.14    1.74
   1   0  12   -0.24    0.99
  -1   0 -13   23.24    2.89
   1   0  13   25.83    2.66
   1   0  14   -0.30    0.73
  -1   0 -14   -0.19    0.71
   1   1 -15    6.65    1.13
  -1  -1  15    4.29    0.89
   1   1 -14  227.04   13.44
   1  -1 -14  249.87   13.51
   1  -1 -13    0.31    1.12
   1   1 -13    0.64    1.27
   1   1 -12   91.76    7.40
   1  -1 -12  102.09    7.53
   1  -1 -11  119.10    8.63
  -1   1  10   -1.66    2.26
   1  -1 -10   -4.10    2.53
   1   1 -10   -3.35    2.68
   1   1 -10    0.43    1.34
   1  -1 -10    0.34    1.21
   1  -1 -10    2.56    1.45
  -1   1   9    0.72    1.73
   1   1  -9    5.19    1.47
   1   1  -9    3.38    1.45
   1  -1  -9    3.57    1.29
   1  -1  -9    2.61    1.40
  -1  -1   9   -1.04    1.75
   1  -1  -8    1.90    1.22
   1   1  -8    2.30    1.05
   1   1  -8    1.58    1.04
  -1  -1   8    1.74    0.88
  -1   1   8    1.21    0.87
   1  -1  -8    2.01    1.08
   1   1  -7  505.44   24.58
  -1   1   7  452.42   24.19
   1  -1  -7  525.76   24.67
  -1  -1   7  406.84   24.23
  -1   1   7  459.22   24.54
   1  -1  -6   53.87    3.89
   1   1  -6   62.33    4.21
  -1   1   6   45.81    3.72
   1  -1  -6   57.70    4.11
   1   1  -5   66.23    4.36
   1  -1  -5   77.09    4.49
  -1   1   5   63.41    4.27
   1  -1  -5   62.51    4.28
   1   1  -4  696.50   35.18
   1  -1  -4  734.86   35.26
  -1   1   4  677.61   35.19
   1  -1  -4  739.92   35.23
   1  -1  -3 1347.75   61.90
  -1  -1   3 1221.79   61.83
  -1   1   3 1319.93   61.85
  -1   1   3 1187.82   61.58
  -1  -1   3 1259.62   61.81
   1  -1  -3 1286.38   61.78
  -1   1   3 1356.45   61.92
  -1   1   3 1311.51   61.86
  -1   1   3 1261.29   61.61
  -1  -1   3 1214.99   61.56
  -1  -1   2 4546.19  224.54
  -1  -1   2 4469.62  224.56
  -1  -1   2 4653.03  224.20
  -1  -1   2 4606.84  224.37
  -1   1   2 4784.23  224.58
  -1   1   2 4676.79  224.48
  -1   1   2 4692.06  224.59
   1  -1  -2 4735.77  224.59
  -1   1   2 4746.08  224.60
  -1   1   1    1.69    0.44
   1  -1  -1    0.73    0.57
   1  -1  -1    2.74    0.52
  -1   1   1    1.92    0.50
  -1   1   1    1.93    0.40
  -1  -1   1    1.04    0.25
  -1   1   1    2.12    0.48
  -1   1   1    2.01    0.43
   1  -1  -1    1.50    0.37
  -1   1   0 1124.68   56.16
  -1   1   0 1184.75   56.04
   1  -1   0 1176.13   56.11
   1  -1   0 1146.43   56.07
  -1   1   0 1129.67   56.20
   1   1   0 1130.51   55.82
  -1   1   0 1196.15   56.07
  -1  -1   0 1146.55   55.97
   1   1   0 1136.78   55.97
  -1   1   0 1179.95   56.08
  -1  -1   0 1176.46   56.12
   1   1   0 1181.95   55.92
   1  -1   1  552.51   27.59
  -1   1  -1  561.54   27.39
  -1  -1  -1  587.33   27.51
  -1  -1  -1  594.97   27.72
  -1   1  -1  518.77   27.43
   1   1   1  575.11   27.62
   1   1   2    3.94    0.87
  -1   1  -2    4.08    0.79
  -1  -1  -2    3.09    0.82
   1  -1   2    2.05    0.71
   1  -1   2    4.09    0.80
   1  -1   3   95.98    5.61
  -1   1  -3  100.53    5.61
  -1  -1  -3   98.89    5.54
   1  -1   4   51.36    3.46
  -1  -1  -4   51.34    3.37
  -1   1  -4   48.09    3.35
  -1   1  -5    9.45    1.46
  -1  -1  -5    9.58    1.40
  -1  -1  -5    7.52    1.33
   1  -1   5    8.66    1.38
   1  -1   6   28.84    2.78
  -1   1  -6   27.42    2.75
  -1  -1  -6   31.79    2.86
  -1  -1  -6   32.77    2.92
  -1   1  -7    2.71    1.08
  -1  -1  -7    3.68    1.13
  -1  -1  -7    0.96    0.88
   1  -1   7    2.74    1.10
   1   1   7    2.06    1.04
   1  -1   8   22.20    2.51
  -1   1  -8   18.17    2.62
  -1  -1  -8   17.25    2.55
   1  -1   8   19.96    2.29
   1   1   8   21.64    2.68
  -1  -1  -8   21.43    2.66
   1   1   8   24.91    2.54
   1  -1   8   22.07    2.66
   1   1   8   18.53    2.38
   1  -1   9   12.49    2.07
  -1  -1  -9    9.65    2.18
   1   1   9   11.49    1.97
  -1   1  -9    9.77    2.28
   1   1   9   14.72    2.35
   1   1   9   15.40    2.28
   1  -1   9   13.92    1.99
   1   1  10  117.99    7.80
   1  -1  10  107.03    7.36
   1  -1  10  112.45    7.91
   1   1  10  114.84    7.95
   1   1  10  102.55    7.31
   1   1  11    3.07    1.46
   1   1  11    1.86    1.36
   1  -1  11    5.69    1.73
   1   1  11    4.55    1.39
   1  -1  11    3.63    1.28
   1   1  12  174.39   10.52
   1  -1  12  179.62   10.62
   1   1  13  118.34    7.29
   1  -1  13  113.30    7.30
   1  -1  14   43.83    3.35
  -1   1 -14   50.36    3.82
   1   1  14   43.50    3.30
  -1  -2  14    1.19    0.77
   1   2 -14    1.13    0.96
   1   2 -13    5.78    1.68
   1  -2 -13   11.09    1.97
   1  -2 -12  122.73    7.97
   1   2 -12   91.31    7.50
   1  -2 -11  109.68    8.00
   1  -2 -10   11.55    2.18
  -1  -2  10    2.70    1.88
  -1  -2   9  143.02    9.48
   1  -2  -9  171.05   10.58
   1  -2  -9  199.94   11.28
   1  -2  -9  179.98   10.50
   1   2  -9  173.26   10.59
  -1  -2   9  133.44   10.16
  -1   2   9  167.16   10.84
   1   2  -9  171.24   10.87
   1  -2  -8   11.01    2.01
  -1   2   8    6.08    1.56
   1   2  -8   12.49    2.00
   1  -2  -8    8.50    1.67
  -1  -2   8    9.11    1.74
   1   2  -8    7.23    1.78
  -1   2   8    5.19    1.41
  -1  -2   8    8.12    1.39
   1  -2  -8    8.92    1.81
  -1   2   7   26.68    2.95
  -1  -2   7   22.89    2.72
   1  -2  -7   25.02    2.81
   1   2  -7   29.63    2.98
   1  -2  -7   31.20    3.08
  -1   2   7   28.12    2.96
   1   2  -7   38.00    3.42
   1  -2  -7   37.64    3.40
   1  -2  -6  221.49   10.88
  -1  -2   6  154.60   10.41
   1   2  -6  203.28   10.77
   1  -2  -6  201.80   10.86
  -1   2   6  194.63   10.79
  -1   2   6  171.36   10.67
   1  -2  -5   88.68    5.14
  -1  -2   5   71.96    4.93
  -1   2   5   74.13    5.05
   1   2  -5   80.77    5.07
  -1   2   5   83.84    5.20
   1  -2  -5   80.87    5.15
  -1   2   4 1512.54   77.10
   1  -2  -4 1717.48   77.35
  -1   2   4 1657.88   77.44
  -1   2   4 1659.83   77.53
  -1  -2   4 1436.71   77.29
  -1   2   4 1500.73   77.21
   1   2  -4 1574.73   77.29
   1  -2  -4 1697.94   77.58
  -1   2   3  344.00   17.46
  -1   2   3  363.02   17.66
   1  -2  -3  354.46   17.68
   1   2  -3  332.63   17.37
   1  -2  -3  364.05   17.41
  -1  -2   3  315.65   17.42
  -1   2   3  358.69   17.51
   1  -2  -2    3.72    0.54
  -1  -2   2    3.73    0.61
  -1   2   2    3.84    0.70
   1  -2  -2    2.19    0.66
   1  -2  -2    3.68    0.66
  -1   2   2    3.22    0.73
  -1   2   2    2.53    0.56
  -1  -2   2    2.86    0.57
  -1   2   2    3.10    0.57
  -1   2   2    4.13    0.79
  -1   2   1  120.46    6.32
   1  -2  -1  126.57    6.40
  -1  -2   1  103.08    6.12
   1  -2  -1  117.04    6.12
   1  -2  -1  120.06    6.46
  -1   2   1  116.68    6.46
  -1   2   1  119.56    6.43
   1  -2   0  680.51   29.01
  -1   2   0  591.16   28.73
  -1   2   0  612.80   28.64
   1  -2   0  585.39   28.75
  -1   2   0  638.28   28.79
   1   2   0  556.55   28.52
  -1   2   0  618.85   29.06
  -1  -2   0  587.25   28.68
  -1  -2   0  578.50   28.68
   1   2   0  555.51   28.44
   1  -2   0  588.55   28.55
   1  -2   0  596.44   28.84
  -1  -2   0  548.18   28.48
  -1   2  -1 1027.20   50.44
  -1  -2  -1  995.31   50.67
  -1  -2  -1 1116.65   50.65
   1  -2   1 1059.66   50.51
  -1   2  -1  999.07   50.42
   1   2   1 1056.39   50.56
   1   2   1 1072.54   50.53
   1   2   1  994.56   50.46
   1   2   2 1251.45   59.33
  -1  -2  -2 1179.14   59.38
  -1  -2  -2 1214.03   59.48
  -1  -2  -3  553.12   27.64
  -1  -2  -4   43.93    3.00
   1   2   4   35.58    2.80
  -1   2  -4   36.49    2.86
  -1  -2  -4   34.15    2.71
  -1   2  -5  267.69   15.59
  -1  -2  -5  288.35   15.52
  -1   2  -6   43.13    3.76
  -1  -2  -6   52.91    4.05
  -1  -2  -6   50.62    3.86
  -1  -2  -7    3.57    1.12
  -1  -2  -7    2.68    1.02
  -1  -2  -7    2.96    1.16
  -1   2  -7    5.09    1.36
   1  -2   8   99.46    6.21
   1   2   8   91.11    6.07
  -1  -2  -8   68.77    6.15
   1  -2   8   88.06    5.80
   1   2   8   89.14    6.79
  -1   2  -8   67.39    6.21
  -1  -2  -8   87.91    6.85
  -1  -2  -8   95.34    6.63
   1   2   9   24.69    2.93
   1  -2   9   26.03    3.02
   1  -2   9   25.59    2.76
   1   2   9   17.88    3.02
   1   2   9   23.72    2.99
  -1  -2  -9   22.51    3.27
   1   2   9   29.33    3.19
  -1  -2  -9   25.69    3.49
   1  -2  10    0.76    1.01
   1  -2  10    1.23    1.08
   1   2  10    1.53    1.21
   1   2  10    2.57    1.30
   1  -2  11   29.19    3.20
   1   2  11   36.69    3.82
   1   2  11   39.71    3.53
   1  -2  12   21.38    2.56
   1   2  12   18.17    2.33
   1  -2  13   41.12    3.46
   1  -2  14   28.32    2.39
  -1   2 -14   23.87    2.52
  -1  -3  14   10.48    1.56
   1   3 -14   12.64    1.69
   1   3 -13   71.35    5.37
  -1  -3  13   63.99    5.06
   1   3 -12   19.18    2.84
  -1  -3  12   20.21    2.45
  -1  -3  11    1.00    1.04
  -1  -3  10    8.54    1.65
  -1  -3   9   -0.67    0.89
   1  -3  -8    1.32    1.15
  -1  -3   8    3.34    1.13
  -1   3   7  103.61    7.13
  -1   3   6    2.08    0.87
   1  -3  -6    1.90    0.89
  -1   3   5  420.49   20.55
  -1   3   5  372.41   20.12
   1  -3  -5  418.97   20.57
  -1   3   5  364.02   20.08
  -1   3   4  209.52   11.32
  -1   3   4  204.80   11.14
  -1   3   3  416.36   21.41
  -1   3   3  457.29   21.58
   1  -3  -3  485.40   21.63
  -1   3   3  440.88   21.65
   1  -3  -3  451.11   21.70
  -1   3   3  442.09   21.57
   1  -3  -2  259.48   13.62
  -1   3   2  254.16   13.66
  -1   3   2  256.62   13.76
   1  -3  -2  242.26   13.66
  -1   3   2  252.18   13.58
   1  -3  -1  598.36   26.17
  -1   3   1  514.79   26.13
   1  -3  -1  536.59   26.13
   1  -3  -1  543.50   26.04
  -1   3   1  536.36   26.05
  -1  -3   0  488.83   26.17
  -1  -3   0  499.83   26.07
  -1   3   0  530.94   26.46
  -1   3   0  546.77   26.17
   1  -3   0  560.79   26.41
   1  -3   0  546.85   26.39
   1  -3   0  529.39   26.31
   1   3   1  244.19   12.51
  -1   3  -1  243.02   12.41
   1  -3   1  243.82   12.70
   1   3   1  246.38   12.55
  -1  -3  -1  237.55   12.59
   1   3   2   22.59    1.88
   1   3   2   20.32    1.75
  -1  -3  -2   19.36    1.90
  -1  -3  -2   22.07    1.95
   1   3   3  991.79   48.50
  -1  -3  -3  970.06   48.57
  -1  -3  -3  984.77   48.63
  -1  -3  -4   52.55    3.85
   1   3   4   46.86    3.71
  -1  -3  -4   54.78    3.93
  -1  -3  -5  226.91   12.14
   1   3   5  201.24   11.77
  -1  -3  -6  418.69   22.35
  -1  -3  -7   83.15    6.70
   1   3   7   86.86    6.78
  -1  -3  -7   99.72    6.84
  -1  -3  -8   -0.40    0.81
  -1  -3  -8   -0.25    0.61
   1   3   8    0.25    0.84
   1  -3   8   -0.21    0.77
  -1  -3  -8    1.41    1.24
   1   3   8   -0.40    0.96
   1  -3   9    7.18    1.55
  -1  -3  -9    5.42    1.81
   1   3   9    5.76    1.86
   1   3   9    6.01    1.56
  -1  -3  -9    4.48    1.68
   1   3  10   12.47    2.26
   1  -3  10   10.53    1.97
   1  -3  11  170.03   10.32
   1  -3  12   14.06    2.06
   1  -3  13   66.45    4.70
  -1   3 -14   29.60    2.71
   1  -3  14   32.72    2.52
  -1  -4  14   19.78    1.96
  -1  -4  13    1.40    0.84
  -1  -4  13    1.07    0.78
  -1  -4  12    2.66    1.22
  -1  -4  12    5.33    1.33
  -1  -4  11   -0.74    0.98
  -1  -4  10  500.47   26.70
   1  -4 -10  521.41   27.05
   1  -4  -9   22.75    2.73
   1  -4  -9   14.91    3.70
  -1  -4   9   21.24    2.53
   1  -4  -8  370.64   19.01
  -1  -4   8  349.96   18.51
   1  -4  -7  122.67    7.82
  -1  -4   7  114.50    7.48
  -1   4   6 1026.31   51.05
   1  -4  -6  986.84   52.33
  -1   4   5    1.20    0.68
  -1   4   5    0.22    0.67
  -1   4   5    0.59    0.59
   1  -4  -5   -0.71    1.02
  -1   4   4  806.80   41.34
   1  -4  -4  791.86   41.30
  -1   4   4  796.24   41.24
   1  -4  -3  289.02   14.71
   1  -4  -3  258.66   14.68
  -1   4   3  267.48   14.70
  -1   4   3  245.03   14.48
  -1   4   2  464.78   24.31
   1  -4  -2  457.54   24.32
   1  -4  -2  476.56   24.27
   1  -4  -2  510.94   24.46
  -1   4   2  474.52   24.44
   1  -4  -1 1023.12   44.83
  -1   4   1  902.33   44.69
  -1   4   1  880.65   44.84
   1  -4  -1  983.96   44.87
   1  -4  -1  928.13   44.84
   1  -4   0  254.53   13.92
  -1   4   0  272.99   13.76
  -1   4   0  258.85   14.02
   1  -4   0  296.23   14.10
  -1   4   0  261.71   14.27
   1  -4   0  255.38   13.93
  -1  -4   0  248.32   13.80
   1   4   1    1.20    0.57
  -1  -4  -1    1.78    0.69
   1  -4   1    1.19    0.70
  -1  -4  -2  195.11   10.83
   1   4   2  211.74   10.80
   1  -4   2  183.98   10.70
  -1  -4  -3  149.97    8.46
  -1  -4  -3  127.24    8.16
   1   4   3  153.92    8.40
  -1  -4  -4 1169.65   58.17
   1   4   4 1140.08   58.15
  -1  -4  -4 1200.02   58.26
  -1  -4  -5    7.72    1.56
   1   4   5    7.95    1.56
  -1  -4  -5    8.13    1.66
  -1  -4  -6  235.84   13.20
   1   4   6  199.86   12.66
  -1  -4  -6  227.83   13.28
   1   4   6  225.98   13.30
  -1  -4  -7   10.27    1.83
   1  -4   7   10.82    1.69
   1   4   7   12.48    2.36
  -1  -4  -7   14.99    2.39
  -1  -4  -7   13.15    2.38
  -1  -4  -8  379.83   21.42
   1   4   8  392.87   22.72
  -1  -4  -8  387.73   22.65
   1  -4   8  406.62   21.11
  -1  -4  -8  422.44   22.59
  -1  -4  -9    7.89    1.74
   1   4   9    7.87    1.82
   1  -4   9    7.82    1.60
   1   4  10   85.23    6.15
   1  -4  10   84.46    5.75
   1  -4  11    2.91    1.17
   1  -4  12   49.45    4.00
   1  -4  13    0.16    0.71
  -1   4 -14   48.72    3.40
   1  -4  14   48.88    3.21
  -1  -5  13   10.66    1.53
  -1  -5  12    6.61    1.56
  -1  -5  12    6.54    1.47
   1  -5 -11   -1.64    1.67
  -1  -5  11    1.92    0.97
  -1  -5  11    0.71    1.25
   1  -5 -10   87.81    6.32
  -1  -5  10   81.73    5.81
  -1  -5  10   69.56    5.89
   1  -5  -9  118.08    7.64
  -1  -5   9  105.24    7.35
  -1  -5   9   98.13    6.96
   1  -5  -8    1.13    1.50
  -1  -5   8    5.44    1.41
  -1  -5   8    3.53    1.26
   1  -5  -8    3.77    1.84
  -1  -5   7  141.39    8.65
  -1  -5   7  139.51    8.87
   1  -5  -7  155.51    9.15
   1  -5  -7  139.23   10.58
   1  -5  -6   32.52    3.15
  -1   5   6   30.81    3.37
  -1  -5   6   28.72    2.89
  -1  -5   6   33.93    3.31
  -1  -5   6   30.18    2.82
   1  -5  -6   34.56    4.48
   1  -5  -5    9.68    1.69
  -1   5   5    8.25    1.59
  -1   5   5   10.29    1.68
   1  -5  -5   11.12    2.42
  -1   5   4  519.39   28.71
   1  -5  -4  561.24   28.81
  -1   5   4  540.85   28.62
   1  -5  -4  619.78   29.40
   1  -5  -3   57.50    4.40
   1  -5  -3   62.60    4.42
   1  -5  -3   48.77    4.05
  -1   5   3   55.05    4.12
  -1   5   3   52.38    4.17
  -1   5   3   53.09    4.13
   1  -5  -2   50.97    3.99
   1  -5  -2   52.65    4.03
   1  -5  -2   58.95    4.25
  -1   5   2   53.90    4.11
  -1   5   2   58.44    4.34
   1  -5  -1  236.74   11.98
   1  -5  -1  226.27   11.85
  -1   5   1  221.08   11.65
  -1   5   1  213.97   11.94
   1  -5  -1  205.14   11.76
   1  -5   0  106.35    6.33
  -1   5   0  109.02    6.14
  -1   5   0  104.87    6.64
  -1  -5   0  101.63    6.18
  -1  -5  -1  121.13    7.52
   1  -5   1  115.61    7.39
  -1   5  -1  122.91    7.72
   1   5   1  139.26    7.55
  -1  -5  -2   12.29    1.76
   1   5   2   12.86    1.69
   1   5   3  156.92    9.32
  -1  -5  -3  153.74    9.43
   1   5   3  162.95    9.58
   1   5   4  353.52   18.44
   1   5   4  325.15   18.50
   1   5   5  351.37   19.77
  -1  -5  -5  369.30   19.71
   1   5   5  344.37   19.61
  -1  -5  -5  351.79   19.08
  -1  -5  -5  373.12   19.83
  -1  -5  -6    0.69    0.99
  -1  -5  -6    1.27    0.83
   1   5   6    0.36    0.94
   1   5   6   -0.33    0.99
  -1  -5  -7  206.31   12.18
   1   5   7  204.30   13.07
  -1  -5  -7  191.45   12.82
   1  -5   7  207.53   11.62
  -1  -5  -8   75.90    7.03
   1   5   8   75.79    7.09
  -1  -5  -8   85.34    6.53
   1  -5   8  100.39    6.23
   1  -5   9    3.66    1.25
  -1  -5  -9    3.52    1.46
  -1  -5 -10   11.36    2.06
   1  -5  10   11.12    1.87
   1  -5  11   55.94    4.20
  -1  -5 -11   42.95    4.10
   1  -5  12   23.73    2.39
   1  -5  13   13.65    1.56
   1  -6 -13    1.69    0.69
   1  -6 -12   33.69    3.02
  -1  -6  11  128.14    8.08
   1  -6 -11  126.64    8.24
  -1  -6  10   18.46    2.50
   1  -6 -10   21.38    2.82
   1  -6  -9   19.72    2.78
  -1  -6   9   19.97    2.68
  -1  -6   9   22.84    2.64
  -1  -6   8   -0.50    1.03
   1  -6  -8    0.30    0.95
  -1  -6   8    1.69    0.96
  -1  -6   7  506.52   26.86
   1  -6  -7  552.25   27.20
  -1  -6   7  535.55   26.67
  -1   6   6  150.32   10.28
  -1  -6   6  155.69   10.38
   1  -6  -6  182.60   10.23
   1  -6  -6  159.83   10.88
  -1   6   6  184.46   10.92
  -1   6   5  174.80   10.23
   1  -6  -5  163.66    9.42
   1  -6  -5  135.97    9.85
   1  -6  -5  155.63    9.97
  -1  -6   5  148.49    9.09
  -1  -6   5  154.07    9.89
  -1   6   5  162.00    9.88
  -1   6   4   81.36    5.79
   1  -6  -4   75.72    5.74
  -1  -6   4   74.02    5.06
  -1  -6   4   75.34    5.73
   1  -6  -4   70.04    5.58
  -1   6   4   71.82    5.53
  -1   6   3   32.49    3.29
   1  -6  -3   36.61    3.47
   1  -6  -3   39.30    3.58
  -1   6   3   33.88    3.36
  -1   6   3   41.42    3.72
   1  -6  -3   34.02    3.62
  -1   6   2  431.88   23.62
   1  -6  -2  474.84   23.80
   1  -6  -2  486.24   23.88
  -1   6   2  442.57   23.53
   1  -6  -2  448.49   23.85
  -1   6   2  409.41   23.72
   1  -6  -1  416.80   21.93
  -1   6   1  392.95   21.95
   1  -6  -1  463.92   22.18
   1  -6  -1  397.83   21.77
  -1   6   1  387.19   21.98
  -1   6   1  413.16   21.66
  -1  -6   0   67.10    4.85
  -1   6   0   61.64    5.03
  -1   6  -1  310.35   18.26
  -1  -6  -1  349.01   18.04
  -1  -6  -2  129.94    8.41
   1   6   2  138.52    8.37
   1   6   2  128.96    8.42
   1  -6   3    3.56    1.00
  -1  -6  -3    3.48    1.12
  -1  -6  -3    4.87    1.29
   1   6   3    5.52    1.30
   1  -6   3    4.64    1.07
  -1  -6  -3    3.64    0.99
   1   6   3    2.37    1.09
   1  -6   4  107.68    6.83
  -1  -6  -4  118.65    7.42
   1   6   4  105.71    7.57
  -1  -6  -4  104.20    7.56
   1   6   4  104.71    7.27
  -1  -6  -4  100.00    6.70
   1  -6   4  105.65    6.83
   1  -6   5   81.06    5.74
  -1  -6  -5   83.81    5.89
  -1  -6  -5   87.77    6.66
   1  -6   5   84.12    5.87
   1   6   5   77.19    6.57
   1  -6   6  139.47    8.80
  -1  -6  -6  151.06    9.12
  -1  -6  -6  123.85    9.35
  -1  -6  -7   60.43    5.16
  -1  -6  -8   99.14    7.28
   1  -6   8  101.19    6.72
  -1  -6  -9  246.17   14.92
   1  -6   9  266.09   14.42
  -1  -6 -10    3.18    1.34
   1  -6  10    1.09    1.25
   1  -6  11    1.12    0.86
  -1  -6 -11   -0.24    0.77
  -1  -6 -12   18.60    1.99
   1  -7 -12    2.02    0.81
   1  -7 -12    3.94    0.93
   1  -7 -11   12.98    1.83
   1  -7 -11   10.44    1.65
   1  -7 -10   14.92    2.13
   1  -7 -10   12.91    2.31
   1  -7  -9   18.69    2.70
   1  -7  -8    7.98    1.80
   1  -7  -7  305.76   17.16
   1  -7  -6    0.28    0.97
  -1  -7   6    1.23    0.84
  -1  -7   6    0.35    1.04
   1  -7  -6   -0.27    0.84
   1  -7  -5  110.02    7.04
  -1   7   5   94.44    7.29
  -1   7   5  109.61    7.76
   1  -7  -5   91.02    7.27
  -1  -7   5  100.79    6.71
  -1  -7   5   98.72    7.39
  -1  -7   4  388.05   20.98
  -1  -7   4  357.05   19.93
   1  -7  -4  392.02   20.29
  -1   7   4  393.15   21.02
   1  -7  -4  369.55   20.84
  -1   7   4  364.09   20.69
  -1   7   3   63.96    5.58
   1  -7  -3   70.61    5.83
  -1  -7   3   71.48    5.03
  -1   7   3   76.61    5.97
  -1  -7   3   76.34    5.94
  -1   7   3   87.78    6.09
   1  -7  -3   73.23    5.37
  -1  -7   3   67.72    5.09
   1  -7  -3   93.04    5.99
  -1  -7   2  558.41   31.03
  -1  -7   2  568.02   31.52
   1  -7  -2  666.98   31.58
   1  -7  -2  636.04   31.11
  -1  -7   2  550.06   30.68
  -1  -7   2  553.40   30.62
  -1   7   2  657.67   31.69
   1  -7  -2  711.78   32.17
  -1   7   2  629.49   31.96
   1  -7  -1    9.81    1.57
  -1  -7   1    8.06    1.54
  -1  -7   1    7.20    1.70
   1  -7  -1   10.88    1.66
  -1  -7   1    7.11    1.32
   1  -7  -1    9.84    1.68
  -1   7   1   11.32    2.06
  -1  -7   1    6.16    1.29
   1  -7   0  472.01   26.05
  -1   7   0  487.97   27.04
  -1  -7   0  482.12   25.96
  -1  -7   0  501.24   26.67
  -1   7   0  478.18   26.95
   1  -7   0  547.08   26.12
  -1  -7   0  504.21   26.54
  -1  -7   0  521.22   26.69
  -1  -7   0  452.95   26.19
  -1  -7  -1   69.70    5.32
   1  -7   1   67.35    4.94
  -1  -7  -1   67.10    4.87
  -1  -7  -1   73.05    5.54
   1  -7   1   73.36    5.15
  -1  -7  -1   61.20    5.05
  -1   7  -1   64.25    5.61
  -1  -7  -2    5.72    1.39
   1   7   2    4.47    1.35
   1  -7   2    5.00    1.19
  -1   7  -2    3.81    1.40
  -1  -7  -2    5.28    1.48
  -1  -7  -2    6.71    1.35
  -1  -7  -2    8.15    1.65
   1  -7   2    3.48    1.03
   1  -7   2    4.70    1.38
  -1  -7  -3   63.40    4.95
  -1  -7  -3   59.28    4.92
  -1  -7  -3   62.30    5.21
   1  -7   3   61.62    4.62
   1   7   3   49.46    4.89
   1  -7   3   55.23    4.90
   1  -7   3   60.35    4.58
  -1  -7  -3   51.78    4.32
  -1  -7  -3   50.95    4.38
  -1  -7  -4   84.68    6.38
  -1  -7  -4   91.23    6.35
   1   7   4   97.71    7.35
  -1  -7  -4   91.30    7.14
   1  -7   4   87.49    6.30
  -1  -7  -4  111.21    7.14
   1  -7   4   87.97    6.27
  -1  -7  -5  103.56    7.39
   1  -7   5  113.57    7.38
   1   7   5  107.27    8.23
  -1  -7  -5  104.85    8.04
  -1  -7  -6   22.31    2.79
   1  -7   6   23.02    2.78
  -1  -7  -7    0.31    0.88
   1  -7   7    1.37    1.03
  -1  -7  -8   37.91    3.92
  -1  -7  -9    5.47    1.46
  -1  -7 -10   49.60    4.20
  -1  -7 -11    8.68    1.43
  -1  -7 -11    8.82    1.45
  -1  -7 -12   66.17    3.97
  -1  -7 -12   55.17    3.85
   1  -8 -11   20.96    2.03
   1  -8 -11   19.20    1.93
   1  -8 -10    2.72    0.99
   1  -8 -10    3.38    1.09
   1  -8  -9   66.21    4.87
   1  -8  -9   53.81    4.59
   1  -8  -8    4.12    1.29
   1  -8  -8    7.89    1.64
   1  -8  -7   69.28    5.26
   1  -8  -7   56.90    5.06
  -1  -8   7   70.95    5.12
  -1  -8   6  176.20   10.06
   1  -8  -6  157.66   10.10
  -1  -8   6  153.53   10.45
   1  -8  -5   20.88    2.75
  -1  -8   5   28.38    2.91
  -1  -8   5   25.52    3.31
   1  -8  -4  318.36   17.62
  -1  -8   4  311.59   18.19
  -1  -8   4  317.92   17.36
  -1  -8   3    8.33    1.64
  -1  -8   3    9.34    2.08
   1  -8  -3    8.62    1.78
  -1  -8   2    0.57    0.97
   1  -8  -2    2.82    1.21
  -1  -8   2    0.91    0.90
  -1  -8   2    1.74    1.22
  -1  -8   2    0.47    0.71
   1  -8  -2    1.05    1.01
   1  -8  -1   -0.45    1.36
  -1  -8   1    1.36    0.80
  -1  -8   1    0.33    1.17
  -1  -8   1    1.78    1.04
  -1   8   1    0.39    1.46
  -1  -8   1    2.30    1.09
   1  -8  -1   -0.26    1.37
   1  -8  -1    3.60    1.39
   1  -8   0  346.97   18.90
  -1  -8   0  361.84   19.39
  -1  -8   0  337.15   18.67
   1  -8   0  370.75   19.47
  -1   8   0  320.57   19.83
  -1  -8   0  345.12   19.11
  -1  -8   0  345.90   19.37
   1  -8   0  358.81   19.86
   1  -8   1  127.50    7.84
  -1  -8  -1  102.96    8.14
  -1  -8  -1  124.49    8.24
   1  -8   1  108.21    8.35
   1  -8   1  128.72    8.00
  -1   8  -1   99.86    8.33
  -1  -8  -1  128.63    7.74
  -1  -8  -1  120.17    8.09
  -1  -8  -2   64.98    5.34
   1  -8   2   63.33    5.00
  -1  -8  -2   58.92    5.44
  -1  -8  -2   67.79    4.95
   1  -8   2   57.97    5.32
   1  -8   2   61.15    4.85
  -1  -8  -2   61.18    5.22
  -1  -8  -3  392.79   19.25
  -1  -8  -3  321.28   18.06
  -1  -8  -3  332.18   18.72
   1  -8   3  339.98   18.24
  -1  -8  -3  297.10   18.06
   1  -8   3  344.50   19.03
   1  -8   3  325.76   18.22
  -1  -8  -4    0.69    1.09
   1  -8   4    0.81    1.05
  -1  -8  -4   -0.28    0.98
   1  -8   4    1.65    1.12
   1  -8   4    1.37    1.28
  -1  -8  -4    3.05    1.18
  -1  -8  -5  144.93   10.17
   1  -8   5  184.69   10.61
  -1  -8  -5  167.09   10.19
  -1  -8  -5  182.49   11.06
   1  -8   6   69.82    5.59
  -1  -8  -6   66.43    5.45
  -1  -8  -7    3.25    1.21
  -1  -8  -7    3.82    1.22
   1  -8   7    2.40    1.19
  -1  -8  -8   16.70    2.30
  -1  -8  -8   17.31    2.32
  -1  -8  -9    1.08    0.85
  -1  -8  -9   -0.23    0.77
  -1  -8 -10   -0.17    0.60
  -1  -8 -10   -0.18    0.70
  -1  -8 -11    1.89    0.64
  -1  -8 -11    1.06    0.61
   1  -9 -10    1.03    0.60
   1  -9 -10    2.69    0.66
   1  -9  -9   29.02    2.61
   1  -9  -9   25.25    2.43
   1  -9  -8   -0.21    0.75
   1  -9  -7    0.96    0.95
  -1  -9   7    0.44    0.79
   1  -9  -6    8.82    1.74
  -1  -9   6   12.24    1.85
   1  -9  -5   12.71    2.14
  -1  -9   5   14.34    2.10
  -1  -9   5   14.16    2.46
  -1  -9   4  237.46   13.45
   1  -9  -4  233.48   13.63
  -1  -9   4  236.76   14.28
   1  -9  -3  363.91   19.60
  -1  -9   3  350.83   20.17
  -1  -9   3  356.63   19.30
  -1  -9   2  218.91   13.44
   1  -9  -2  228.68   14.19
  -1  -9   2  234.08   14.07
  -1  -9   2  213.68   13.05
   1  -9  -1   48.47    4.49
  -1  -9   1   46.61    4.34
  -1  -9   1   48.08    4.15
   1  -9  -1   59.61    5.19
  -1  -9   1   45.37    4.61
   1  -9   0  105.88    7.17
  -1  -9   0  105.73    6.90
  -1  -9   0   96.38    7.13
  -1  -9   0   93.02    7.23
   1  -9   0  109.72    7.98
  -1  -9   0   97.76    7.21
  -1  -9  -1  225.44   12.40
   1  -9   1  204.39   12.43
   1  -9   1  216.45   13.34
  -1  -9  -1  202.37   12.78
  -1  -9  -1  212.05   12.81
   1  -9   2  188.32   10.33
   1  -9   2  156.61   10.16
  -1  -9  -2  167.33   10.66
  -1  -9  -2  163.08   10.63
   1  -9   2  156.46   10.83
  -1  -9  -2  167.59   10.08
  -1  -9  -3   11.29    2.05
   1  -9   3   17.36    2.30
   1  -9   3   12.39    2.13
  -1  -9  -3   15.12    2.11
   1  -9   3   16.18    2.72
  -1  -9  -3   15.09    2.41
  -1  -9  -4    0.27    0.89
  -1  -9  -4    0.99    0.84
   1  -9   4    1.62    1.15
   1  -9   4    3.26    1.21
   1  -9   4    0.67    1.14
  -1  -9  -5   57.02    4.57
  -1  -9  -5   51.78    4.68
  -1  -9  -6  101.14    7.27
   1  -9   6  122.52    7.58
  -1  -9  -7   24.94    2.69
   1  -9   7   22.24    2.55
  -1  -9  -8   76.98    5.32
   1  -9   8   79.36    5.27
  -1  -9  -9    5.95    1.05
  -1  -9  -9    5.88    1.08
   1 -10  -8    8.02    1.20
   1 -10  -7   -0.35    0.70
   1 -10  -6   17.01    2.10
   1 -10  -5    4.51    1.31
   1 -10  -4   15.42    2.14
  -1 -10   4   15.93    2.32
  -1 -10   4   13.81    1.90
   1 -10  -3   15.82    2.41
   1 -10  -3   18.61    2.39
  -1 -10   3   15.33    2.46
  -1 -10   3   14.01    2.01
   1 -10  -2   49.19    4.06
   1 -10  -2   45.02    4.36
  -1 -10   2   37.78    4.00
  -1 -10   2   41.28    3.82
   1 -10  -1    2.07    1.33
   1 -10  -1   -0.26    1.41
  -1 -10   1    1.59    1.26
  -1 -10   1    0.84    0.88
   1 -10   0  146.56    9.66
  -1 -10   0  147.36    8.80
  -1 -10   0  134.40    9.16
   1 -10   0  143.93    8.99
  -1 -10   0  138.90    9.12
   1 -10   1   29.89    3.08
  -1 -10  -1   24.11    2.98
  -1 -10  -1   30.18    2.99
  -1 -10  -2   12.58    2.08
  -1 -10  -2   11.69    1.81
   1 -10   2   12.24    1.96
   1 -10   2   10.41    2.10
  -1 -10  -3   66.70    4.79
   1 -10   3   56.64    4.61
   1 -10   3   65.50    4.89
   1 -10   3   66.11    5.31
  -1 -10  -3   58.37    4.98
  -1 -10  -4   21.73    2.48
   1 -10   4   30.40    2.89
   1 -10   4   25.95    2.95
   1 -10   5  115.32    6.85
   1 -10   5   91.91    6.72
   1 -10   6    5.61    1.17
   1 -10   7    0.16    0.55
   1 -10   8    7.00    1.04
   1 -11  -6    1.83    0.66
   1 -11  -5   75.55    4.91
   1 -11  -4   23.48    2.31
   1 -11  -3   86.47    5.44
  -1 -11   3   71.29    5.44
   1 -11  -2    2.20    0.89
  -1 -11   2    0.24    0.79
   1 -11  -2    2.20    0.99
   1 -11  -1  108.78    6.42
   1 -11  -1   97.00    6.68
   1 -11   0   -1.86    1.08
   1 -11   1   31.62    2.95
   1 -11   1   29.30    3.13
   1 -11   2   20.29    2.20
   1 -11   2   18.55    2.37
   1 -11   3   14.14    1.95
   1 -11   3   14.47    1.70
   1 -11   4    0.77    0.74
   1 -11   4    0.31    0.53
   1 -11   5   -0.28    0.49
   1 -11   6    4.98    0.86
   1 -12  -2   11.59    1.29
   1 -12  -1   12.17    1.50
   1 -12  -1   15.64    1.54
   1 -12   0    3.48    0.81
   1 -12   0    3.18    0.83
   1 -12   1    0.45    0.59
   1 -12   2   82.88    5.11
  -2   0  15   -0.13    0.55
   2   0 -14   33.27    3.27
   2   0 -13    0.31    1.10
   2   0 -12   17.09    2.84
   2   0 -11    0.73    1.32
  -2   0  10    9.98    2.13
   2   0 -10    8.47    1.97
  -2   0   9    0.35    0.70
   2   0  -9   -0.30    0.90
   2   0  -9    0.34    0.87
   2   0  -9   -0.38    0.84
   2   0  -8   15.14    2.11
  -2   0   8    9.26    1.76
   2   0  -8   13.79    2.23
  -2   0   7   -0.48    0.62
   2   0  -7   -0.25    0.74
   2   0  -6 1222.04   56.25
  -2   0   6 1124.29   56.20
  -2   0   6 1067.72   55.82
  -2   0   5    0.16    0.53
  -2   0   5   -0.14    0.43
  -2   0   5    0.17    0.46
  -2   0   4   52.41    3.45
  -2   0   4   51.69    3.60
  -2   0   4   54.83    3.66
  -2   0   3    0.20    0.41
  -2   0   3   -0.11    0.52
  -2   0   3   -0.16    0.36
   2   0  -2 1125.41   53.48
  -2   0   2 1066.56   53.33
  -2   0   2 1097.08   53.47
  -2   0   1    0.57    0.46
   2   0  -1    0.64    0.55
  -2   0   0   26.45    1.83
   2   0   0   24.01    1.87
   2   0   0   28.13    1.91
  -2   0   0   25.36    1.63
  -2   0  -1   -0.10    0.66
   2   0   1    0.46    0.61
   2   0   1    0.30    0.71
  -2   0  -1    0.54    0.53
   2   0   1    0.10    0.71
   2   0   2 9428.99  468.13
   2   0   2 9999.00  467.93
  -2   0  -2 9608.38  468.11
  -2   0  -3    0.14    0.73
   2   0   3    0.15    0.87
   2   0   3    0.13    0.66
   2   0   4   51.66    3.66
  -2   0  -4   47.29    3.72
  -2   0  -5   -0.79    0.82
   2   0   5   -0.19    0.75
  -2   0  -6    0.47    0.85
   2   0   6    1.11    0.95
  -2   0  -7   -0.28    1.01
   2   0   7   -0.26    0.83
   2   0   8  285.72   16.39
  -2   0  -8  309.64   17.37
  -2   0  -8  303.50   17.06
   2   0   8  296.51   16.73
   2   0   8  334.43   17.39
   2   0   9   -0.29    0.99
  -2   0  -9    0.33    0.86
   2   0   9   -0.26    0.81
   2   0   9   -0.34    0.99
   2   0   9   -0.23    0.80
   2   0  10  118.20    8.41
   2   0  10  142.03    9.02
   2   0  10  135.10    8.47
   2   0  11    0.65    1.25
   2   0  11   -1.12    1.08
   2   0  11    0.25    0.95
   2   0  12    3.28    1.40
   2   0  12    5.88    1.44
   2   0  13   -0.55    0.87
   2   0  14   22.61    2.02
  -2  -1  14   13.57    1.81
   2   1 -14   13.32    1.98
   2   1 -13   31.85    3.53
   2  -1 -13   34.78    3.68
   2   1 -12   37.77    4.24
   2  -1 -12   40.59    4.29
   2   1 -11  633.32   35.25
   2  -1 -11  718.16   35.70
  -2  -1  10    7.00    1.83
   2  -1 -10    7.16    1.84
   2   1 -10    7.29    1.84
  -2   1  10    7.28    1.87
   2  -1  -9  435.01   22.10
   2  -1  -9  403.03   21.32
   2   1  -9  377.00   21.03
   2   1  -9  403.32   21.61
   2  -1  -9  419.85   21.74
   2   1  -9  416.36   21.94
  -2  -1   9  328.62   21.07
  -2   1   9  345.18   21.28
   2  -1  -8  128.14    7.84
  -2   1   8   99.29    7.32
   2  -1  -8  108.76    7.20
   2   1  -8  113.37    7.58
  -2  -1   8   91.41    7.10
  -2  -1   7    0.72    0.57
  -2   1   7   -0.25    0.71
  -2   1   7    0.43    0.59
   2   1  -7    0.49    0.74
   2  -1  -7   -0.74    0.77
   2   1  -6   20.36    2.20
  -2   1   6   16.98    2.02
   2  -1  -6   25.92    2.39
  -2   1   6   20.27    2.25
  -2  -1   6   19.72    2.19
  -2   1   5  185.50   10.54
  -2  -1   5  197.06   10.56
  -2   1   5  197.35   10.57
  -2   1   5  189.22   10.44
  -2  -1   5  181.14   10.50
  -2  -1   4 1021.35   51.65
  -2   1   4 1043.36   51.91
  -2   1   4 1093.06   52.01
  -2  -1   4 1044.37   51.96
  -2   1   4 1037.20   51.57
  -2  -1   4 1068.73   52.02
  -2   1   4 1094.48   52.06
  -2  -1   3 1587.60   77.09
  -2   1   3 1597.34   77.10
  -2   1   3 1594.09   77.32
  -2  -1   3 1562.17   77.29
  -2   1   3 1667.89   77.33
   2  -1  -3 1513.89   77.09
   2  -1  -2  124.58    6.62
  -2   1   2  121.87    6.69
   2  -1  -2  115.23    6.94
  -2   1   2  126.03    6.63
  -2   1   2  128.94    6.63
  -2   1   2  114.54    6.52
   2  -1  -2  120.19    6.61
  -2   1   1  647.06   31.31
  -2   1   1  659.62   31.31
  -2   1   1  584.00   31.27
   2   1  -1  639.54   31.24
   2  -1  -1  660.05   31.30
  -2   1   1  636.11   31.31
  -2   1   1  607.34   31.41
   2  -1  -1  692.96   31.29
  -2   1   1  576.47   31.16
   2  -1  -1  655.39   31.36
   2   1   0 1716.66   84.47
   2  -1   0 1772.23   84.60
  -2   1   0 1634.67   84.47
   2  -1   0 1802.22   84.41
  -2  -1   0 1750.46   84.24
   2  -1   0 1771.66   84.50
   2   1   0 1743.15   84.44
  -2   1   0 1718.71   84.69
  -2  -1   0 1740.65   84.63
  -2   1  -1 5294.36  256.88
   2   1   1 5367.67  256.78
   2  -1   1 5345.16  256.78
   2  -1   1 5373.04  256.88
   2   1   1 5204.34  256.69
  -2  -1  -1 5401.29  256.88
  -2   1  -1 5250.26  256.64
   2   1   2 1859.27   88.55
   2  -1   2 1794.40   88.51
  -2  -1  -2 1862.39   88.61
  -2   1  -2 1758.56   88.33
  -2  -1  -3    7.28    1.33
  -2   1  -3    8.63    1.36
   2   1   3   12.18    1.54
   2  -1   3    9.52    1.47
  -2   1  -4  241.63   12.94
  -2  -1  -4  244.70   13.09
   2  -1   4  232.61   12.95
  -2   1  -5  151.71    9.19
   2  -1   5  166.91    9.35
  -2  -1  -5  159.51    9.38
  -2  -1  -6    2.01    0.91
   2   1   6    1.12    0.95
   2  -1   6    0.92    0.86
  -2  -1  -6    2.20    1.04
   2   1   7   68.06    5.17
  -2  -1  -7   58.98    4.90
  -2  -1  -7   62.93    5.21
   2  -1   8    0.20    0.71
   2   1   8    0.26    0.81
   2  -1   8    0.51    0.92
  -2  -1  -8    0.92    1.04
  -2  -1  -8   -0.34    1.45
   2   1   8    0.31    0.89
  -2  -1  -9    9.04    2.15
   2   1   9    9.71    1.91
   2  -1   9    9.00    1.79
  -2  -1  -9    7.37    1.82
   2   1   9    7.72    1.90
   2   1   9    7.24    1.67
   2  -1   9   10.06    1.71
   2  -1  10   18.95    2.49
   2   1  10   18.35    2.60
   2   1  10   18.55    2.73
   2  -1  10   18.98    2.75
   2   1  11   85.07    6.11
   2  -1  11   85.86    6.07
   2   1  11   86.16    6.62
   2  -1  11   90.57    6.70
   2   1  11   80.99    6.29
   2  -1  12   10.15    1.82
   2   1  12   11.54    1.80
   2  -1  13  106.24    6.62
   2   1  13  103.35    6.52
  -2   1 -14    9.99    1.40
   2  -1  14    8.16    1.23
   2   1  14    7.80    1.15
  -2  -2  14    2.28    0.93
  -2   2  14    3.10    1.02
  -2  -2  14    3.86    1.02
   2   2 -14    5.34    1.22
   2  -2 -13  127.87    8.06
   2   2 -13  106.40    7.67
   2  -2 -12    1.67    1.36
   2   2 -12    2.59    1.41
   2  -2 -11   13.01    2.48
   2   2 -11   18.16    2.71
   2  -2 -10   32.33    3.79
   2   2 -10   41.09    4.03
  -2   2   9   85.57    6.87
   2  -2  -9   92.44    6.70
   2  -2  -9   93.03    7.21
   2   2  -9  100.35    7.15
   2  -2  -9   92.12    6.97
  -2   2   9   80.86    6.68
  -2  -2   9   72.65    6.45
   2   2  -9  101.13    7.34
   2   2  -8  110.25    7.19
   2  -2  -8  102.12    6.85
   2  -2  -8  117.38    7.35
  -2   2   8   89.20    6.82
  -2   2   8  103.26    7.18
  -2  -2   8   80.06    6.62
  -2   2   7  458.06   24.53
   2  -2  -7  515.17   24.73
   2   2  -7  499.85   24.67
   2  -2  -6   19.46    2.23
  -2   2   6   17.84    2.24
   2   2  -6   24.92    2.44
  -2  -2   6   24.85    2.45
  -2   2   5   89.63    5.73
  -2  -2   5   85.84    5.65
   2  -2  -5   97.66    5.69
   2   2  -5   90.00    5.62
  -2   2   4   56.49    3.83
  -2   2   4   68.19    4.24
  -2   2   4   63.40    4.09
  -2  -2   4   62.32    4.05
   2  -2  -4   60.84    4.06
   2  -2  -3  530.18   25.29
   2  -2  -3  442.38   25.88
  -2   2   3  517.45   25.40
  -2  -2   3  466.82   25.30
   2  -2  -3  526.66   25.50
  -2   2   3  507.11   25.30
  -2   2   3  530.88   25.56
  -2   2   3  511.95   25.51
  -2   2   2   38.31    2.90
  -2   2   2   40.34    2.74
   2  -2  -2   38.56    2.69
  -2   2   2   39.27    2.84
   2  -2  -2   40.44    2.90
  -2   2   2   42.55    2.86
  -2   2   1  569.83   30.64
  -2   2   1  626.12   30.52
  -2   2   1  604.01   30.49
   2  -2  -1  683.79   30.65
   2  -2  -1  626.63   30.48
  -2   2   1  630.71   30.50
  -2   2   1  604.91   30.75
   2   2  -1  570.32   30.29
   2  -2  -1  649.24   30.75
  -2   2   0  113.69    6.26
   2  -2   0  115.41    6.47
  -2   2   0  106.29    6.49
  -2  -2   0  109.37    6.38
  -2   2   0  116.02    6.64
   2  -2   0  114.24    6.26
   2   2   0  107.09    6.20
  -2   2   0  117.15    6.38
   2  -2   0  114.16    6.35
   2  -2   0  130.22    6.63
  -2   2   0  123.68    6.36
  -2  -2  -1  666.33   33.04
   2   2   1  686.65   33.19
   2  -2   1  664.53   33.16
  -2   2  -1  677.71   33.53
  -2   2  -1  678.36   33.00
  -2  -2  -1  637.91   33.24
   2   2   2  142.92    7.97
  -2  -2  -2  139.19    7.82
   2  -2   2  146.65    7.98
  -2  -2  -2  139.63    8.08
  -2  -2  -3   42.38    3.14
  -2  -2  -3   41.92    3.37
  -2  -2  -4   32.15    2.85
  -2  -2  -4   35.57    3.09
  -2  -2  -5   19.54    2.41
  -2  -2  -5   19.12    2.22
  -2  -2  -6   24.81    2.78
  -2  -2  -6   24.43    2.96
  -2  -2  -7   26.57    3.30
  -2  -2  -7   27.50    3.24
   2   2   7   38.40    3.55
   2  -2   7   34.61    2.91
   2   2   8  145.81    9.10
   2  -2   8  130.72    8.89
  -2  -2  -8  139.15    9.62
   2   2   8  166.10    9.83
  -2  -2  -8  152.37    9.74
  -2  -2  -8  137.74    9.70
   2  -2   8  145.62    8.74
   2   2   9  192.56   11.11
  -2  -2  -9  211.62   12.10
   2  -2   9  172.48   10.87
   2   2   9  142.28   11.36
   2   2   9  189.55   11.62
   2   2   9  183.09   10.90
  -2  -2  -9  170.74   11.80
   2  -2   9  198.21   10.70
  -2  -2  -9  134.21   11.24
   2   2  10   10.05    2.04
   2  -2  10   12.62    2.24
   2   2  10    8.08    1.89
   2  -2  10    6.39    1.55
   2   2  11  115.66    8.28
   2  -2  11  118.97    8.29
   2   2  11  117.76    8.24
   2   2  11  128.47    7.98
   2  -2  11  124.94    7.87
   2  -2  12   98.43    6.38
   2   2  12   90.52    6.23
   2  -2  13   18.20    2.04
   2   2  13   20.06    2.08
   2  -2  14   26.39    2.09
  -2   2 -14   27.36    2.37
   2   2  14   21.31    1.92
  -2  -3  14   17.35    1.94
  -2  -3  13   70.65    5.32
  -2  -3  12   19.05    2.64
   2  -3 -11  181.37   11.40
   2  -3 -10  664.02   34.71
   2  -3  -9   71.77    5.59
  -2   3   9   65.95    5.91
  -2   3   8   88.10    7.01
   2  -3  -8   95.62    6.36
   2  -3  -8  107.23    6.91
   2  -3  -7   24.79    2.57
   2  -3  -7   21.59    2.33
   2  -3  -6  636.59   34.44
   2  -3  -5    2.68    1.40
  -2   3   5    2.74    0.81
  -2   3   4  458.89   21.56
  -2   3   4  432.32   21.21
   2  -3  -4  460.15   21.60
  -2   3   3    0.92    0.56
   2  -3  -3    3.30    1.20
  -2   3   3    1.34    0.58
  -2   3   3    2.26    0.79
  -2   3   3    3.30    0.91
   2  -3  -3    1.77    0.76
  -2   3   2    3.74    0.96
  -2   3   2    4.46    1.01
   2  -3  -2    2.45    0.89
  -2   3   2    3.81    0.79
   2  -3  -2    6.32    1.17
   2  -3  -2    4.69    0.90
  -2   3   2    2.54    0.85
  -2   3   2    4.37    0.85
  -2   3   1   45.84    3.02
   2  -3  -1   45.77    3.16
  -2   3   1   43.13    3.04
  -2   3   1   45.59    3.37
  -2   3   1   43.15    3.31
   2  -3  -1   45.68    3.29
  -2   3   1   40.29    2.95
  -2   3   0  118.24    6.56
   2  -3   0  117.30    6.73
  -2   3   0  111.02    6.93
  -2   3   0  114.27    6.58
  -2   3   0  110.28    6.92
   2  -3   0  131.86    7.02
  -2   3  -1   42.58    2.84
   2  -3   1   43.76    3.22
  -2   3  -1   42.65    3.40
  -2  -3  -1   37.38    2.97
  -2  -3  -2  125.56    7.34
  -2  -3  -3  885.83   44.28
  -2  -3  -4  252.63   14.45
  -2  -3  -4  283.43   14.72
  -2  -3  -5   65.03    5.04
  -2  -3  -5   73.64    5.31
  -2  -3  -6   34.51    3.57
  -2  -3  -6   31.19    3.40
  -2  -3  -6   34.62    3.57
  -2  -3  -7    6.14    1.75
  -2  -3  -7    5.07    1.58
  -2  -3  -7    3.68    1.16
  -2  -3  -8   34.92    3.49
  -2  -3  -8   33.88    4.04
   2   3   8   40.45    3.66
   2   3   8   42.07    4.50
  -2  -3  -8   30.43    3.97
  -2  -3  -8   32.93    4.11
   2  -3   8   35.54    3.27
   2   3   9   74.64    5.78
   2  -3   9   74.00    5.43
   2   3  10    5.72    1.70
   2  -3  10    4.39    1.35
   2   3  11    0.29    0.98
   2  -3  11    0.93    1.01
   2   3  12    6.49    1.45
   2  -3  12    7.44    1.49
   2  -3  13    9.52    1.38
   2   3  13    7.70    1.25
  -2   3 -14   29.69    2.38
   2  -3  14   25.98    2.05
  -2  -4  14    4.82    0.99
  -2  -4  13    3.44    1.04
  -2  -4  12   13.13    2.14
  -2  -4  11   16.42    2.60
   2  -4 -10   25.88    2.94
  -2  -4  10   23.17    2.98
  -2  -4   9    6.43    1.66
   2  -4  -9    9.33    1.82
  -2  -4   8    8.84    1.70
  -2   4   8    6.43    1.71
   2  -4  -8    8.33    1.61
   2  -4  -8   11.92    3.07
  -2  -4   8   10.16    1.60
  -2  -4   7  774.55   40.06
  -2  -4   7  744.23   39.55
  -2   4   7  807.20   40.82
   2  -4  -7  764.02   39.85
  -2  -4   6  167.30    8.62
  -2   4   6  190.42    9.41
   2  -4  -6  176.15    8.55
  -2   4   5  179.47   10.93
  -2   4   5  199.34   11.33
  -2   4   4   69.19    4.75
   2  -4  -4   83.76    5.48
  -2   4   4   56.67    4.41
  -2   4   4   58.20    4.67
  -2   4   4   67.49    4.59
   2  -4  -4   74.31    5.00
   2  -4  -3  732.57   37.41
  -2   4   3  717.25   37.39
  -2   4   3  742.64   37.14
  -2   4   3  716.21   37.05
  -2   4   3  682.41   37.33
   2  -4  -2   75.12    4.53
  -2   4   2   55.27    4.36
   2  -4  -2   74.20    4.46
  -2   4   2   55.62    4.05
  -2   4   2   61.93    4.53
   2  -4  -2   58.21    4.35
  -2   4   2   52.97    4.28
  -2   4   1   20.60    1.96
   2  -4  -1   21.83    2.24
  -2   4   1   16.35    2.16
  -2   4   1   21.75    2.00
   2  -4  -1   14.61    2.01
  -2   4   1   20.83    2.32
   2  -4   0  130.39    8.67
  -2   4   0  157.54    8.55
  -2   4   0  162.69    9.16
  -2   4   0  162.47    8.59
  -2   4   0  140.24    8.98
   2  -4   0  165.03    9.03
  -2   4  -1  158.68   10.03
   2  -4   1  183.35    9.96
  -2  -4  -2  147.44    8.83
  -2   4  -2  163.02    9.57
   2  -4   2  155.92    9.10
   2  -4   3  205.40   11.67
  -2  -4  -3  204.74   11.58
  -2  -4  -4   11.15    1.84
  -2  -4  -5  192.67   10.86
   2   4   5  160.48   10.31
  -2  -4  -6   36.52    3.87
  -2  -4  -6   33.69    3.36
  -2  -4  -6   35.82    3.70
  -2  -4  -7  466.57   24.62
  -2  -4  -7  454.18   24.30
  -2  -4  -7  453.71   24.76
  -2  -4  -7  413.68   23.57
  -2  -4  -8  104.92    8.23
   2   4   8  108.23    7.34
   2   4   8  110.36    8.52
  -2  -4  -8  110.58    7.52
  -2  -4  -8  102.85    7.96
  -2  -4  -8   97.02    8.22
  -2  -4  -9  252.67   15.61
   2   4   9  279.79   15.74
   2  -4   9  295.16   15.41
  -2  -4 -10   12.94    2.12
   2   4  10   11.68    2.06
   2  -4  10   11.16    1.88
   2   4  11  209.82   12.77
   2  -4  11  228.41   12.46
   2  -4  12   24.60    2.44
   2   4  12   27.21    2.52
   2  -4  13   17.96    1.77
  -2  -5  13   32.46    2.87
  -2  -5  12  118.16    7.64
  -2  -5  11    1.69    0.99
   2  -5 -11    0.78    0.89
  -2  -5  10  117.29    8.20
  -2  -5  10  127.32    7.86
   2  -5 -10  122.49    8.18
  -2  -5   9   85.21    6.02
  -2  -5   9   83.40    6.43
   2  -5  -9   94.17    6.55
  -2  -5   8  282.51   16.24
  -2  -5   8  307.55   16.92
   2  -5  -8  316.30   16.84
  -2  -5   7  209.70   12.65
  -2   5   7  224.10   13.43
   2  -5  -7  233.46   14.53
  -2  -5   7  208.29   12.24
   2  -5  -7  231.76   12.67
  -2  -5   6   11.63    1.70
  -2  -5   6   13.36    1.97
  -2   5   6   14.39    2.26
   2  -5  -6   10.45    2.44
  -2   5   6   12.42    1.95
   2  -5  -6   15.00    1.94
  -2   5   5   93.93    6.55
   2  -5  -5   89.49    7.12
  -2   5   5   97.01    6.62
  -2   5   5  108.07    6.92
   2  -5  -5   95.05    6.27
  -2  -5   5   97.87    6.45
  -2  -5   5  114.97    7.16
  -2   5   4   55.56    4.50
  -2   5   4   67.01    4.72
   2  -5  -4   59.09    4.99
  -2   5   4   63.92    4.90
   2  -5  -4   59.45    4.86
  -2   5   3   37.16    3.56
   2  -5  -3   41.19    3.60
  -2   5   3   38.79    3.32
   2  -5  -3   38.17    3.54
  -2   5   3   40.09    3.63
  -2   5   2    1.90    0.86
   2  -5  -2    0.24    0.61
   2  -5  -2    1.13    0.90
  -2   5   2    0.59    0.51
  -2   5   2    2.38    0.84
  -2   5   2    1.05    0.89
  -2   5   2    0.51    0.73
  -2   5   1  106.25    7.08
  -2   5   1  113.19    6.72
   2  -5  -1  103.27    6.88
  -2   5   1   95.39    7.05
   2  -5  -1  122.57    7.20
  -2   5   0   17.69    2.53
   2  -5   0   21.65    2.45
  -2   5   0   21.08    2.13
  -2   5   0   18.70    2.43
  -2   5  -1  114.58    8.28
  -2   5  -1  134.20    8.40
  -2  -5  -1  131.01    7.88
   2  -5   1  131.16    8.07
  -2  -5  -2  386.72   20.54
  -2   5  -2  394.10   21.18
   2  -5   2  380.12   20.64
  -2  -5  -3    0.99    0.84
  -2   5  -3    0.34    0.75
  -2  -5  -4  232.88   13.52
  -2  -5  -5  244.84   14.53
   2   5   5  236.80   14.26
  -2  -5  -5  253.76   13.96
  -2  -5  -6  134.92    8.69
  -2  -5  -6  113.89    7.67
   2   5   6  122.91    8.59
  -2  -5  -7   36.61    3.73
  -2  -5  -7   40.37    4.35
   2   5   7   33.53    4.21
  -2  -5  -7   36.66    4.28
  -2  -5  -8   17.03    2.60
  -2  -5  -9  114.34    8.02
  -2  -5 -10   -0.57    0.85
   2  -5  10   -0.21    0.80
  -2  -5 -11   82.37    6.04
   2  -5  11   95.27    5.90
   2  -5  12    1.59    0.75
  -2  -6  12   10.11    1.55
   2  -6 -12    7.28    1.34
  -2  -6  11    2.22    1.08
   2  -6 -11    1.68    1.00
  -2  -6  10    1.70    1.03
   2  -6 -10   -0.28    0.91
  -2  -6   9  340.87   19.57
   2  -6  -9  372.72   19.70
  -2  -6   8   72.14    5.87
   2  -6  -8   84.11    6.04
  -2  -6   7   15.11    2.25
   2  -6  -7   15.37    2.28
  -2  -6   6  201.99   11.35
   2  -6  -6  194.20   11.07
  -2   6   6  192.50   11.64
  -2  -6   5   72.78    5.49
  -2   6   5   72.90    5.76
   2  -6  -5   76.30    6.14
   2  -6  -5   76.77    5.47
  -2   6   5   81.36    5.98
  -2  -6   5   75.04    5.26
   2  -6  -5   75.19    5.38
  -2  -6   5   90.02    6.30
   2  -6  -4  421.66   22.72
  -2  -6   4  409.23   22.84
   2  -6  -4  438.60   23.59
  -2  -6   4  427.05   22.57
  -2   6   4  468.29   23.45
  -2   6   4  419.93   23.24
  -2   6   4  432.02   23.63
   2  -6  -4  469.40   23.86
  -2  -6   4  458.78   23.58
  -2  -6   3   40.07    3.36
  -2   6   3   45.12    4.11
   2  -6  -3   41.77    4.00
   2  -6  -3   40.51    3.45
  -2   6   3   44.19    3.84
  -2   6   3   45.79    4.19
  -2  -6   3   40.37    3.55
   2  -6  -3   43.77    4.08
  -2   6   3   39.82    3.68
  -2  -6   3   46.07    3.95
  -2  -6   2   12.39    1.75
   2  -6  -2   12.65    2.08
   2  -6  -2   10.11    1.55
  -2   6   2   11.19    2.03
  -2   6   2   11.96    1.81
  -2   6   2   13.32    2.14
  -2  -6   2   10.99    1.55
   2  -6  -2   14.08    2.13
  -2  -6   2   12.48    1.87
  -2   6   1  414.26   22.18
   2  -6  -1  412.32   21.74
   2  -6  -1  345.78   21.52
  -2   6   1  426.23   21.43
  -2   6   1  418.90   22.15
   2  -6   0   14.90    2.20
  -2   6   0   19.47    2.86
  -2   6  -1  363.54   19.02
  -2  -6  -1  315.50   17.57
   2  -6   1  343.83   18.38
  -2  -6  -1  321.89   17.99
  -2   6  -1  337.69   18.73
  -2  -6  -2  232.83   13.26
   2  -6   2  236.35   12.96
  -2  -6  -2  234.82   13.55
  -2  -6  -2  234.49   13.00
  -2   6  -2  225.42   14.09
  -2   6  -2  211.42   13.85
  -2  -6  -2  253.25   13.53
  -2   6  -3   95.10    7.74
  -2  -6  -3  110.10    7.34
  -2  -6  -3  102.54    7.40
   2  -6   3  114.84    6.98
   2  -6   4   80.03    5.59
   2   6   4   72.58    6.15
  -2  -6  -4   74.03    6.07
  -2   6  -4   77.85    6.62
  -2  -6  -4   79.54    5.92
  -2  -6  -5  134.29    8.19
   2   6   5  111.54    8.47
  -2  -6  -5  118.43    8.66
   2   6   6   11.76    2.20
  -2  -6  -6   10.46    2.30
  -2  -6  -6    8.52    1.79
  -2  -6  -7   11.55    2.10
  -2  -6  -8   64.14    5.36
  -2  -6  -9   53.96    4.77
  -2  -6 -10   46.14    4.08
  -2  -6 -11   41.43    3.51
  -2  -6 -12   69.94    4.47
  -2  -7  12   -0.95    0.58
   2  -7 -11   42.22    3.59
  -2  -7  11   44.40    3.54
   2  -7 -10    1.57    0.91
   2  -7 -10    1.22    0.99
  -2  -7  10    1.46    0.99
  -2  -7   9  103.62    6.90
   2  -7  -9  116.20    7.13
  -2  -7   8   17.03    2.49
   2  -7  -8   21.66    2.64
   2  -7  -8   17.35    2.52
  -2  -7   7    5.67    1.58
   2  -7  -7    3.84    1.39
   2  -7  -7    7.40    1.61
  -2  -7   6    2.65    1.20
   2  -7  -6    2.42    1.15
  -2  -7   6    3.09    1.02
   2  -7  -6    4.39    1.41
  -2  -7   5    0.85    0.97
   2  -7  -5    1.56    0.95
  -2  -7   5    1.63    0.85
  -2  -7   5    1.40    1.19
  -2  -7   4   14.99    2.40
  -2  -7   4   14.55    2.15
   2  -7  -4   13.81    2.42
   2  -7  -4   15.66    2.15
  -2   7   4   15.43    2.33
  -2   7   4   16.28    2.39
  -2  -7   4   15.35    1.99
  -2   7   3    0.74    0.89
  -2  -7   3    9.05    1.84
   2  -7  -3    2.13    1.29
   2  -7  -3    1.19    0.87
  -2   7   3    1.54    0.98
  -2   7   3    1.43    0.98
  -2   7   3    3.57    1.18
  -2  -7   3    6.12    1.29
   2  -7  -3    1.40    1.06
  -2  -7   3    4.99    1.56
  -2  -7   2   26.67    2.99
  -2  -7   2   23.67    2.83
   2  -7  -2   31.53    3.04
   2  -7  -2   21.84    3.36
  -2   7   2   28.35    3.13
  -2   7   2   33.16    3.68
  -2   7   2   36.45    3.85
  -2  -7   2   30.98    2.88
   2  -7  -2   32.11    3.56
  -2  -7   2   31.91    3.29
  -2   7   1  317.76   17.75
  -2  -7   1  296.31   16.82
   2  -7  -1  295.17   17.18
  -2  -7   1  278.02   16.53
   2  -7  -1  322.72   16.59
  -2   7   1  318.35   17.87
  -2  -7   1  310.11   16.33
  -2  -7   1  290.67   16.24
  -2  -7   0   26.83    3.02
  -2  -7   0   21.43    2.74
   2  -7   0   26.83    2.83
  -2  -7   0   22.22    2.52
  -2   7   0   24.52    3.31
  -2   7   0   23.84    3.25
  -2  -7   0   22.69    2.72
  -2  -7  -1  203.24   12.11
  -2  -7  -1  197.95   11.83
  -2  -7  -1  226.99   12.22
   2  -7   1  202.52   11.63
  -2   7  -1  182.72   12.61
  -2  -7  -1  192.52   11.51
   2  -7   2    8.28    1.83
  -2  -7  -2    8.74    1.71
   2  -7   2    5.96    1.42
  -2  -7  -2    5.41    1.37
  -2   7  -2    6.23    1.79
   2   7   2    4.50    1.50
   2  -7   2    6.06    1.35
  -2  -7  -2    5.37    1.46
  -2  -7  -3  225.90   13.80
  -2   7  -3  253.71   15.42
   2  -7   3  269.86   14.09
  -2  -7  -3  211.54   14.38
   2  -7   3  266.17   14.16
  -2  -7  -3  277.93   14.66
   2   7   3  217.55   14.47
   2   7   4   21.47    3.32
   2  -7   4   26.91    3.02
  -2  -7  -4   24.42    3.31
  -2  -7  -4   24.44    2.88
   2  -7   4   27.79    3.04
  -2  -7  -4   27.51    3.26
  -2  -7  -5   42.00    3.90
   2  -7   5   41.31    3.99
  -2  -7  -6    0.59    0.85
  -2  -7  -6   -0.27    0.85
   2  -7   6    1.42    1.03
  -2  -7  -7  142.20    8.96
   2  -7   7  127.90    8.67
  -2  -7  -8   59.61    5.02
  -2  -7  -9   22.03    2.68
  -2  -7 -10    6.85    1.37
  -2  -7 -11    6.04    1.07
   2  -8 -10    1.73    0.84
   2  -8 -10    3.35    0.98
   2  -8  -9   21.90    2.52
   2  -8  -9   23.12    2.49
  -2  -8   9   21.41    2.42
  -2  -8   8   12.93    2.00
   2  -8  -8   14.83    2.07
   2  -8  -8   13.31    2.05
  -2  -8   7    0.28    0.88
   2  -8  -7    0.26    0.85
   2  -8  -7    0.25    0.71
  -2  -8   6  150.96    9.82
   2  -8  -6  153.94    9.72
  -2  -8   6  169.39    9.70
  -2  -8   5  136.34    9.29
   2  -8  -5  158.34    9.41
  -2  -8   5  149.68    9.10
  -2  -8   5  148.91    9.89
  -2  -8   4  412.48   23.49
   2  -8  -4  452.58   23.50
  -2  -8   4  458.04   23.33
  -2  -8   4  434.83   24.09
   2  -8  -3  134.93    8.62
  -2  -8   3  135.05    8.86
  -2  -8   3  141.89    8.53
  -2  -8   3  129.21    9.02
  -2  -8   2   28.99    3.26
   2  -8  -2   34.23    3.38
  -2  -8   2   26.94    2.88
  -2  -8   2   33.02    3.12
  -2  -8   2   30.99    3.43
  -2  -8   1  281.54   15.93
   2  -8  -1  282.41   15.55
  -2  -8   1  267.98   15.25
   2  -8   0  144.38    8.70
  -2  -8   0  143.04    8.54
  -2  -8   0  129.32    8.89
  -2  -8   0  121.39    8.65
   2  -8   1   -1.41    1.79
  -2  -8  -1    0.33    0.95
  -2  -8  -1   -0.25    0.85
   2  -8   1   -0.53    1.31
  -2  -8  -1    0.32    0.86
   2  -8   2   16.47    2.70
  -2  -8  -2   21.58    2.91
   2  -8   2   25.04    2.84
  -2  -8  -2   20.66    2.63
   2  -8   2   22.72    2.70
  -2  -8  -2   24.71    3.05
  -2  -8  -3   47.15    4.43
   2  -8   3   46.02    4.10
   2  -8   3   50.69    4.33
  -2  -8  -3   39.17    3.87
  -2  -8  -3   45.62    4.46
   2  -8   4   47.44    4.21
   2  -8   4   42.11    4.15
  -2  -8  -4   44.87    4.08
  -2  -8  -4   48.88    4.62
  -2  -8  -5   97.14    6.84
  -2  -8  -5  103.68    7.41
   2  -8   5   96.89    7.01
  -2  -8  -6  144.22    9.22
   2  -8   6  154.93    9.55
   2  -8   7    1.03    0.93
  -2  -8  -7    1.03    0.81
   2  -8   8   47.87    3.91
  -2  -8  -8   46.25    3.97
  -2  -8  -9   -0.40    0.65
  -2  -8 -10   21.22    2.06
   2  -9  -9   25.41    2.26
   2  -9  -9   22.18    2.17
   2  -9  -8   27.83    2.68
   2  -9  -7    0.88    0.80
   2  -9  -6   -0.24    0.92
   2  -9  -5   11.63    1.92
   2  -9  -4   -0.52    0.85
  -2  -9   4   -1.00    1.18
   2  -9  -3    0.53    1.00
  -2  -9   3    1.99    1.16
  -2  -9   2  159.03   10.74
   2  -9  -2  194.83   10.98
  -2  -9   2  182.83   10.52
  -2  -9   2  178.21   11.15
  -2  -9   1  280.26   14.94
   2  -9  -1  290.51   15.29
   2  -9  -1  271.03   16.00
  -2  -9   0   88.08    6.62
   2  -9   0   87.61    6.33
  -2  -9   0   87.47    6.14
   2  -9   0   99.50    7.28
  -2  -9   0   80.04    6.33
  -2  -9  -1  137.47    8.96
   2  -9   1  127.31    8.43
   2  -9   1  123.10    9.04
  -2  -9  -1  130.76    8.77
  -2  -9  -1  136.21    8.40
   2  -9   2    1.03    1.13
  -2  -9  -2    1.96    1.19
   2  -9   2    1.89    1.15
  -2  -9  -2    1.80    1.04
   2  -9   2    0.76    0.80
  -2  -9  -2    1.98    1.20
  -2  -9  -3  251.34   15.45
   2  -9   3  290.01   15.45
   2  -9   3  266.06   15.26
  -2  -9  -3  272.98   15.86
  -2  -9  -3  299.60   15.38
   2  -9   3  244.87   15.47
  -2  -9  -4   17.98    2.38
   2  -9   4   20.72    2.62
  -2  -9  -4   21.81    2.93
  -2  -9  -5    1.43    0.87
   2  -9   5    2.06    1.05
   2  -9   6   45.18    3.82
  -2  -9  -6   38.70    3.48
   2  -9   7    0.62    0.73
   2  -9   8    7.35    1.25
  -2  -9  -9    8.50    1.12
   2 -10  -8    0.12    0.46
   2 -10  -7   46.44    3.45
   2 -10  -6    6.09    1.21
   2 -10  -5   76.77    5.31
   2 -10  -5   76.36    5.59
   2 -10  -4    1.70    1.10
   2 -10  -4    2.87    1.05
   2 -10  -3   82.15    5.73
  -2 -10   3   84.62    6.10
   2 -10  -3   77.59    6.14
   2 -10  -2    0.32    0.97
  -2 -10   2    1.29    0.81
   2 -10  -2    0.48    0.90
  -2 -10   2    0.55    0.94
  -2 -10   1  132.84    9.07
   2 -10  -1  158.34    9.26
   2 -10  -1  153.00    9.88
   2 -10   0  113.38    7.02
  -2 -10   0  103.61    6.69
   2 -10   0  109.25    7.57
  -2 -10  -1    0.29    0.97
   2 -10   1    0.24    1.16
   2 -10   1    2.21    1.34
  -2 -10  -1    2.25    1.14
  -2 -10  -2   -0.55    0.87
   2 -10   2   -0.24    0.88
  -2 -10  -2    1.56    0.97
   2 -10   2    2.09    1.18
  -2 -10  -3    1.02    0.84
  -2 -10  -3    1.29    0.94
   2 -10   3    1.09    0.79
   2 -10   3    0.54    0.98
  -2 -10  -4   -0.40    0.76
   2 -10   4    1.06    0.79
  -2 -10  -5    7.24    1.35
   2 -10   5   11.27    1.63
  -2 -10  -6   59.18    4.23
   2 -10   6   70.66    4.55
   2 -10   7   19.74    1.89
   2 -11  -5   -0.14    0.49
   2 -11  -4    1.39    0.76
   2 -11  -4    1.30    0.88
   2 -11  -3    4.23    1.07
   2 -11  -3    2.99    1.06
   2 -11  -2   47.09    3.50
   2 -11  -2   44.30    3.69
  -2 -11   2   35.84    3.19
  -2 -11   1    2.40    0.92
   2 -11  -1    3.48    1.11
   2 -11  -1    5.03    1.33
   2 -11   0   46.70    3.66
   2 -11   0   51.68    4.12
  -2 -11   0   44.07    3.72
  -2 -11  -1   14.61    1.90
   2 -11   1   14.99    1.84
   2 -11   1   14.63    2.06
   2 -11   2   62.61    4.61
  -2 -11  -3   16.18    1.75
   2 -11   3   15.00    1.80
   2 -11   4   25.45    2.21
  -2 -11  -4   26.62    2.25
   2 -11   5    4.31    0.82
  -3   0  14   -0.18    0.65
  -3   0  13  236.31   13.42
   3   0 -12   -0.65    1.25
   3   0 -11  305.61   17.51
   3   0 -10   -0.33    1.07
   3   0  -9    1.78    1.11
   3   0  -9   -1.84    2.12
   3   0  -8   -0.26    0.70
   3   0  -8   -0.62    1.27
   3   0  -7  192.89   11.34
  -3   0   6    0.22    0.73
  -3   0   6    0.59    0.57
  -3   0   5  360.27   19.20
  -3   0   5  379.05   19.52
  -3   0   4    0.47    0.52
  -3   0   4    1.03    0.66
   3   0  -4   -0.49    0.65
  -3   0   3 1794.59   87.71
   3   0  -3 1797.84   87.79
   3   0  -2    0.28    0.65
   3   0  -1   71.17    4.48
   3   0   0   -0.13    0.62
   3   0   0   -0.13    0.73
   3   0   1  607.19   30.90
   3   0   1  614.78   30.93
  -3   0  -1  621.59   30.99
  -3   0  -2    0.35    0.74
   3   0   2    1.05    1.00
   3   0   3  253.75   13.80
   3   0   3  251.95   13.57
  -3   0  -3  248.93   13.67
  -3   0  -4   -0.43    0.77
   3   0   4   -0.20    0.84
   3   0   5 1926.13   95.54
  -3   0  -5 1959.85   95.66
  -3   0  -6    0.54    0.78
   3   0   6    0.27    0.84
  -3   0  -7    0.31    1.82
   3   0   7   -0.48    1.58
   3   0   7    1.85    1.22
  -3   0  -8   -0.33    0.91
   3   0   8   -0.27    0.91
   3   0   9   82.47    6.05
   3   0   9   80.36    5.60
   3   0   9   69.37    5.53
   3   0  10   -0.92    1.00
   3   0  10   -0.26    0.83
   3   0  10   -0.24    0.98
   3   0  11  542.93   28.46
   3   0  11  518.54   27.98
   3   0  11  553.24   27.90
   3   0  12   -1.01    1.07
   3   0  12    0.97    0.76
   3   0  13  149.72    8.46
  -3   1  14   14.14    1.77
  -3  -1  14   10.62    1.59
   3  -1 -14   12.73    1.75
   3   1 -13    9.98    1.90
  -3   1  13   14.17    2.05
  -3  -1  13   14.39    2.04
   3  -1 -12   34.58    3.86
   3   1 -12   39.06    3.87
   3  -1 -11   12.85    2.50
   3   1 -11   19.44    2.69
   3  -1 -10    2.35    1.40
   3   1 -10    2.81    1.36
   3  -1  -9    0.31    0.97
   3   1  -9    1.70    1.12
   3   1  -9   -0.37    1.29
   3  -1  -9    1.47    1.25
   3  -1  -8  890.17   48.31
   3   1  -8 1000.06   48.93
   3  -1  -8 1005.92   48.95
  -3   1   7   86.01    6.27
   3  -1  -7  100.69    6.49
   3   1  -7   96.13    6.55
   3  -1  -7  100.86    6.61
  -3   1   6  274.05   15.71
  -3   1   6  308.46   16.04
  -3  -1   6  296.19   15.99
  -3   1   5  351.81   18.28
  -3   1   5  356.22   18.41
  -3  -1   5  329.64   18.26
   3  -1  -5  345.20   18.21
  -3  -1   4    2.25    0.74
  -3   1   4    3.80    0.94
  -3   1   4    3.28    0.95
  -3  -1   4    3.96    0.97
  -3   1   4    2.29    0.70
   3  -1  -4    1.64    0.84
   3   1  -3  231.36   12.24
   3  -1  -3  235.29   12.26
  -3   1   3  223.51   12.26
  -3   1   3  221.68   12.11
  -3   1   2  182.12    9.83
   3  -1  -2  177.76    9.75
  -3   1   2  170.63    9.70
   3   1  -2  184.11    9.79
   3  -1  -1   61.10    4.12
   3  -1  -1   67.83    4.22
   3   1  -1   65.21    4.14
  -3   1   1   63.60    4.28
   3  -1   0   81.93    4.97
   3   1   0   83.23    5.01
   3   1   0   80.67    4.91
  -3   1   0   75.97    5.00
   3  -1   0   78.91    5.06
  -3   1  -1    2.45    0.82
  -3  -1  -1    2.19    0.98
   3  -1   1    1.29    0.84
   3   1   1    2.40    0.85
   3   1   1    5.86    1.22
   3  -1   1    7.11    1.29
   3   1   2   80.09    5.04
   3  -1   2   72.45    4.97
  -3   1  -2   77.11    4.92
  -3  -1  -2   68.16    4.93
  -3   1  -2   70.55    4.82
   3   1   3   75.70    5.05
   3  -1   3   68.62    4.97
   3   1   3   67.79    4.70
  -3  -1  -3   69.44    4.96
  -3   1  -3   72.71    4.86
  -3  -1  -4  765.52   38.10
   3   1   4  737.72   37.78
   3   1   5  378.65   19.68
  -3  -1  -5  354.70   19.53
  -3  -1  -5  369.19   19.80
  -3  -1  -6  161.06    9.88
   3   1   6  172.83   10.05
  -3  -1  -6  148.41    9.88
   3   1   7  143.19    8.87
  -3  -1  -7  159.70    9.55
   3   1   7  140.00    9.36
   3  -1   7  129.65    8.73
  -3  -1  -7  154.62    9.65
   3   1   8   86.65    6.44
   3  -1   8   92.25    6.53
  -3  -1  -8   93.19    7.02
   3   1   8  100.46    7.26
   3  -1   8   91.76    6.12
  -3  -1  -8   80.33    6.90
   3   1   9    0.88    1.03
   3  -1   9    0.59    0.92
   3   1   9    1.34    1.06
   3  -1   9    0.90    1.03
   3   1  10   21.81    2.91
   3  -1  10   18.15    2.65
   3   1  10   17.57    2.57
   3  -1  10   21.77    2.52
   3   1  10   20.20    2.50
   3   1  11    1.72    1.51
   3  -1  11    4.59    1.76
   3   1  11    6.05    1.50
   3   1  11    5.44    1.49
   3  -1  11    6.16    1.47
   3   1  12    2.20    1.14
   3  -1  12    3.43    1.29
   3   1  12    1.97    1.02
   3  -1  12    3.96    1.12
   3   1  12    4.40    1.12
   3  -1  13    2.98    0.89
   3   1  13    5.65    1.04
   3  -2 -14   22.67    2.26
  -3   2  14   22.29    2.21
  -3  -2  14   25.33    2.25
  -3  -2  13   68.43    5.26
  -3   2  13   79.54    5.58
  -3  -2  13   84.66    5.53
  -3  -2  12    7.00    1.61
   3  -2 -10  252.17   14.88
  -3   2   9  195.68   12.87
   3  -2  -9  241.03   13.22
   3   2  -8   33.27    3.87
   3  -2  -8   48.97    4.39
  -3   2   8   38.56    3.86
   3  -2  -8   41.30    3.91
   3  -2  -7   38.46    3.39
  -3   2   7   26.77    3.02
   3   2  -7   36.22    3.42
   3  -2  -7   34.26    3.35
  -3   2   6  595.23   30.62
   3   2  -6  581.12   30.50
   3  -2  -6  608.09   30.55
  -3   2   5  376.47   19.69
   3  -2  -5  355.67   20.98
  -3   2   5  371.87   19.64
  -3  -2   5  360.71   19.56
  -3   2   5  356.88   19.36
   3  -2  -5  404.85   19.61
  -3   2   4  666.57   32.82
  -3   2   4  599.01   32.58
  -3  -2   4  610.24   32.60
   3  -2  -4  682.80   32.63
  -3   2   4  640.61   32.54
  -3   2   4  609.13   32.39
  -3   2   3    2.66    0.70
  -3   2   3    2.25    0.77
   3  -2  -3    1.35    0.90
  -3   2   3    2.22    0.72
   3  -2  -3    1.21    0.69
   3   2  -3    1.53    0.69
   3  -2  -3    2.02    0.71
  -3   2   2   12.64    1.55
  -3   2   2   11.66    1.56
   3  -2  -2   12.86    1.56
  -3   2   2   12.49    1.46
   3  -2  -2   14.12    1.62
  -3   2   2   10.74    1.56
   3   2  -2   11.50    1.46
   3  -2  -2   14.03    1.66
   3  -2  -1    8.39    1.38
  -3   2   1    6.78    1.18
   3   2  -1    8.75    1.21
  -3   2   1   10.87    1.40
  -3   2   1    7.90    1.29
   3  -2  -1    6.76    1.25
  -3   2   1    8.25    1.38
   3  -2   0  114.43    6.77
   3   2   0  107.94    6.47
   3  -2   0  108.22    6.50
   3  -2   0  118.87    6.80
  -3   2   0  105.72    6.55
  -3   2   0  112.71    6.84
   3   2   1   92.61    5.79
   3  -2   1   91.81    5.77
  -3  -2  -1   91.83    5.94
  -3   2  -1   98.88    6.11
   3   2   2  305.80   15.94
   3  -2   2  302.01   15.93
  -3   2  -2  308.70   16.17
  -3  -2  -2  277.83   15.93
   3   2   3  333.47   16.53
   3  -2   3  306.38   16.40
  -3  -2  -3  275.00   16.07
  -3  -2  -3  316.11   16.53
  -3  -2  -4  535.90   28.07
  -3  -2  -4  558.73   28.38
  -3  -2  -5  438.41   23.18
   3   2   5  451.52   23.16
  -3  -2  -5  423.59   23.26
  -3  -2  -6   -0.59    1.11
  -3  -2  -6    0.85    0.93
   3  -2   6    0.63    0.76
  -3  -2  -6    0.60    0.68
   3   2   6    0.83    0.79
  -3  -2  -7   -0.33    0.84
   3   2   7   -0.24    0.78
   3  -2   7   -0.24    0.89
   3   2   7    0.96    1.20
   3   2   8  108.80    7.07
  -3  -2  -8  107.60    7.76
   3   2   8   92.69    7.39
  -3  -2  -8   99.93    7.62
   3  -2   8   90.73    6.75
   3   2   9   10.13    1.94
   3  -2   9   10.37    1.90
   3   2   9   10.49    1.94
   3   2  10   58.28    5.11
   3  -2  10   61.07    5.15
   3   2  10   63.04    5.15
   3  -2  10   65.14    4.82
   3   2  11   50.28    4.44
   3  -2  11   46.23    4.36
   3   2  11   49.35    4.38
   3  -2  11   56.99    4.19
   3   2  11   56.54    4.31
   3   2  12   94.35    6.22
   3  -2  12   88.10    6.11
   3   2  12   92.64    6.14
   3  -2  12   86.16    5.73
   3   2  12   87.25    5.80
   3  -2  13   -0.39    0.64
   3   2  13   -0.14    0.56
  -3  -3  14    1.88    0.70
   3  -3 -14   -0.12    0.77
  -3  -3  13    3.98    1.16
   3  -3 -13    4.29    1.25
  -3  -3  12    8.75    1.65
   3  -3 -12    5.62    1.57
  -3  -3  11   21.79    2.69
  -3  -3  10  111.51    7.60
  -3  -3   9  282.49   15.84
  -3  -3   8   21.88    2.55
   3  -3  -8   19.14    3.60
   3  -3  -8   21.08    2.44
  -3   3   8   25.73    3.03
  -3  -3   7  842.38   38.66
  -3   3   7  863.83   39.36
   3  -3  -7  774.11   38.30
  -3   3   6   -0.23    0.55
  -3  -3   6    0.61    0.66
  -3   3   6    0.52    0.62
   3  -3  -6    1.18    1.07
   3  -3  -6   -0.18    0.47
  -3   3   5  309.69   17.85
  -3   3   5  354.23   18.37
  -3   3   5  331.69   18.10
  -3   3   4   41.52    3.38
  -3   3   4   48.19    3.64
  -3   3   4   47.49    3.70
   3  -3  -4   41.40    3.58
   3  -3  -4   50.83    4.17
  -3   3   3  374.66   19.19
   3  -3  -3  408.20   19.41
   3  -3  -3  361.35   19.15
  -3   3   3  329.98   18.83
  -3   3   3  357.66   19.05
  -3   3   2   45.21    3.30
  -3   3   2   42.79    3.32
   3  -3  -2   46.62    3.43
  -3   3   2   36.68    3.40
   3  -3  -2   46.41    3.55
  -3   3   2   41.84    3.34
  -3   3   1  179.41   10.06
   3  -3  -1  186.97   10.18
   3  -3  -1  171.60   10.14
  -3   3   1  180.68   10.05
  -3   3   1  192.18   10.26
  -3   3   1  169.36   10.31
   3  -3  -1  190.50   10.47
  -3   3   1  183.58   10.60
  -3   3   0   39.34    2.99
  -3   3   0   38.10    3.30
   3  -3   0   38.93    3.32
  -3   3   0   36.41    3.43
  -3   3  -1   45.56    3.61
  -3   3  -1   42.88    3.80
   3  -3   1   43.29    3.67
  -3  -3  -1   42.54    3.51
  -3   3  -2   46.54    4.01
  -3  -3  -2   42.43    3.66
  -3   3  -3   13.41    2.16
  -3  -3  -3   20.54    2.36
  -3  -3  -4  344.31   19.08
  -3  -3  -4  368.20   19.30
  -3  -3  -5  853.76   44.31
  -3  -3  -5  890.69   44.43
  -3  -3  -6   72.89    5.66
  -3  -3  -6   57.13    4.62
  -3  -3  -6   71.91    5.51
  -3  -3  -7  423.69   22.59
   3   3   7  424.24   22.31
  -3  -3  -7  370.91   21.46
  -3  -3  -7  401.98   22.26
  -3  -3  -8   55.21    4.65
   3   3   9  273.62   15.54
   3   3  10    1.38    1.09
   3   3  11    1.75    1.16
   3  -3  12   -0.47    0.66
   3   3  12   -0.67    0.68
   3   3  13    5.34    0.92
  -3  -4  13   14.24    1.81
  -3  -4  12  107.65    7.13
  -3  -4  11   11.78    2.05
   3  -4 -10   97.39    6.53
  -3  -4  10   88.96    6.62
   3  -4 -10   87.86    6.40
  -3  -4   9   27.80    3.21
   3  -4  -9   30.04    3.19
   3  -4  -9   29.64    3.13
  -3  -4   8   20.21    2.58
  -3   4   8   21.01    2.88
   3  -4  -8   20.80    2.49
   3  -4  -8   22.54    2.56
  -3  -4   7   98.01    6.29
  -3   4   7   92.80    6.68
   3  -4  -7   92.16    5.95
  -3   4   7   87.40    6.36
   3  -4  -7   80.62    5.81
  -3  -4   6   11.67    1.75
  -3   4   6    7.52    1.64
   3  -4  -6    8.49    2.33
   3  -4  -6    7.05    1.43
  -3   4   6    7.58    1.55
   3  -4  -6    8.03    1.39
  -3   4   5   12.72    1.90
  -3  -4   5   12.18    1.74
  -3   4   5   15.08    2.06
   3  -4  -5   16.12    2.47
  -3   4   5   13.34    1.84
   3  -4  -5   11.40    1.62
   3  -4  -5   12.30    1.98
  -3   4   4  121.68    7.80
  -3   4   4  129.76    8.06
   3  -4  -4  140.95    8.46
   3  -4  -4  125.21    8.10
  -3   4   4  130.32    8.03
  -3   4   3   80.60    5.51
  -3   4   3   86.13    5.71
   3  -4  -3   89.60    5.90
  -3   4   3   75.68    5.85
  -3   4   3   88.50    5.75
  -3   4   3   83.92    5.88
   3  -4  -3   81.57    5.77
  -3   4   2   62.97    4.54
   3  -4  -2   73.99    4.92
  -3   4   2   64.46    4.66
  -3   4   2   65.39    5.00
  -3   4   2   59.54    4.94
  -3   4   2   60.17    4.90
   3  -4  -2   69.23    4.98
   3  -4  -1   53.50    4.39
  -3   4   1   66.20    4.35
  -3   4   1   62.76    4.42
  -3   4   1   57.78    4.62
  -3   4   1   56.59    4.68
   3  -4  -1   54.27    4.48
  -3   4   0   87.88    6.23
   3  -4   0   86.63    6.04
  -3   4   0   83.16    5.50
  -3   4   0   85.39    6.05
  -3   4  -1   12.82    2.08
  -3   4  -1   10.43    1.80
   3  -4   1    9.10    1.74
  -3   4  -2   47.21    4.10
  -3   4  -2   45.55    4.30
   3  -4   2   46.12    4.10
  -3  -4  -3   12.09    1.95
  -3   4  -3   19.13    2.68
   3  -4   3   13.78    2.19
  -3  -4  -4    0.28    1.05
  -3   4  -4   -0.35    0.72
  -3  -4  -5    0.30    1.07
  -3  -4  -5    0.78    0.71
  -3  -4  -5   -0.32    1.16
  -3  -4  -6   44.84    4.58
  -3  -4  -6   47.11    4.19
  -3  -4  -6   50.02    4.59
  -3  -4  -7    6.42    1.85
  -3  -4  -7    4.79    1.68
   3   4   7    7.58    1.93
  -3  -4  -7    5.74    1.50
  -3  -4  -8   12.13    2.09
   3   4   9   27.96    3.02
  -3  -4  -9   20.70    2.73
   3   4  10    6.79    1.65
  -3  -4 -10    6.15    1.50
   3   4  11   11.10    1.80
   3   4  12   36.38    2.88
   3   4  13    0.19    0.43
  -3  -5  13    1.26    0.73
  -3  -5  12   -0.44    0.82
  -3  -5  11   25.66    2.92
   3  -5 -11   28.88    2.96
  -3  -5  10  241.99   14.11
   3  -5 -10  244.71   13.93
  -3  -5   9  230.73   14.21
   3  -5  -9  262.58   14.24
  -3  -5   8    1.49    1.05
   3  -5  -8    1.34    1.00
  -3  -5   7  514.70   26.59
  -3   5   7  516.86   27.03
  -3   5   7  545.79   27.28
   3  -5  -7  508.34   26.31
  -3   5   6  157.17    9.25
  -3  -5   6  129.69    8.55
   3  -5  -6  120.60    9.18
  -3   5   6  149.14    9.18
   3  -5  -6  128.53    8.30
  -3  -5   5  566.56   28.31
   3  -5  -5  499.88   28.65
  -3   5   5  511.00   28.24
  -3   5   5  593.48   28.80
   3  -5  -5  520.97   27.85
   3  -5  -5  583.23   28.93
  -3  -5   4    0.47    0.60
   3  -5  -4    0.30    0.81
  -3   5   4    1.49    0.75
   3  -5  -4    0.97    0.75
  -3   5   4   -0.54    0.60
   3  -5  -4    0.59    0.71
  -3   5   3    4.60    1.26
  -3  -5   3    3.08    0.97
   3  -5  -3    3.87    1.21
  -3   5   3    2.11    0.94
  -3   5   3    3.49    1.23
  -3   5   3    2.40    1.10
   3  -5  -3    4.00    1.25
  -3   5   2   19.93    2.67
  -3   5   2   20.92    2.77
   3  -5  -2   21.47    2.63
  -3   5   2   19.25    2.38
  -3   5   2   23.06    2.43
   3  -5  -2   17.94    2.42
  -3   5   1   82.66    6.36
   3  -5  -1   82.47    6.14
  -3   5   1   88.60    5.80
  -3   5   1   89.70    5.96
  -3   5   1   85.86    6.45
  -3   5   1   79.87    6.26
   3  -5  -1   79.43    6.09
   3  -5   0  182.85   11.19
  -3   5   0  188.90   10.62
  -3   5   0  196.82   11.53
  -3   5   0  163.52   11.24
  -3   5  -1   51.87    4.53
  -3   5  -1   42.15    4.30
   3  -5   1   41.36    4.06
  -3  -5  -2    2.02    0.94
  -3   5  -2    2.28    1.15
  -3   5  -2    2.58    1.30
   3  -5   2    5.67    1.52
   3  -5   3   15.25    2.49
  -3   5  -3   16.16    2.48
  -3   5  -3   17.55    2.72
  -3  -5  -4    1.90    1.05
  -3   5  -4    4.51    1.54
  -3  -5  -4    3.19    1.05
  -3  -5  -5  569.59   29.34
   3   5   5  489.33   28.64
  -3  -5  -5  530.40   28.47
  -3  -5  -6   90.95    7.23
  -3  -5  -6   84.52    6.42
  -3  -5  -7  365.68   20.16
  -3  -5  -8  110.05    7.64
  -3  -5  -9  184.33   11.18
  -3  -5 -10   75.14    5.51
  -3  -5 -11   10.54    1.55
   3   5  12    0.47    0.53
  -3  -6  12    1.99    0.76
  -3  -6  12    3.38    0.98
  -3  -6  11   53.58    4.23
   3  -6 -11   48.46    4.04
  -3  -6  10   13.08    2.14
   3  -6 -10   13.67    2.04
  -3  -6   9  206.62   12.65
   3  -6  -9  218.59   12.54
  -3  -6   8   -1.23    1.39
   3  -6  -8   -0.28    0.87
  -3  -6   7    6.70    1.64
   3  -6  -7    6.66    1.52
  -3  -6   6  280.10   15.91
   3  -6  -6  280.76   15.58
  -3  -6   5    0.85    0.99
   3  -6  -5    1.44    1.08
  -3   6   5    0.66    0.73
   3  -6  -5    1.63    0.90
  -3   6   5   -0.31    0.69
  -3  -6   4   10.53    1.89
   3  -6  -4   10.35    2.10
  -3   6   4   12.30    1.95
  -3   6   4   10.20    1.89
   3  -6  -4   11.51    2.14
  -3   6   3  308.92   17.48
  -3  -6   3  319.61   17.41
   3  -6  -3  338.14   18.13
  -3   6   3  294.04   18.04
  -3   6   3  297.92   17.98
   3  -6  -3  331.47   18.13
  -3   6   3  323.09   17.66
   3  -6  -2   12.87    2.21
  -3  -6   2   10.91    1.85
   3  -6  -2   12.22    2.21
  -3   6   2   14.49    2.46
  -3   6   2   12.61    1.96
  -3   6   2   18.16    2.71
  -3  -6   1   24.52    2.76
  -3   6   1   23.92    2.74
  -3   6   1   23.49    3.16
  -3   6   1   25.67    3.26
  -3   6   1   29.81    3.52
   3  -6  -1   28.92    3.23
  -3  -6   1   21.38    2.60
  -3  -6   0   17.01    2.49
  -3   6   0   26.16    3.36
  -3   6   0   23.16    3.14
   3  -6   0   21.35    2.89
  -3  -6   0   21.43    2.55
  -3  -6  -1   97.30    7.13
  -3  -6  -1  101.23    6.87
  -3   6  -1  111.19    8.26
  -3   6  -1  118.57    8.37
   3  -6   1  106.09    7.74
  -3  -6  -1  115.80    7.43
  -3   6  -2  115.82    8.62
  -3   6  -2  130.48    8.70
   3  -6   2  101.48    7.89
  -3  -6  -2  110.38    7.64
  -3   6  -3   58.66    5.59
  -3   6  -3   64.38    5.96
  -3  -6  -3   62.03    5.14
  -3   6  -4  113.30    8.31
  -3   6  -4  113.62    8.59
  -3  -6  -4   96.75    7.00
  -3  -6  -4  106.92    7.45
  -3  -6  -5   29.04    3.21
  -3  -6  -6   86.11    6.40
  -3  -6  -7   -0.30    1.03
  -3  -6  -8    4.39    1.34
  -3  -6  -9   12.59    2.04
  -3  -6 -10    0.86    0.81
  -3  -6 -11   13.00    1.61
  -3  -7  11    3.30    1.00
  -3  -7  10   83.55    5.64
   3  -7 -10   73.80    5.46
  -3  -7   9    7.82    1.66
   3  -7  -9    9.87    1.78
  -3  -7   8   67.08    5.29
   3  -7  -8   63.13    5.06
  -3  -7   7    1.23    1.12
   3  -7  -7    2.10    1.01
  -3  -7   6  381.62   21.72
   3  -7  -6  415.37   21.46
  -3  -7   5  176.86   10.95
  -3  -7   4   34.79    3.65
  -3  -7   3  337.33   17.30
   3  -7  -3  303.20   17.96
  -3   7   3  274.08   17.01
  -3  -7   2  111.57    7.16
  -3   7   2   91.29    7.59
  -3   7   2   89.06    7.53
  -3   7   2   96.98    6.99
   3  -7  -2   91.26    7.31
  -3  -7   1   33.56    3.48
  -3   7   1   25.86    3.58
   3  -7  -1   31.25    3.64
  -3  -7   1   28.39    3.12
  -3   7   1   27.35    3.78
  -3  -7   0   10.41    2.19
  -3   7   0    7.50    2.05
  -3  -7   0    9.76    1.71
   3  -7   0    8.90    1.98
  -3  -7   0   10.57    1.88
  -3   7   0    7.52    2.17
  -3  -7  -1    0.29    1.30
  -3  -7  -1    0.24    0.77
  -3  -7  -1    2.15    1.15
  -3  -7  -2    9.98    1.93
  -3  -7  -2   10.03    1.81
  -3  -7  -2    7.33    1.77
  -3  -7  -3   37.51    3.72
  -3  -7  -3   41.78    4.13
  -3  -7  -4   85.38    6.53
  -3  -7  -4   97.11    6.96
  -3  -7  -5    1.40    1.11
   3  -7   6   67.66    5.62
  -3  -7  -6   74.85    5.71
  -3  -7  -6   78.46    5.80
  -3  -7  -7   16.45    2.35
  -3  -7  -7   21.50    2.65
   3  -7   7   18.32    2.45
  -3  -7  -8   70.61    5.20
  -3  -7  -8   69.96    5.31
  -3  -7  -9   -0.22    0.69
  -3  -7 -10   23.85    2.30
  -3  -7 -11    1.55    0.54
  -3  -8  10   19.04    2.02
  -3   8  10   18.53    1.97
  -3  -8   9    8.12    1.49
  -3  -8   8   12.02    1.99
   3  -8  -8   18.83    2.20
  -3  -8   7    7.63    1.67
   3  -8  -7    6.43    1.44
  -3  -8   6   35.34    3.64
  -3  -8   5    9.58    1.88
  -3  -8   4    1.25    1.10
  -3  -8   3  299.02   17.73
  -3  -8   3  345.63   18.22
  -3  -8   2  271.28   16.63
  -3  -8   2  324.57   17.06
  -3  -8   1  323.18   18.63
  -3  -8   1  361.44   18.86
  -3  -8   1  317.49   18.34
  -3  -8   0   17.23    2.63
  -3  -8   0   19.68    2.77
  -3  -8   0   21.12    2.50
  -3  -8   0   18.86    2.66
  -3  -8  -1  178.68   11.73
  -3  -8  -1  201.36   11.47
  -3  -8  -1  198.48   11.84
   3  -8   1  182.25   11.77
  -3  -8  -2    2.62    1.16
   3  -8   2    3.93    1.35
  -3  -8  -2    2.68    1.12
   3  -8   2    2.35    1.10
  -3  -8  -2    2.32    1.17
   3  -8   3   71.15    5.40
  -3  -8  -3   66.36    5.33
  -3  -8  -3   66.27    5.70
   3  -8   3   72.27    5.53
   3  -8   4    5.55    1.47
  -3  -8  -4    4.64    1.53
  -3  -8  -4    5.56    1.56
  -3  -8  -5   20.47    2.62
   3  -8   5   22.40    2.75
  -3  -8  -5   18.72    2.68
  -3  -8  -6    0.50    0.85
   3  -8   6    0.26    0.87
  -3  -8  -7    7.75    1.48
   3  -8   7    8.42    1.56
  -3  -8  -7    5.88    1.37
  -3  -8  -8    2.00    0.86
  -3  -8  -8    1.98    0.87
   3  -8   8    2.21    0.84
  -3  -8  -9   77.66    5.02
  -3  -9   9    5.76    1.05
  -3   9   9    7.56    1.14
  -3  -9   8   50.92    3.86
  -3  -9   7   -0.22    0.70
  -3  -9   6   45.39    3.94
  -3  -9   5   20.96    2.59
  -3  -9   4   67.22    5.29
  -3  -9   3    2.22    1.04
  -3  -9   3    2.36    1.20
  -3  -9   2    0.59    0.93
  -3  -9   2    0.90    0.98
  -3  -9   1   35.97    3.75
  -3  -9   1   43.16    4.04
  -3  -9   0   36.45    3.86
   3  -9   0   37.71    3.59
  -3  -9   0   36.46    3.47
  -3  -9   0   33.22    3.54
   3  -9   0   38.66    3.96
  -3  -9  -1   32.39    3.60
   3  -9   1   39.40    3.57
   3  -9   1   37.29    3.82
  -3  -9  -1   34.32    3.41
  -3  -9  -1   34.22    3.63
  -3  -9  -2   49.18    4.52
   3  -9   2   60.01    4.58
  -3  -9  -2   53.56    4.41
  -3  -9  -2   46.93    4.52
  -3  -9  -3   28.50    3.01
   3  -9   3   24.66    2.84
  -3  -9  -3   25.51    3.14
  -3  -9  -4   20.01    2.49
   3  -9   4   19.95    2.49
  -3  -9  -4   26.70    2.96
  -3  -9  -5   -0.22    0.80
   3  -9   5    0.23    0.72
  -3  -9  -5   -0.26    0.79
  -3  -9  -6   85.25    5.81
   3  -9   6   91.20    5.95
  -3  -9  -7   -0.81    0.67
   3  -9   7    1.03    0.68
   3  -9   8   16.85    1.66
  -3  10   7    0.38    0.50
   3 -10  -6   14.27    1.80
   3 -10  -5    1.84    0.96
   3 -10  -4  110.67    7.39
   3 -10  -3   12.39    2.03
  -3 -10   3    9.34    1.58
  -3 -10   2   72.16    5.30
   3 -10  -2   72.91    5.63
  -3 -10   1   36.53    3.54
   3 -10  -1   40.20    3.53
   3 -10  -1   45.90    4.07
   3 -10   0   97.04    6.23
  -3 -10   0   96.86    6.14
  -3 -10   0   87.06    6.34
  -3 -10   0   86.07    6.26
   3 -10   0   97.95    6.73
  -3 -10  -1   10.00    1.72
   3 -10   1    7.70    1.51
  -3 -10  -1   10.03    1.62
  -3 -10  -1    9.69    1.74
   3 -10   1   10.16    1.79
  -3 -10  -2  129.52    7.51
  -3 -10  -2  121.03    7.79
  -3 -10  -2  107.83    7.49
  -3 -10  -3   97.30    6.11
   3 -10   3   89.25    5.97
  -3 -10  -4    2.32    0.86
   3 -10   4    1.79    0.80
  -3 -10  -5    0.16    0.55
   3 -10   5    0.16    0.57
  -3 -10  -6   12.41    1.41
   3 -10   6   10.86    1.37
   3 -11  -4    0.16    0.60
   3 -11  -3   92.14    5.90
  -3 -11   2    3.46    0.84
   3 -11  -2    0.95    0.76
  -3 -11   1    7.20    1.22
   3 -11  -1    6.39    1.27
  -3 -11   0    7.54    1.24
   3 -11   0    4.90    1.01
   3 -11   0    4.69    1.15
  -3 -11  -1    3.76    0.92
   3 -11   1    3.09    0.98
  -3 -11  -2   58.30    4.04
  -3 -11  -3   29.75    2.38
  -3 -11  -4   -0.21    0.41
   4   0 -14   19.50    1.91
  -4   0  14   22.31    2.08
  -4   0  13    0.20    0.69
   4   0 -13   -0.73    0.96
  -4   0  12    5.69    1.45
  -4   0  11   -0.81    0.98
  -4   0  10  814.25   41.59
   4   0  -9    0.30    0.93
  -4   0   9    0.26    0.83
   4   0  -8  387.35   20.55
   4   0  -8  377.02   20.90
   4   0  -8  367.47   20.87
  -4   0   8  380.35   20.33
   4   0  -7   -0.29    0.65
   4   0  -7   -0.29    0.71
  -4   0   6   57.19    4.76
   4   0  -6   57.21    4.73
  -4   0   6   61.52    4.42
  -4   0   5    0.23    0.56
  -4   0   5    0.49    0.78
   4   0  -5    0.49    0.86
   4   0  -4  275.58   15.17
   4   0  -3   -0.21    0.72
   4   0  -2   48.05    3.85
   4   0  -1    0.59    0.74
   4   0  -1   -0.38    0.89
   4   0   0    4.93    1.21
   4   0   0    3.41    1.17
   4   0   1    0.21    0.75
   4   0   1   -0.22    0.94
   4   0   2   12.55    2.00
  -4   0  -3   -0.51    1.09
   4   0   3    1.78    1.03
   4   0   4  123.20    8.13
  -4   0  -4  122.61    8.07
  -4   0  -5    0.58    0.99
  -4   0  -5   -0.57    0.65
   4   0   5    0.86    0.83
   4   0   5    0.34    0.70
   4   0   6   89.33    6.00
  -4   0  -6   77.08    5.59
   4   0   6   83.28    5.59
  -4   0  -7   -0.34    0.92
   4   0   7   -0.26    0.93
   4   0   8    1.65    1.09
   4   0   9   -1.42    1.15
   4   0  10    1.65    1.32
   4   0  10    1.04    0.80
   4   0  11    0.97    0.96
   4   0  11    0.92    0.76
   4   0  12   24.28    2.40
   4   0  12   17.86    1.91
   4   0  13   -0.48    0.50
  -4   1  14    0.14    0.54
  -4  -1  14    0.14    0.51
   4  -1 -14    0.26    0.68
   4  -1 -13   61.49    4.82
  -4   1  13   77.25    5.18
  -4  -1  13   77.97    5.13
  -4   1  12   37.95    3.54
   4  -1 -12   34.46    3.37
  -4  -1  12   34.83    3.49
  -4   1  11   19.58    2.72
  -4  -1  11   21.97    2.81
  -4   1  10   41.53    3.90
  -4  -1  10   34.94    3.58
  -4   1   9  189.84   11.00
  -4  -1   9  174.26   10.75
   4  -1  -8   26.35    3.18
   4  -1  -8   25.37    3.17
   4   1  -8   27.00    3.21
  -4   1   8   30.05    3.09
  -4  -1   8   27.74    2.92
   4   1  -8   30.41    3.41
  -4   1   7   12.37    1.90
   4   1  -7    8.51    1.79
  -4   1   7    7.97    1.65
  -4  -1   7    7.12    1.54
   4  -1  -7    7.61    1.67
   4  -1  -7    8.01    1.67
   4   1  -7    8.77    1.75
  -4   1   6  250.04   14.95
  -4   1   6  269.67   15.20
  -4  -1   6  264.74   15.22
   4  -1  -6  301.06   15.41
   4   1  -6  279.46   15.21
  -4   1   6  259.31   14.65
  -4  -1   6  267.13   14.67
  -4   1   5  522.34   28.59
  -4   1   5  540.60   28.75
  -4  -1   5  531.22   28.72
   4  -1  -5  601.73   28.93
   4   1  -5  577.37   28.83
  -4   1   4    2.06    0.84
  -4   1   4    0.69    0.82
  -4  -1   4    0.93    0.94
   4  -1  -4    2.97    0.98
   4   1  -4    3.42    1.06
   4   1  -3  238.39   13.20
   4  -1  -3  236.12   13.18
   4  -1  -2  304.12   16.44
   4   1  -2  306.15   16.38
   4   1  -1  391.00   20.55
   4  -1  -1  382.55   20.67
   4  -1  -1  390.83   20.57
   4   1  -1  406.22   20.63
   4   1   0   94.84    6.07
   4  -1   0   92.61    6.01
   4  -1   0   89.09    6.17
   4   1   0   88.65    6.01
   4   1   1  198.88   11.23
   4  -1   1  203.74   11.27
   4   1   1  184.58   11.02
   4   1   2  917.06   45.51
   4  -1   2  897.24   45.48
  -4  -1  -2  890.00   45.55
   4   1   3 1533.67   75.40
   4  -1   3 1521.22   75.40
  -4  -1  -3 1503.68   75.48
   4   1   4  353.88   19.46
   4  -1   4  369.23   19.58
  -4  -1  -4  347.22   19.46
  -4  -1  -5   -0.90    1.01
  -4  -1  -5   -0.27    0.85
  -4  -1  -5    0.20    0.70
   4   1   5   -1.08    1.34
   4  -1   5   -0.22    1.20
   4  -1   5    2.10    1.06
   4   1   5    0.34    0.77
  -4  -1  -6   25.59    3.13
   4   1   6   22.16    2.60
   4  -1   6   24.14    2.67
  -4  -1  -6   22.61    2.90
  -4  -1  -6   25.51    2.65
   4  -1   6   23.01    2.48
   4   1   6   24.19    2.48
   4   1   7  146.28    8.87
   4  -1   7  139.84    8.81
  -4  -1  -7  139.76    9.47
  -4  -1  -7  126.28    9.23
   4   1   8   30.91    3.33
   4  -1   8   31.01    3.34
   4   1   9  380.24   20.80
   4  -1   9  384.55   20.82
   4   1  10   50.74    4.41
   4  -1  10   51.45    4.46
   4   1  10   45.96    4.07
   4   1  10   48.73    4.00
   4   1  11   29.84    3.05
   4  -1  11   29.23    3.01
   4   1  11   25.01    2.70
   4   1  11   29.04    2.71
   4   1  12    2.45    0.90
   4   1  12    2.98    0.99
   4  -1  12    2.05    0.97
   4   1  12    2.19    0.80
   4   1  13   11.47    1.22
   4  -2 -14   25.90    2.19
  -4   2  13   12.58    1.73
  -4  -2  13   12.85    1.68
   4  -2 -13    9.68    1.63
  -4   2  12   87.51    5.77
  -4  -2  12   80.16    5.50
  -4   2  11   29.26    3.23
  -4  -2  11   24.10    2.92
   4  -2 -11   29.02    3.15
  -4   2  10  256.08   14.20
  -4  -2  10  238.29   13.96
  -4   2   9  219.83   12.04
  -4  -2   9  185.43   11.59
  -4   2   8   26.19    3.22
   4   2  -8   32.80    3.52
  -4   2   8   36.97    3.45
  -4  -2   8   27.10    3.00
  -4   2   7  119.09    8.30
   4   2  -7  128.04    8.35
   4   2  -7  118.08    8.27
  -4   2   7  142.26    8.09
   4  -2  -7  127.40    8.35
  -4  -2   7  120.11    7.77
  -4   2   6  107.70    7.44
   4  -2  -6  104.99    6.94
  -4   2   6  122.37    7.71
  -4  -2   6  105.09    7.44
   4   2  -6  116.89    7.54
  -4  -2   6  119.00    7.12
  -4   2   5   94.09    6.53
  -4   2   5   92.28    6.52
  -4  -2   5   88.36    6.44
   4  -2  -5   95.20    6.07
   4  -2  -5   98.93    6.54
  -4   2   5   97.50    6.35
   4   2  -5   98.52    6.55
  -4   2   4  130.71    8.41
  -4   2   4  137.70    8.45
  -4  -2   4  122.56    8.29
   4  -2  -4  153.19    8.62
  -4   2   4  130.57    8.25
   4   2  -4  145.38    8.49
  -4   2   3  197.42   11.53
   4  -2  -3  201.62   11.51
   4   2  -3  202.25   11.45
   4  -2  -2  477.07   24.80
   4   2  -2  474.69   24.61
   4  -2  -1  103.19    6.54
   4   2  -1   98.53    6.32
   4  -2  -1   97.46    6.28
   4  -2  -1   87.69    6.34
   4  -2   0   33.09    3.22
   4   2   0   30.55    3.08
   4  -2   0   33.81    3.14
   4  -2   0   30.30    3.20
  -4   2   0   37.29    3.41
   4   2   1    2.03    1.16
   4  -2   1    1.36    1.02
  -4   2  -1    3.72    1.11
   4   2   2  451.36   23.66
   4  -2   2  469.64   23.77
  -4  -2  -2  424.83   23.76
   4   2   3  276.26   15.05
   4  -2   3  266.12   15.00
  -4  -2  -3  257.43   15.08
  -4  -2  -4   14.77    2.28
  -4  -2  -4   13.70    1.82
  -4  -2  -4   13.42    1.81
  -4  -2  -5  509.83   27.04
   4  -2   5  533.08   27.27
  -4  -2  -5  533.98   27.18
   4  -2   5  515.30   26.89
  -4  -2  -5  556.30   28.10
   4   2   6  179.42   10.43
   4  -2   6  175.54   10.40
  -4  -2  -6  187.26   11.29
  -4  -2  -6  168.75   10.23
   4  -2   6  173.52   10.10
  -4  -2  -6  168.09   11.03
   4   2   7   63.06    5.06
   4  -2   7   66.79    5.20
  -4  -2  -7   69.77    5.88
   4   2   8   28.44    3.07
   4  -2   8   22.13    2.77
   4   2   9   12.52    2.17
   4  -2   9   13.96    2.32
   4  -2  10   -2.83    1.53
   4   2  10    0.98    1.13
   4   2  11   36.01    3.41
   4  -2  11   41.10    3.58
   4   2  11   38.13    3.47
   4   2  11   43.06    3.38
   4   2  12    8.49    1.29
   4  -2  12    6.53    1.20
   4   2  12    8.54    1.33
   4   2  12    6.44    1.13
   4  -3 -13    9.96    1.52
   4  -3 -12   96.11    6.42
   4  -3 -11   82.43    5.94
   4  -3 -10    3.42    1.54
   4  -3  -9  224.00   12.97
   4  -3  -8    3.75    1.46
   4  -3  -8    2.89    1.03
  -4   3   7   24.05    3.00
   4  -3  -7   26.24    2.79
   4  -3  -7   23.84    2.59
  -4   3   6  420.21   22.16
   4  -3  -6  422.19   21.46
   4  -3  -6  382.15   21.25
  -4   3   6  406.76   21.82
  -4   3   5    4.48    1.26
   4  -3  -5    5.53    1.35
  -4   3   5    4.15    1.12
   4  -3  -5    4.18    1.04
  -4   3   4    9.79    1.66
  -4   3   4    8.46    1.69
   4  -3  -4   14.23    1.79
  -4   3   3    1.00    0.72
  -4   3   3    0.25    0.60
   4  -3  -2  331.18   18.08
   4  -3  -1   42.43    3.90
  -4   3   1   50.44    4.32
   4  -3  -1   45.21    4.02
   4  -3   0   32.58    3.45
  -4   3   0   35.83    3.63
  -4   3  -1   58.24    4.82
   4  -3   1   52.63    4.72
  -4   3  -2  116.36    7.76
   4  -3   2  105.06    7.65
  -4  -3  -3  121.23    7.61
  -4   3  -3  139.88    8.72
  -4  -3  -3  124.82    8.43
  -4  -3  -4    2.82    1.21
  -4  -3  -4    0.81    0.73
  -4  -3  -4    0.60    0.73
  -4  -3  -5   45.99    3.72
  -4  -3  -5   53.29    4.56
  -4  -3  -6   31.47    3.13
  -4  -3  -6   32.67    3.71
  -4  -3  -7   20.84    2.65
  -4  -3  -8  365.94   19.87
   4   3   9    2.31    1.22
   4   3  10   54.74    4.44
   4   3  11   40.49    3.47
   4   3  11   44.13    3.40
   4   3  12   85.97    5.23
  -4  -4  13   37.43    2.83
  -4  -4  12    3.74    1.04
   4  -4 -12    3.51    1.16
  -4  -4  11   45.66    3.97
   4  -4 -11   52.30    4.17
  -4  -4  10    5.59    1.44
   4  -4 -10    7.49    1.68
  -4  -4   9  452.96   25.52
   4  -4  -9  518.95   25.70
  -4  -4   8    5.52    1.37
   4  -4  -8    8.36    1.80
   4  -4  -8    8.19    1.64
  -4  -4   7  200.30   11.93
   4  -4  -7  216.38   11.97
  -4   4   7  205.99   12.41
   4  -4  -7  195.41   11.73
  -4  -4   6   20.05    2.42
  -4   4   6   20.17    2.70
   4  -4  -6   23.19    2.57
  -4   4   6   18.30    2.51
   4  -4  -6   18.94    2.30
  -4  -4   5   74.96    5.39
  -4   4   5   77.89    5.86
   4  -4  -5   76.20    5.37
   4  -4  -5   72.84    5.22
  -4   4   5   69.92    5.67
  -4  -4   4   26.86    2.66
  -4   4   4   23.81    2.84
   4  -4  -4   20.16    2.42
  -4   4   4   19.17    2.56
  -4   4   4   19.82    2.45
  -4  -4   3   42.37    3.52
  -4   4   3   41.89    3.90
   4  -4  -3   40.75    3.58
  -4   4   3   49.85    4.18
   4  -4  -3   43.68    4.07
  -4  -4   2  148.85    8.68
  -4   4   2  157.78    9.63
   4  -4  -2  134.26    9.24
  -4   4   1    4.09    1.20
  -4   4   1    3.53    1.33
   4  -4  -1    4.95    1.39
  -4   4   0   11.69    2.14
   4  -4   0   11.93    2.14
  -4  -4  -1    2.95    0.99
   4  -4   1    2.74    1.17
  -4   4  -1    2.86    1.27
  -4  -4  -2    5.85    1.25
  -4   4  -2    8.41    1.90
   4  -4   2    4.60    1.57
  -4  -4  -3  606.88   31.45
  -4   4  -3  680.68   33.15
   4  -4   3  553.93   32.61
  -4  -4  -3  642.67   32.46
  -4  -4  -4   34.69    3.22
  -4   4  -4   37.20    4.08
   4  -4   4   33.80    3.95
  -4  -4  -4   36.19    3.83
  -4  -4  -5  441.24   22.56
  -4  -4  -5  384.94   23.28
  -4   4  -5  474.87   24.14
   4  -4   5  391.87   23.61
  -4  -4  -5  441.12   23.53
  -4  -4  -6   20.82    2.52
  -4  -4  -6   26.08    3.00
  -4  -4  -7   93.24    6.72
  -4  -4  -8    0.84    0.88
   4   4   9   25.35    2.77
  -4  -4  -9   20.08    2.53
   4   4  10    9.51    1.73
   4   4  11    0.35    0.71
   4   4  11   -0.15    0.67
   4   4  12   16.25    1.56
  -4  -5  12    8.12    1.28
  -4  -5  12    9.36    1.41
  -4  -5  11   21.59    2.46
  -4  -5  10   43.49    3.89
  -4  -5   9    4.78    1.39
  -4  -5   8   54.63    4.89
   4  -5  -8   67.20    5.06
   4  -5  -8   66.53    5.03
  -4  -5   7  175.08   10.86
   4  -5  -7  185.04   10.73
   4  -5  -7  174.50   10.65
  -4  -5   6   55.24    4.67
   4  -5  -6   53.15    4.48
   4  -5  -6   57.31    4.51
  -4  -5   5   41.20    3.61
  -4  -5   5   46.61    3.99
   4  -5  -5   43.72    3.75
  -4   5   5   38.13    3.97
   4  -5  -5   40.99    3.62
  -4   5   5   34.67    3.67
  -4  -5   4  312.66   17.13
  -4  -5   4  344.44   17.64
   4  -5  -4  333.50   18.14
  -4   5   4  284.25   17.39
  -4   5   4  325.04   18.00
   4  -5  -4  308.31   17.97
  -4  -5   3    2.00    0.91
  -4  -5   3    3.10    1.05
   4  -5  -3    0.65    0.99
  -4   5   3    1.89    1.04
   4  -5  -3    1.01    0.87
  -4   5   3    1.39    0.91
  -4  -5   2   39.35    3.49
  -4  -5   2   43.13    3.86
   4  -5  -2   34.78    3.97
  -4   5   2   36.88    3.63
  -4   5   2   38.42    4.11
   4  -5  -2   38.66    4.01
  -4  -5   1   18.57    2.20
  -4  -5   1   18.58    2.39
  -4   5   1   15.22    2.55
  -4   5   1   20.82    3.01
   4  -5  -1   15.50    2.54
  -4  -5   0   23.23    2.56
  -4  -5   0   22.88    2.87
  -4   5   0   31.94    3.54
  -4   5   0   26.44    3.45
   4  -5   0   27.88    3.41
  -4  -5  -1   56.71    4.49
  -4  -5  -1   61.34    5.00
  -4   5  -1   63.02    5.80
   4  -5   1   62.84    5.55
  -4  -5  -2   11.18    1.71
  -4   5  -2   10.26    2.22
   4  -5   2    9.86    2.15
  -4  -5  -3   -0.89    0.73
  -4   5  -3    0.87    0.89
   4  -5   3   -0.41    0.99
  -4  -5  -4    0.68    0.79
  -4   5  -4   -0.89    1.07
   4  -5   4    0.42    1.00
  -4  -5  -5   12.23    2.12
  -4  -5  -6   12.29    2.09
  -4  -5  -7    5.80    1.60
  -4  -5  -8   80.71    6.00
  -4  -5  -9   15.45    2.11
  -4  -5 -10  173.52    9.96
   4   5  11    2.42    0.76
  -4  -6  12   42.21    3.07
  -4  -6  11    2.42    0.82
  -4  -6  11    1.72    0.82
  -4  -6  10   42.70    3.51
  -4  -6  10   43.18    3.76
  -4  -6   9   10.49    1.74
  -4  -6   9   12.10    1.98
  -4  -6   8   63.60    4.81
  -4  -6   8   62.50    5.13
  -4  -6   7  298.25   16.73
  -4  -6   7  315.31   17.27
  -4  -6   6   40.12    3.68
  -4  -6   6   42.55    4.04
  -4  -6   5   40.59    3.65
  -4  -6   5   36.58    3.77
  -4  -6   4   35.36    3.43
  -4  -6   4   42.72    4.00
  -4  -6   3    1.45    0.88
  -4  -6   3    2.06    1.13
  -4   6   3   -0.31    0.63
   4  -6  -3    0.76    1.04
  -4   6   3    0.70    0.90
  -4  -6   2    4.05    1.20
  -4  -6   2    5.24    1.51
  -4   6   2    5.49    1.40
  -4   6   2    4.62    1.59
   4  -6  -2    4.22    1.57
  -4  -6   1   33.46    3.69
  -4   6   1   38.65    4.31
   4  -6  -1   33.33    4.03
  -4  -6   0  132.94    9.28
  -4   6   0  163.89   10.52
  -4   6   0  153.31   10.75
   4  -6   0  141.94   10.03
  -4  -6  -1   16.63    2.55
  -4   6  -1   24.58    3.30
  -4   6  -1   19.03    3.18
   4  -6   1   16.52    2.87
  -4  -6  -2  131.59    8.85
  -4  -6  -3   13.54    2.21
  -4  -6  -4  272.78   15.88
  -4  -6  -4  296.31   16.36
  -4  -6  -5   31.86    3.40
  -4  -6  -6  180.16   11.02
  -4  -6  -7   94.73    6.71
  -4  -6  -8   18.56    2.41
  -4  -6  -9   18.15    2.20
  -4  -6 -10    0.48    0.60
  -4  -7  11   10.04    1.34
  -4  -7  10    0.77    0.65
  -4  -7  10    2.36    0.93
  -4   7  10    1.69    0.80
  -4  -7   9    0.56    0.68
  -4  -7   9    0.48    0.84
  -4   7   9    0.42    0.89
  -4  -7   8   20.88    2.31
  -4  -7   8   17.29    2.40
  -4  -7   7   41.02    3.91
  -4  -7   6   33.50    3.55
  -4  -7   5  173.84   10.87
  -4  -7   4   57.84    5.09
  -4  -7   3  253.23   14.84
  -4  -7   2   30.48    3.68
  -4  -7   1   -0.32    1.84
  -4  -7   1    3.95    1.41
  -4  -7   0  142.97    9.49
  -4  -7   0  141.85    9.39
  -4  -7  -1  277.68   16.05
  -4  -7  -2    1.35    1.21
  -4  -7  -2    4.96    1.54
  -4  -7  -3    1.11    1.07
  -4  -7  -3    0.33    0.99
  -4  -7  -4    7.31    1.68
  -4  -7  -4    4.43    1.49
  -4  -7  -5   66.35    5.08
  -4  -7  -5   53.72    4.65
  -4  -7  -6   71.83    5.40
  -4  -7  -6   67.32    5.22
  -4  -7  -7   79.78    5.63
  -4  -7  -7   83.47    5.65
   4  -7   7   70.08    5.36
  -4  -7  -8    0.80    0.98
  -4  -7  -8    0.62    0.73
  -4  -7  -9   22.53    2.16
  -4  -7  -9   25.17    2.33
  -4  -7 -10   26.85    2.15
  -4  -8   9    1.48    0.78
  -4   8   9    2.81    0.92
  -4  -8   8  117.42    7.90
  -4   8   8  143.03    8.00
  -4  -8   7   14.40    2.12
  -4   8   7   15.95    2.07
  -4  -8   6    7.86    1.69
  -4  -8   5    0.89    0.97
  -4  -8   4    0.62    1.19
  -4  -8   3   27.08    3.16
  -4  -8   3   33.12    3.61
  -4  -8   2    6.94    1.63
  -4  -8   2    7.97    1.88
  -4  -8   1   12.60    2.33
  -4  -8   1   10.24    2.29
  -4  -8   1   14.75    2.24
  -4  -8   0   50.62    4.54
  -4  -8   0   39.62    4.12
  -4  -8  -1  139.14    9.71
  -4  -8  -1  169.18   10.11
  -4  -8  -2   48.92    4.32
  -4  -8  -2   43.33    3.97
   4  -8   2   43.85    3.89
  -4  -8  -2   41.78    4.25
  -4  -8  -3    9.71    1.78
   4  -8   3    8.13    1.65
  -4  -8  -3    8.09    1.83
  -4  -8  -4  139.41    8.82
   4  -8   4  134.32    8.76
  -4  -8  -4  146.39    9.14
   4  -8   5   35.29    3.49
  -4  -8  -5   37.34    3.64
  -4  -8  -6    2.84    1.05
   4  -8   6    1.29    0.92
  -4  -8  -7    3.90    1.07
  -4  -8  -7    2.13    0.86
   4  -8   7    1.80    0.83
  -4  -8  -8   14.41    1.65
  -4  -8  -8   19.37    1.84
   4  -8   8   15.13    1.64
  -4  -9   8   77.55    5.12
  -4   9   8   84.93    5.10
  -4  -9   7   -0.58    0.77
  -4   9   7   -0.16    0.71
  -4  -9   6   13.87    1.92
  -4   9   6   12.20    1.65
  -4  -9   5   65.46    4.99
  -4  -9   4   26.22    2.98
  -4  -9   3  159.31   10.03
  -4  -9   3  175.84   10.40
  -4  -9   2    2.48    1.05
  -4  -9   2    6.53    1.68
  -4  -9   1   99.40    7.12
   4  -9  -1  108.92    7.34
  -4  -9   0   38.50    3.84
  -4  -9   0   40.67    3.80
  -4  -9  -1   10.30    1.82
  -4  -9  -1    9.89    1.64
  -4  -9  -1   12.57    2.05
  -4  -9  -2   48.25    4.40
  -4  -9  -2   57.76    4.38
  -4  -9  -2   61.81    4.81
  -4  -9  -3   34.21    3.22
   4  -9   3   36.92    3.29
  -4  -9  -3   36.97    3.54
  -4  -9  -4    3.68    1.11
   4  -9   4    2.42    0.94
  -4  -9  -4    2.15    0.90
  -4  -9  -5    0.74    0.75
   4  -9   5    0.18    0.62
  -4  -9  -5   -0.20    0.69
  -4  -9  -6    0.47    0.64
   4  -9   6    0.47    0.59
  -4  -9  -7   21.48    1.86
   4  -9   7   18.09    1.76
  -4 -10   6   14.71    1.60
   4 -10  -6   14.39    1.64
  -4 -10   5   29.71    2.59
   4 -10  -5   26.90    2.64
   4 -10  -4    3.50    1.10
   4 -10  -3    5.47    1.33
  -4 -10   3    6.12    1.21
   4 -10  -2    8.02    1.51
  -4 -10   2    6.14    1.28
   4 -10  -1   12.22    1.87
  -4 -10   1   15.60    2.01
  -4 -10   0   74.09    5.16
  -4 -10   0   70.30    5.04
  -4 -10  -1    3.71    1.05
  -4 -10  -1    1.90    0.89
  -4 -10  -2   15.29    1.87
  -4 -10  -2   15.72    1.79
  -4 -10  -2   13.81    1.90
  -4 -10  -3   44.92    3.31
  -4 -10  -3   42.17    3.49
  -4 -10  -4    7.80    1.15
   4 -10   4    7.19    1.09
  -4 -10  -5   13.15    1.37
   4 -10   5   12.14    1.33
  -4 -11   1    1.02    0.60
  -4 -11   0   66.47    4.25
  -5   0  13   15.96    1.82
  -5   0  12    0.82    0.81
   5   0 -12   -0.18    0.79
  -5   0  11    0.96    0.97
   5   0 -11    0.62    0.95
  -5   0  10   -1.04    1.08
   5   0 -10   -0.67    1.22
  -5   0   9    4.54    1.59
  -5   0   8    0.26    0.76
   5   0  -7  759.66   40.08
  -5   0   7  779.82   39.35
  -5   0   6    0.25    0.87
   5   0  -6   -1.00    1.13
  -5   0   6    0.33    0.86
  -5   0   5  404.15   23.99
  -5   0   5  438.26   23.26
   5   0  -5  488.17   24.36
  -5   0   5  458.41   23.54
  -5   0   4    0.23    0.73
  -5   0   4   -0.62    0.80
  -5   0   4   -0.20    0.75
   5   0  -4    0.30    0.78
  -5   0   3   71.63    5.11
   5   0  -3   86.08    6.13
  -5   0   3   73.25    5.36
  -5   0   2    1.35    0.84
  -5   0   2   -0.90    1.14
   5   0  -2   -0.87    1.17
   5   0  -2    0.28    1.03
   5   0  -1   69.48    5.52
   5   0  -1   68.12    5.55
   5   0   0   -0.89    0.97
  -5   0  -1   25.53    2.75
   5   0   1   25.23    3.15
  -5   0  -2   -0.20    0.61
   5   0   2   -0.64    1.04
   5   0   3   26.94    2.84
  -5   0  -3   25.26    2.60
   5   0   3   26.44    3.32
  -5   0  -4    0.42    0.76
   5   0   4   -0.97    0.96
   5   0   4   -0.34    0.98
   5   0   4    0.19    0.84
   5   0   5   59.36    4.59
  -5   0  -5   48.02    4.19
   5   0   5   56.29    4.31
   5   0   6   -0.26    0.89
  -5   0  -6    0.23    0.75
   5   0   6    0.42    1.00
   5   0   7  128.19    8.38
   5   0   8   -0.53    1.03
   5   0   9   19.02    2.44
   5   0  10   -0.22    0.84
   5   0  11    5.98    1.26
  -5   1  13    8.30    1.25
  -5  -1  13    6.33    1.14
   5  -1 -13    7.47    1.23
   5  -1 -12   46.27    3.70
  -5   1  12   45.34    3.81
  -5  -1  12   48.64    3.81
  -5   1  11    2.88    1.30
  -5  -1  11    3.00    1.44
   5  -1 -11    3.07    1.27
   5  -1 -10   64.81    5.11
  -5   1  10   71.87    5.39
  -5  -1  10   69.49    5.26
  -5   1   9    6.73    1.68
  -5  -1   9    7.03    1.64
   5  -1  -9    4.64    1.39
  -5   1   8    1.34    1.14
  -5  -1   8    2.08    1.06
   5  -1  -8    0.48    1.02
  -5   1   7    1.82    0.92
  -5  -1   7    1.52    0.95
   5  -1  -7    2.08    1.11
   5  -1  -7    3.54    1.33
   5   1  -7    2.10    1.15
   5  -1  -6  133.41    8.38
  -5   1   6  122.89    9.04
  -5  -1   6  122.00    9.05
   5  -1  -6  138.82    9.29
   5   1  -6  147.23    9.40
  -5   1   6  144.69    8.73
  -5  -1   6  151.48    8.78
  -5   1   5   18.25    2.33
  -5  -1   5   12.84    2.07
   5  -1  -5   16.28    2.09
  -5  -1   5   12.99    1.97
  -5   1   5   20.05    2.25
  -5   1   5   13.71    2.30
  -5  -1   5   15.95    2.52
   5  -1  -5   18.48    2.58
   5   1  -5   16.09    2.48
  -5   1   4    0.23    0.67
  -5  -1   4   -0.23    0.73
  -5   1   4    0.62    0.80
  -5  -1   4    0.62    0.94
  -5  -1   4   -0.21    0.82
  -5   1   4    1.78    0.92
   5  -1  -4   -0.31    0.83
   5   1  -4    1.20    1.02
  -5   1   4    0.42    0.72
  -5  -1   3   18.62    2.41
  -5  -1   3   28.46    2.64
  -5   1   3   24.53    2.47
   5  -1  -3   27.77    3.20
   5   1  -3   23.02    2.90
  -5   1   3   28.40    2.79
   5  -1  -3   24.69    2.94
  -5   1   3   22.28    2.45
  -5  -1   2  111.29    7.05
  -5  -1   2  119.86    7.07
  -5   1   2  110.34    6.85
   5  -1  -2  108.11    7.73
   5  -1  -2  116.19    7.76
   5   1  -2  119.24    7.78
   5   1  -2  113.98    7.76
  -5   1   2  111.27    7.22
  -5  -1   2  110.09    7.25
  -5   1   2  105.87    6.99
   5   1  -1  134.12    8.34
   5  -1  -1  132.44    8.32
   5  -1  -1  108.68    8.19
   5   1  -1  119.87    8.29
  -5  -1   0  256.93   14.29
   5   1   0  275.54   15.16
   5  -1   0  262.75   15.07
   5  -1   0  256.81   15.15
   5   1   0  261.69   15.03
  -5  -1  -1   16.85    2.15
   5   1   1   20.99    2.80
   5  -1   1   19.48    2.74
  -5  -1  -1   19.40    2.44
  -5   1  -1   19.45    2.39
   5   1   2  452.28   24.23
   5  -1   2  480.26   24.39
  -5  -1  -2  425.41   23.22
  -5  -1  -3   13.98    1.92
  -5  -1  -3   19.95    2.24
   5   1   3   15.99    2.19
   5  -1   3   16.06    2.19
   5   1   3   17.56    2.64
   5  -1   3   15.35    2.44
  -5  -1  -4  110.11    7.43
   5   1   4  126.29    7.86
   5  -1   4  123.83    7.84
  -5  -1  -4  128.53    7.68
   5  -1   4  113.02    7.39
   5   1   4  121.77    7.48
   5   1   5  143.34    8.69
   5  -1   5  134.84    8.59
  -5  -1  -5  129.88    8.41
   5  -1   5  138.67    8.36
   5   1   5  142.07    8.39
  -5  -1  -5  128.01    9.27
   5   1   6  269.20   14.53
   5  -1   6  254.49   14.46
  -5  -1  -6  241.03   14.17
   5  -1   6  247.13   14.05
   5   1   6  262.97   14.11
   5   1   7  146.32    9.37
   5  -1   7  155.83    9.52
   5   1   8   10.52    2.17
   5  -1   8   10.31    2.11
   5   1   9    4.49    1.40
   5  -1   9    6.51    1.58
   5   1  10   10.31    1.77
   5  -1  10   12.55    1.97
   5   1  10   14.66    1.88
   5   1  11   13.13    1.78
   5  -1  11   15.28    1.85
   5   1  11   12.71    1.60
   5   1  12  103.34    5.93
   5  -1  12   99.84    5.92
  -5  -2  13    3.50    0.92
   5  -2 -13    3.74    0.96
  -5   2  12    0.19    0.65
  -5  -2  12    0.71    0.67
   5  -2 -12    0.75    0.98
  -5   2  11    5.99    1.66
  -5  -2  11    7.51    1.63
   5  -2 -11   10.96    1.86
   5  -2 -10   66.21    5.22
  -5   2  10   72.33    5.40
  -5  -2  10   70.52    5.26
  -5   2   9   14.33    2.28
  -5  -2   9   15.26    2.22
   5  -2  -9   16.60    2.34
   5  -2  -8  118.59    8.15
  -5   2   8  144.77    8.57
  -5  -2   8  128.72    8.30
  -5   2   7   18.94    2.51
   5  -2  -7   23.37    2.81
  -5  -2   7   24.23    2.75
   5  -2  -6  209.29   11.99
  -5  -2   6  185.63   12.42
  -5   2   6  215.44   11.90
   5   2  -6  207.13   12.67
  -5   2   6  211.44   12.06
  -5  -2   6  206.26   11.96
  -5  -2   5    1.71    0.82
  -5   2   5    0.24    1.22
  -5  -2   5    1.19    1.24
   5  -2  -5    1.58    1.21
  -5  -2   5    2.87    1.14
  -5   2   5    0.64    0.96
   5  -2  -5    1.29    1.02
  -5  -2   5    2.87    1.16
   5   2  -5    1.57    1.14
  -5   2   5    3.08    1.04
  -5  -2   4  285.73   15.93
  -5   2   4  258.37   16.57
  -5  -2   4  249.29   16.54
   5  -2  -4  304.24   16.21
  -5  -2   4  300.22   16.07
   5  -2  -4  334.55   17.15
   5   2  -4  316.78   16.89
  -5   2   4  305.60   16.24
  -5  -2   4  310.64   16.26
  -5   2   4  296.29   16.03
  -5  -2   3   78.05    5.86
   5  -2  -3   88.30    6.15
  -5  -2   3   98.31    6.14
   5  -2  -3   99.24    6.94
   5  -2  -3   95.35    6.69
   5   2  -3   96.68    6.72
  -5  -2   3   86.65    6.11
  -5   2   3   90.81    6.03
  -5  -2   2  403.59   22.26
  -5  -2   2  415.69   22.38
  -5  -2   2  422.45   22.28
   5  -2  -2  468.75   23.22
   5   2  -2  446.37   23.10
   5  -2  -2  440.77   23.32
  -5  -2   2  414.96   22.49
  -5   2   2  437.50   22.45
  -5  -2   1   20.30    2.32
  -5  -2   1   23.15    2.55
  -5  -2   1   24.60    2.45
   5  -2  -1   21.98    2.90
   5   2  -1   24.42    3.02
   5  -2  -1   21.13    2.82
  -5   2   1   17.34    2.22
  -5  -2   1   19.62    2.41
  -5  -2   0   12.14    1.71
  -5  -2   0    9.03    1.77
   5   2   0    7.17    2.01
   5  -2   0   10.44    2.22
  -5  -2   0   10.94    1.86
  -5  -2  -1    1.88    0.87
  -5  -2  -1    1.48    1.02
   5   2   1    2.78    1.43
   5  -2   1    0.31    1.16
   5  -2   1    0.71    0.79
  -5  -2  -1    2.84    1.05
  -5  -2  -2    1.49    0.86
  -5  -2  -2    0.86    0.83
   5  -2   2    0.92    1.36
   5   2   2    1.88    1.24
   5  -2   2    1.57    1.18
  -5  -2  -3   12.17    1.79
  -5  -2  -3    9.99    1.74
   5  -2   3   11.26    1.86
   5   2   3   11.95    2.17
   5  -2   3    7.17    1.80
   5  -2   3   10.82    1.69
  -5  -2  -4   72.08    5.48
   5   2   4   85.45    5.83
   5  -2   4   80.77    5.76
  -5  -2  -4   81.38    5.66
   5  -2   4   74.88    5.36
   5   2   4   81.34    5.47
   5   2   5  223.39   12.77
   5  -2   5  231.33   12.88
  -5  -2  -5  210.12   12.61
   5  -2   5  225.53   12.51
   5   2   6    8.62    1.67
   5  -2   6    7.68    1.67
  -5  -2  -6    4.37    1.31
   5  -2   6    4.40    1.39
   5   2   7   17.25    2.35
   5  -2   7   15.55    2.34
   5   2   8  149.58    9.39
   5  -2   8  153.61    9.41
   5   2   9   55.12    4.22
   5  -2   9   40.81    3.87
   5   2  10   38.08    3.30
   5  -2  10   32.41    3.14
   5   2  10   39.09    3.26
   5   2  11    3.13    0.91
   5  -2  11    2.83    0.89
   5   2  11    2.73    0.87
  -5  -3  12   10.31    1.39
   5  -3 -12   15.00    1.84
  -5  -3  11   12.11    1.68
   5  -3 -11   16.07    2.15
   5  -3 -10    2.20    1.36
   5  -3  -9  187.00   11.22
   5  -3  -8  202.32   11.95
   5  -3  -7   -0.78    1.39
  -5   3   7    0.72    0.84
  -5  -3   6   70.05    5.23
   5  -3  -6   78.55    5.67
  -5   3   6   73.10    5.33
  -5  -3   5   44.00    3.79
   5  -3  -5   44.67    3.99
  -5   3   5   41.69    3.67
  -5  -3   4  167.51    9.87
   5  -3  -4  172.60   10.09
  -5   3   4  157.69    9.70
  -5  -3   3    7.55    1.53
  -5  -3   3    8.36    1.55
  -5   3   3    7.50    1.51
  -5  -3   2   78.50    5.41
  -5  -3   2   66.91    5.23
  -5   3   2   77.61    5.34
  -5  -3   1   15.68    2.04
  -5  -3   1   12.20    2.10
  -5   3   1   13.20    1.92
  -5  -3   0  104.35    6.63
  -5  -3   0   96.59    6.46
   5  -3   0   86.87    7.23
  -5  -3  -1  385.04   20.53
  -5  -3  -1  400.71   20.57
   5  -3   1  365.54   21.69
  -5  -3  -2    0.23    0.78
  -5  -3  -2    0.45    0.82
   5  -3   2    0.41    1.05
  -5  -3  -3  159.21    9.24
  -5  -3  -3  156.49    9.19
  -5  -3  -4   71.62    5.31
  -5  -3  -4   70.28    5.26
  -5  -3  -5  112.66    7.37
  -5  -3  -6  268.88   15.01
  -5  -3  -7    6.69    1.57
  -5  -3  -8   12.03    1.91
   5   3   9    2.61    1.05
   5   3  10   -1.28    0.81
   5   3  10    0.78    0.68
   5   3  11    1.53    0.73
   5   3  11    2.20    0.67
  -5  -4  12    0.40    0.56
  -5  -4  11    0.17    0.65
   5  -4 -11   -0.20    0.95
  -5  -4  10   50.73    4.01
   5  -4 -10   54.59    4.37
  -5  -4   9   42.81    3.68
   5  -4  -9   39.47    3.81
  -5  -4   8    2.64    1.14
   5  -4  -8    2.64    1.50
  -5   4   8    2.43    1.06
  -5  -4   7    3.22    1.24
   5  -4  -7    4.51    1.50
  -5   4   7    3.95    1.24
  -5  -4   6  394.62   20.83
   5  -4  -6  393.88   21.04
  -5   4   6  377.13   20.70
  -5  -4   5    0.25    1.02
   5  -4  -5   -0.26    1.12
  -5   4   5   -0.24    0.79
  -5  -4   4  181.66   10.05
  -5  -4   4  158.15    9.73
  -5   4   4  151.22    9.62
  -5  -4   3   14.52    2.10
  -5  -4   3   10.86    1.85
  -5   4   3   16.14    2.07
  -5  -4   2  129.83    8.64
  -5  -4   2  141.46    8.65
  -5   4   2  148.01    8.72
  -5  -4   1    3.23    1.18
  -5  -4   1    2.55    1.30
   5  -4  -1    3.92    1.56
  -5   4   1    3.92    1.16
  -5  -4   0   18.58    2.42
  -5  -4   0   19.10    2.39
  -5   4   0   24.10    3.35
   5  -4   0   21.30    3.15
  -5  -4  -1   44.34    4.13
  -5  -4  -1   52.26    4.22
   5  -4   1   45.05    4.99
  -5  -4  -2    1.49    1.03
  -5  -4  -2    2.33    1.08
   5  -4   2    2.25    1.36
  -5  -4  -3    8.15    1.61
  -5  -4  -3    9.40    1.72
  -5  -4  -4   58.60    4.81
  -5  -4  -4   65.79    4.90
  -5  -4  -5    4.28    1.29
  -5  -4  -6  318.36   17.33
  -5  -4  -7   15.01    2.23
  -5  -4  -8  110.23    7.21
   5   4   9    0.20    0.76
  -5  -4  -9   -0.41    0.69
   5   4  10   33.90    2.82
   5   4  11    7.34    1.06
   5   4  11    8.14    1.03
  -5  -5  11   80.51    5.14
  -5  -5  10   10.22    1.57
  -5  -5   9   37.09    3.33
  -5   5   9   37.81    3.34
  -5  -5   8   90.86    6.15
  -5   5   8   87.31    6.12
  -5  -5   7  121.14    7.56
  -5   5   7  108.12    7.37
  -5  -5   6    9.85    1.78
  -5   5   6    9.61    1.78
  -5  -5   5    6.07    1.55
  -5   5   5    3.27    1.31
  -5  -5   4    3.47    1.26
  -5   5   4    2.00    0.99
  -5  -5   3    0.27    0.88
  -5   5   3    0.99    0.95
  -5  -5   2   -1.07    1.37
  -5   5   2    1.22    0.99
  -5  -5   1   66.33    5.29
  -5  -5   0   45.81    4.13
  -5  -5  -1   12.26    2.04
  -5  -5  -2   87.28    6.21
  -5  -5  -3  152.20    9.44
  -5  -5  -4   70.97    5.36
  -5  -5  -5   30.50    3.33
  -5  -5  -6   17.84    2.45
  -5  -5  -7   36.02    3.53
   5   5   8   10.36    1.62
  -5  -5  -8   11.24    1.80
   5   5   9   10.38    1.48
  -5  -5  -9   10.18    1.50
  -5  -5 -10    0.13    0.44
  -5  -6  11    6.08    0.98
  -5  -6  10    1.94    0.75
  -5  -6  10    0.88    0.66
  -5  -6   9   52.76    4.05
  -5  -6   9   49.53    4.09
  -5   6   9   60.10    4.23
  -5  -6   8   96.49    6.27
  -5  -6   8   86.47    6.28
  -5   6   8   98.67    6.35
  -5  -6   7    3.37    1.21
  -5  -6   7    3.77    1.33
  -5   6   7    3.89    1.28
  -5  -6   6  121.40    7.62
  -5  -6   6  106.44    7.63
  -5   6   6  116.46    7.57
  -5  -6   5   10.86    1.94
  -5  -6   5   12.19    2.16
  -5   6   5   11.44    1.97
  -5  -6   4  412.84   22.10
  -5  -6   4  389.23   22.27
  -5   6   4  431.93   22.07
  -5  -6   3    2.46    1.22
  -5  -6   3    0.62    1.01
  -5   6   3    0.76    0.79
  -5  -6   2   83.52    6.18
  -5  -6   2   85.02    6.51
  -5  -6   1  376.84   20.71
  -5  -6   1  389.44   21.17
  -5  -6   0   -1.07    1.70
  -5  -6   0    1.56    1.42
  -5  -6  -1   -0.26    0.92
  -5  -6  -2   44.61    4.03
  -5  -6  -2   47.26    4.51
  -5  -6  -3    2.43    1.07
  -5  -6  -3    5.21    1.60
  -5  -6  -4    1.85    1.03
  -5  -6  -4    2.94    1.11
  -5  -6  -4    0.61    0.88
  -5  -6  -5  126.73    8.21
  -5  -6  -6    0.75    0.82
  -5  -6  -7   21.49    2.47
  -5  -6  -8   92.00    5.98
  -5  -6  -9   20.92    1.99
  -5  -6  -9   17.72    1.89
  -5  -7   9    0.15    0.59
  -5  -7   9   -0.71    0.78
  -5   7   9   -0.33    0.68
  -5  -7   8   38.94    3.31
  -5  -7   8   39.71    3.50
  -5   7   8   49.68    3.66
  -5  -7   7   48.38    3.86
  -5  -7   7   47.06    4.05
  -5   7   7   48.66    3.93
  -5  -7   6    1.38    1.05
  -5  -7   6    2.43    1.13
  -5   7   6    2.56    1.10
  -5  -7   5    7.33    1.56
  -5  -7   5    8.35    1.80
  -5   7   5    6.00    1.45
  -5  -7   4   12.15    1.95
  -5  -7   4   12.64    2.20
  -5   7   4   12.62    1.96
  -5  -7   3   -0.26    1.02
  -5  -7   3   -0.62    1.12
  -5  -7   2  273.34   15.85
  -5  -7   1   17.15    2.80
  -5  -7   1   19.90    2.72
  -5  -7   0   28.60    3.39
  -5  -7  -1   43.17    4.29
  -5  -7  -2  157.06   10.11
  -5  -7  -3    1.03    0.96
  -5  -7  -3   -0.30    1.03
  -5  -7  -4   70.03    5.25
  -5  -7  -4   64.13    5.26
  -5  -7  -5   11.96    1.88
  -5  -7  -5    6.28    1.44
  -5  -7  -6    2.38    1.02
  -5  -7  -6    1.45    0.75
   5  -7   6    0.41    0.69
  -5  -7  -7   -0.55    0.75
  -5  -7  -7    0.36    0.61
   5  -7   7   -1.18    0.65
  -5  -7  -8   16.01    1.75
  -5  -7  -8   17.44    1.78
  -5  -8   8    9.46    1.41
  -5   8   8   10.68    1.41
  -5  -8   7   77.16    5.26
  -5   8   7   75.81    5.09
  -5  -8   6    5.73    1.35
  -5   8   6    9.29    1.52
  -5  -8   5  278.72   15.86
  -5   8   5  293.43   15.56
  -5  -8   4   93.34    6.94
  -5  -8   4  127.58    7.59
  -5  -8   3   16.88    2.41
  -5  -8   3   21.18    2.73
  -5  -8   2   16.83    2.49
  -5  -8   1   68.14    5.41
  -5  -8   1   63.63    5.14
  -5  -8   0   69.83    5.51
  -5  -8   0   70.71    5.48
  -5  -8  -1   18.06    2.38
  -5  -8  -1   11.16    2.06
  -5  -8  -2   29.86    3.22
  -5  -8  -3    3.24    1.11
   5  -8   3    1.48    0.86
  -5  -8  -3    1.84    1.04
  -5  -8  -4   23.93    2.44
   5  -8   4   20.17    2.31
  -5  -8  -4   22.84    2.59
  -5  -8  -5   22.51    2.28
   5  -8   5   18.48    2.10
  -5  -8  -6    1.93    0.81
   5  -8   6    2.49    0.81
  -5  -8  -7   69.40    4.34
   5  -8   7   67.01    4.27
  -5  -9   6    1.67    0.75
  -5   9   6    3.09    0.80
  -5  -9   5   12.69    1.73
  -5  -9   4    1.27    0.82
  -5  -9   3    4.50    1.15
  -5  -9   2   12.86    1.92
  -5  -9   1   44.33    3.85
  -5  -9   0  133.81    8.42
  -5  -9   0  136.96    8.37
  -5  -9  -1   10.49    1.72
  -5  -9  -1   14.07    1.97
  -5  -9  -2   16.86    2.13
  -5  -9  -3   37.91    3.09
  -5  -9  -3   45.95    3.55
  -5  -9  -4   25.36    2.16
   5  -9   4   21.53    2.06
  -5  -9  -4   21.64    2.20
  -5  -9  -5   -0.25    0.52
   5  -9   5    0.49    0.43
  -5 -10   3   13.34    1.47
   5 -10  -3   12.04    1.45
  -5 -10   2   52.46    3.67
  -5 -10   1   18.47    1.93
  -5 -10   0   41.46    3.17
  -5 -10   0   43.33    3.17
  -5 -10  -1   15.83    1.64
  -5 -10  -1   13.98    1.63
  -5 -10  -2   -0.42    0.54
  -6   0  12  102.35    6.27
  -6   0  11    0.20    0.78
  -6   0  10    7.14    1.43
  -6   0   9   -0.76    0.98
  -6   0   8  323.66   17.88
  -6   0   7   -0.85    1.33
  -6   0   6   42.49    3.83
  -6   0   6   40.11    3.96
  -6   0   5    0.29    0.88
  -6   0   5   -0.25    1.09
  -6   0   4  220.93   12.57
  -6   0   4  227.63   12.65
   6   0  -4  206.35   13.60
   6   0  -4  212.07   13.53
  -6   0   4  215.25   12.91
  -6   0   3    0.30    1.02
  -6   0   3   -1.25    1.20
  -6   0   3   -0.23    1.14
   6   0  -3    2.76    1.48
   6   0  -3    0.38    1.40
  -6   0   2  797.57   39.95
   6   0  -2  772.53   41.05
  -6   0   2  763.03   39.68
   6   0  -2  786.86   41.28
  -6   0   2  807.40   40.48
  -6   0   1    3.43    1.45
   6   0  -1    0.79    1.58
   6   0  -1    1.58    2.27
  -6   0   1    3.07    1.81
   6   0   0  384.95   21.36
  -6   0   0  360.84   19.90
  -6   0   0  375.78   20.46
  -6   0  -1    0.48    0.79
   6   0   1   -0.80    1.21
  -6   0  -1   -0.91    1.54
   6   0   2   76.11    5.80
   6   0   2   70.69    6.35
  -6   0  -2   74.65    5.51
  -6   0  -3    0.48    0.94
   6   0   3   -1.41    1.14
  -6   0  -4   11.84    1.97
   6   0   4   16.61    2.36
   6   0   4   14.33    2.07
  -6   0  -5    0.23    0.88
   6   0   5   -0.27    1.07
   6   0   5    0.43    0.99
   6   0   6    1.06    1.05
  -6   0  -6    1.14    0.97
   6   0   6   -0.64    1.05
   6   0   7   -0.50    1.00
   6   0   8   20.98    2.52
   6   0   9   -0.20    0.81
   6   0  10   96.69    5.99
  -6  -1  12   12.53    1.54
  -6   1  12    9.86    1.44
  -6   1  11   41.80    3.34
  -6  -1  11   42.12    3.33
   6  -1 -10   22.54    2.52
  -6   1  10   26.78    2.80
  -6  -1  10   25.52    2.73
   6  -1  -9   75.88    5.70
  -6   1   9   89.38    6.13
  -6  -1   9   87.77    6.02
  -6   1   8    9.56    1.96
  -6  -1   8   13.52    2.15
   6  -1  -8   12.81    2.02
  -6   1   7    2.55    1.21
  -6  -1   7    3.32    1.31
  -6   1   6    9.85    1.88
  -6  -1   6    7.40    1.74
  -6  -1   6    7.91    1.70
  -6   1   6    8.06    1.76
  -6  -1   5   42.06    3.80
  -6   1   5   37.76    3.55
  -6   1   5   34.95    3.81
  -6  -1   5   39.76    3.94
  -6  -1   4  264.33   14.55
  -6  -1   4  269.63   14.57
  -6   1   4  256.13   14.36
   6  -1  -4  241.75   15.53
   6   1  -4  232.38   15.33
   6  -1  -4  247.80   15.42
   6   1  -4  233.85   15.26
  -6   1   4  263.26   14.94
  -6  -1   4  281.98   14.98
  -6  -1   3   98.79    6.90
   6   1  -3   95.72    7.67
   6  -1  -3   89.75    7.57
  -6  -1   3  102.77    6.85
  -6   1   3  110.14    6.82
   6  -1  -3   94.45    7.83
   6   1  -3   99.21    7.80
  -6   1   3  100.42    7.21
  -6  -1   3  103.81    7.24
  -6  -1   2   29.77    3.27
   6  -1  -2   34.86    4.05
  -6  -1   2   37.80    3.42
  -6   1   2   32.07    3.18
   6  -1  -2   26.36    3.80
   6   1  -2   31.43    3.97
  -6  -1   2   30.77    3.52
  -6   1   2   36.23    3.71
   6   1  -2   31.02    3.83
  -6  -1   1   10.88    2.06
  -6  -1   1   11.46    2.00
  -6   1   1    9.23    1.86
   6  -1  -1   10.77    2.38
   6   1  -1   14.73    2.60
   6   1  -1   10.60    2.38
   6  -1  -1   16.45    2.74
  -6  -1   1   11.91    2.17
  -6   1   1   13.11    2.28
  -6  -1   0   -0.26    1.40
   6   1   0    3.60    1.67
  -6  -1   0    3.96    1.57
  -6   1   0    0.91    1.41
  -6  -1  -1   27.95    3.03
  -6   1  -1   23.88    3.16
   6   1   1   23.95    3.38
   6  -1   1   27.12    3.57
  -6  -1  -1   23.57    3.04
  -6  -1  -2   -0.51    1.00
   6   1   2    0.57    1.18
   6  -1   2    1.42    1.23
   6   1   2    0.39    1.13
   6  -1   2   -1.57    1.24
   6   1   3   95.73    6.82
   6  -1   3  100.66    6.90
  -6  -1  -3   89.38    6.54
   6  -1   3   97.23    6.47
  -6  -1  -4    0.25    0.93
   6   1   4    0.55    1.08
   6  -1   4    1.37    1.08
   6  -1   4    1.73    1.10
   6   1   4    0.22    0.98
   6   1   5   35.16    3.51
   6  -1   5   34.74    3.50
  -6  -1  -5   31.42    3.27
   6  -1   5   33.78    3.28
   6   1   5   31.33    3.18
   6   1   6   52.67    4.36
   6  -1   6   50.76    4.33
  -6  -1  -6   44.04    4.02
   6  -1   6   55.36    4.21
   6   1   6   43.31    3.93
   6   1   7   11.38    1.95
   6  -1   7   12.91    1.97
   6   1   8   23.42    2.67
   6  -1   8   27.55    2.81
   6   1   9   47.63    3.74
   6  -1   9   45.40    3.71
   6   1   9   46.82    3.59
   6   1  10    6.27    1.12
   6  -1  10    3.68    1.00
   6   1  10    4.22    0.92
  -6  -2  12   55.44    3.72
  -6   2  11   13.35    1.85
  -6  -2  11   14.41    1.75
   6  -2 -11   10.88    1.70
   6  -2 -10   48.15    3.93
  -6   2  10   45.47    3.99
  -6  -2  10   50.58    3.95
  -6   2   9   -0.50    0.85
  -6  -2   9    0.47    0.85
   6  -2  -9   -0.23    1.08
   6  -2  -8  149.21    9.61
  -6   2   8  163.50    9.82
  -6  -2   8  158.83    9.65
  -6   2   7   10.35    1.98
  -6  -2   7   10.19    1.89
   6  -2  -7   10.73    2.04
  -6   2   6    1.15    1.07
  -6  -2   6    1.11    1.01
   6  -2  -6    2.08    1.42
  -6   2   6    1.24    1.21
  -6   2   6    0.77    0.99
  -6   2   5   75.05    5.55
  -6   2   5   81.16    5.97
  -6  -2   5   86.21    6.07
  -6   2   5   64.38    5.49
  -6   2   4   22.09    2.80
  -6  -2   4   22.77    2.82
  -6  -2   4   20.40    2.64
  -6   2   4   20.76    2.52
  -6   2   4   21.30    2.61
  -6  -2   3    2.44    1.29
  -6   2   3    4.92    1.43
   6  -2  -3    2.87    1.55
   6  -2  -3    4.95    1.67
  -6   2   3    2.97    1.36
  -6  -2   3    5.34    1.46
  -6  -2   2  227.42   12.27
   6  -2  -2  185.23   12.82
   6  -2  -2  177.08   12.88
  -6   2   2  219.06   11.79
  -6  -2   2  201.64   12.25
  -6   2   2  200.75   12.27
   6  -2  -1  419.33   24.18
  -6  -2   1  460.72   23.42
  -6   2   1  436.29   22.80
  -6  -2   1  434.52   23.51
  -6   2   1  424.68   23.45
  -6  -2   0  271.50   15.36
   6  -2   0  248.55   16.27
  -6  -2   0  301.41   15.66
  -6  -2   0  283.28   15.76
  -6   2   0  267.35   15.59
  -6  -2  -1   19.41    2.54
  -6  -2  -1   20.67    2.67
   6  -2   1   22.92    3.25
  -6  -2  -2   59.75    4.70
   6   2   2   58.84    4.87
   6  -2   2   59.18    4.94
   6  -2   2   56.49    5.36
  -6  -2  -2   56.65    4.78
  -6  -2  -3   32.72    3.30
   6   2   3   36.58    3.54
   6  -2   3   35.88    3.60
  -6  -2  -3   33.91    3.43
   6  -2   3   30.63    3.10
  -6  -2  -4  220.19   13.06
   6   2   4  239.57   13.34
   6  -2   4  237.54   13.36
  -6  -2  -4  226.17   13.20
   6  -2   4  227.92   12.90
   6   2   4  232.75   13.00
   6   2   5  224.80   12.69
   6  -2   5  219.05   12.67
  -6  -2  -5  213.76   12.54
   6  -2   5  203.43   12.21
   6   2   5  230.79   12.37
   6   2   6    4.47    1.78
   6  -2   6    4.99    1.68
  -6  -2  -6    7.89    1.60
   6   2   7   -0.23    0.85
   6  -2   7   -0.47    0.97
   6   2   8   23.48    2.58
   6  -2   8   25.48    2.63
   6   2   9   17.90    2.03
   6  -2   9   16.88    2.01
   6   2   9   20.38    2.09
   6  -2  10    0.13    0.53
   6   2  10   -0.13    0.53
  -6  -3  11    0.74    0.65
   6  -3  -9    0.46    1.09
  -6  -3   8   40.81    3.51
   6  -3  -8   38.20    3.86
  -6  -3   7   44.71    3.72
  -6   3   7   42.72    3.69
  -6   3   7   32.98    3.44
  -6  -3   6  187.86   11.06
  -6   3   6  190.12   11.07
  -6   3   6  184.40   11.08
  -6  -3   5   20.39    2.63
  -6  -3   5   28.65    3.10
  -6   3   5   27.19    2.84
  -6   3   5   21.40    2.71
  -6  -3   4  145.69    9.24
  -6  -3   4  154.72    9.46
  -6   3   4  151.93    9.11
  -6   3   4  143.04    9.21
  -6  -3   3   -0.27    1.01
  -6  -3   3    0.28    1.00
  -6   3   3    1.07    0.97
  -6  -3   2   33.06    3.49
  -6  -3   2   37.06    3.69
  -6  -3   1  113.07    7.41
  -6  -3   1  111.35    7.39
  -6   3   1   97.26    6.67
  -6  -3   0    4.11    1.43
  -6  -3   0    1.09    1.02
  -6  -3  -1   46.10    4.17
  -6  -3  -1   41.82    4.06
  -6  -3  -2   83.25    5.95
  -6  -3  -2   75.42    5.82
  -6  -3  -3   36.29    3.58
  -6  -3  -3   33.33    3.44
  -6  -3  -4   69.54    5.52
  -6  -3  -4   79.89    5.69
  -6  -3  -5   87.48    6.21
  -6  -3  -6  126.04    8.00
  -6  -3  -7    5.55    1.30
  -6  -3  -8   21.68    2.31
   6   3   9   33.67    2.81
   6   3  10   47.18    3.23
  -6  -4  11   19.99    1.81
  -6  -4  10    6.97    1.21
  -6  -4  10    7.55    1.30
  -6  -4   9    0.19    0.71
  -6  -4   9    1.92    0.95
  -6  -4   8   -0.22    0.85
  -6  -4   8    0.44    0.84
  -6   4   8    1.12    1.00
  -6  -4   7    0.47    0.96
  -6  -4   7    1.90    0.97
  -6   4   7   -0.23    1.09
  -6  -4   6   29.87    3.10
  -6  -4   6   30.62    3.19
  -6   4   6   30.54    3.05
  -6   4   6   27.33    3.05
  -6  -4   5   22.65    2.83
  -6  -4   5   24.01    2.87
  -6   4   5   24.46    2.90
  -6  -4   4   80.44    5.73
  -6  -4   4   72.30    5.59
  -6   4   4   65.38    5.35
  -6  -4   3  218.51   12.76
  -6  -4   3  217.09   12.73
  -6   4   3  214.71   12.66
  -6  -4   2   30.42    3.44
  -6  -4   2   28.00    3.29
  -6   4   2   37.23    3.73
  -6  -4   1  314.45   17.49
  -6  -4   1  311.11   17.35
  -6  -4   0    4.30    1.68
  -6  -4   0    6.47    1.78
  -6  -4  -1  246.12   14.45
  -6  -4  -1  257.98   14.41
  -6  -4  -2    0.27    1.00
  -6  -4  -2    2.33    1.22
  -6  -4  -3    3.44    1.38
  -6  -4  -3    1.01    0.97
  -6  -4  -4   11.15    1.97
  -6  -4  -4   11.17    1.95
  -6  -4  -5    9.65    1.68
  -6  -4  -6    4.90    1.32
  -6  -4  -6    6.97    1.57
  -6  -4  -7   -0.22    0.66
  -6  -4  -8    6.36    1.24
   6   4   9   18.47    1.78
  -6  -4  -9   14.82    1.64
  -6  -5  10    8.76    1.26
  -6  -5   9    9.86    1.45
  -6  -5   8   49.87    4.03
  -6   5   8   58.58    4.27
  -6  -5   7    4.53    1.31
  -6   5   7    2.73    1.20
  -6   5   7    4.13    1.24
  -6  -5   6  150.14    9.22
  -6   5   6  149.65    9.21
  -6  -5   5  141.05    8.85
  -6   5   5  138.01    8.76
  -6  -5   4  157.38    9.72
  -6   5   4  151.47    9.51
  -6  -5   3   -0.28    1.18
  -6   5   3    0.27    1.00
  -6  -5   2    2.02    1.34
  -6   5   2    2.15    1.18
  -6  -5   1   19.98    2.75
  -6  -5   0    2.00    1.28
  -6  -5  -1  132.64    8.67
  -6  -5  -2   10.46    1.97
  -6  -5  -3   63.07    5.01
  -6  -5  -4   39.78    3.67
  -6  -5  -5   20.84    2.55
  -6  -5  -6   64.33    4.82
  -6  -5  -7    4.49    1.14
   6   5   8   33.03    2.64
  -6  -5  -8   33.08    2.75
  -6  -5  -9    6.32    0.94
  -6  -5  -9    6.07    0.93
  -6  -6   9    3.44    0.86
  -6  -6   8    0.18    0.65
  -6   6   8    0.18    0.67
  -6  -6   7    4.25    1.16
  -6   6   7    2.96    1.05
  -6   6   7    3.52    1.11
  -6  -6   6    7.43    1.53
  -6   6   6    5.39    1.37
  -6  -6   5   17.32    2.32
  -6   6   5   20.13    2.41
  -6  -6   4    4.91    1.41
  -6   6   4    4.66    1.37
  -6  -6   3   37.52    3.73
  -6   6   3   36.58    3.50
  -6  -6   2   34.93    3.63
  -6  -6   1   37.91    3.80
  -6  -6   0   24.35    2.95
  -6  -6  -1   75.70    5.64
  -6  -6  -2  376.67   19.57
  -6  -6  -2  342.52   19.89
  -6  -6  -3   11.33    1.82
  -6  -6  -3    9.48    1.93
  -6  -6  -4    1.81    0.97
  -6  -6  -4    2.29    0.99
  -6  -6  -5   -0.21    0.73
  -6  -6  -5   -0.21    0.72
  -6  -6  -6   11.87    1.65
  -6  -6  -6   11.56    1.66
  -6  -6  -7   18.18    1.98
  -6  -6  -7   25.78    2.27
  -6  -6  -8   14.85    1.52
  -6  -6  -8   16.24    1.59
  -6  -7   8    0.13    0.49
  -6   7   8    0.15    0.54
  -6   7   7   55.84    4.19
  -6   7   7   64.09    4.47
  -6  -7   6   33.75    3.05
  -6   7   6   42.50    3.33
  -6  -7   5   55.41    4.18
  -6   7   5   51.01    4.06
  -6  -7   4   41.83    3.60
  -6   7   4   37.87    3.42
  -6  -7   3   46.70    3.97
  -6  -7   2    3.98    1.27
  -6  -7   1   29.33    2.99
  -6  -7   1   27.33    3.07
  -6  -7   0   -0.23    0.96
  -6  -7   0    0.28    1.03
  -6  -7  -1  138.80    8.37
  -6  -7  -1  132.47    8.71
  -6  -7  -2   56.72    4.41
  -6  -7  -2   64.96    4.98
  -6  -7  -3    4.86    1.31
  -6  -7  -4    1.69    0.82
  -6  -7  -5  123.90    7.34
  -6  -7  -6    3.58    0.84
  -6  -7  -6    2.47    0.72
   6  -7   6    2.45    0.73
  -6  -8   6    3.36    0.86
  -6   8   6    3.98    0.97
  -6  -8   5    2.74    0.86
  -6  -8   4   45.71    3.64
  -6  -8   3    0.87    0.77
  -6  -8   2  140.56    8.63
  -6  -8   1    8.58    1.61
  -6  -8   1    8.21    1.48
  -6  -8   0   33.53    3.17
  -6  -8   0   34.25    3.19
  -6  -8  -1   39.48    3.35
  -6  -8  -1   37.36    3.39
  -6  -8  -2   41.98    3.52
   6  -8   3   13.71    1.58
  -6  -8  -3   11.62    1.63
   6  -8   4    1.75    0.65
  -6  -8  -4    2.03    0.71
   6  -8   5    6.93    1.00
  -6   9   4   26.26    2.06
  -6  -9   3    2.75    0.80
  -6  -9   2   17.66    1.87
  -6  -9   1   11.73    1.53
  -6  -9   0    1.22    0.68
  -6  -9   0    1.22    0.66
  -6  -9  -1    0.75    0.53
  -6  -9  -2   20.34    1.92
  -7   0  11   14.30    1.61
  -7   0  10   -0.18    0.67
  -7   0   9  126.62    7.71
  -7   0   9  134.77    8.10
  -7   0   8   -0.73    0.92
  -7   0   8   -0.61    0.84
  -7   0   7    1.36    1.24
  -7   0   7    2.91    1.12
  -7   0   6    0.89    1.10
  -7   0   6   -0.48    1.03
  -7   0   6    0.24    1.23
  -7   0   5  637.62   33.85
  -7   0   5  684.19   33.95
  -7   0   5  652.84   34.38
  -7   0   4    1.07    1.13
  -7   0   4   -0.50    1.35
  -7   0   4   -0.67    1.32
  -7   0   3   18.80    2.63
  -7   0   3   22.07    2.68
  -7   0   3   22.06    3.08
  -7   0   2    0.24    1.52
  -7   0   2   -0.35    1.49
  -7   0   1   32.83    3.31
  -7   0   1   35.46    3.98
   7   0   1  611.75   32.19
   7   0   2   -1.52    1.41
   7   0   3  137.84    8.82
   7   0   3  130.58    8.40
   7   0   4    0.81    1.20
   7   0   4   -0.21    1.01
   7   0   5   18.00    2.37
   7   0   5   16.75    2.25
   7   0   6   -0.45    0.94
   7   0   7   -0.20    1.03
   7   0   8   -1.15    0.75
   7   0   9   52.87    3.56
  -7  -1  10    3.89    1.08
  -7   1  10    3.18    0.98
  -7  -1  10    3.53    0.91
  -7   1   9    7.69    1.55
  -7  -1   9   10.67    1.65
  -7  -1   9    8.57    1.49
  -7   1   8    0.25    1.18
  -7  -1   8    0.71    1.24
  -7  -1   8    0.21    0.90
  -7  -1   7   45.40    3.94
  -7   1   7   44.45    3.86
  -7   1   7   51.69    4.37
  -7  -1   7   48.40    4.25
  -7  -1   6   78.99    5.73
  -7   1   6   81.38    5.69
  -7   1   6   70.67    5.88
  -7  -1   6   76.64    6.00
  -7  -1   5   11.67    2.07
  -7   1   5    9.80    1.90
  -7   1   5    9.76    2.08
  -7  -1   5   10.85    2.20
  -7  -1   4   31.58    3.41
  -7   1   4   36.50    3.46
  -7  -1   4   32.33    3.73
  -7   1   4   28.38    3.54
  -7  -1   3    5.41    1.66
  -7   1   3    7.24    1.65
  -7  -1   3    6.10    1.87
  -7   1   3    5.45    1.77
  -7  -1   2  171.48   10.14
  -7   1   2  152.39    9.54
  -7  -1   2  155.03   10.39
  -7   1   2  156.04   10.36
  -7  -1   1  143.36    9.05
  -7  -1   1  131.88    9.30
  -7   1   1  135.33    9.31
  -7  -1   0   34.32    3.71
  -7  -1  -1   15.48    2.43
   7   1   1   15.66    2.57
   7  -1   1   15.95    2.66
  -7  -1  -2    9.05    1.84
   7   1   2    5.07    1.64
   7  -1   2    8.05    2.00
   7  -1   2    7.50    1.72
  -7  -1  -3    0.25    0.95
   7   1   3    1.13    1.23
   7  -1   3    1.13    1.28
   7  -1   3    0.44    1.07
   7   1   3    1.14    1.20
  -7  -1  -4    0.48    0.92
   7   1   4   -0.26    1.12
   7  -1   4   -0.26    1.07
   7  -1   4    0.62    1.01
   7   1   4    1.06    1.12
   7   1   5   12.44    1.93
   7  -1   5   12.20    1.95
  -7  -1  -5    9.26    1.73
   7  -1   5    8.53    1.64
   7   1   5   14.46    1.93
   7   1   6    5.28    1.33
   7  -1   6    4.40    1.33
   7   1   7    0.19    0.74
   7  -1   7    0.58    0.78
   7   1   8   -0.32    0.70
   7  -1   8    0.63    0.69
   7   1   9   14.53    1.48
   7  -1   9   13.47    1.46
  -7  -2  10    8.05    1.25
  -7  -2  10    8.58    1.30
  -7   2  10    7.52    1.28
  -7  -2   9    5.64    1.27
  -7  -2   9    5.90    1.24
  -7  -2   8   53.27    4.13
  -7  -2   8   52.29    4.21
  -7   2   8   49.32    4.30
  -7   2   7   20.45    2.55
  -7  -2   7   16.69    2.35
  -7  -2   7   18.82    2.40
  -7   2   7   19.92    2.31
  -7  -2   6  161.99    9.60
  -7   2   6  157.78    9.41
  -7   2   6  148.42    9.73
  -7  -2   6  149.86    9.65
  -7  -2   5   87.19    6.66
  -7   2   5  105.88    6.68
  -7  -2   5   97.90    6.99
  -7   2   5   92.12    6.98
  -7  -2   4  148.77    9.36
  -7   2   4  145.70    9.00
  -7  -2   4  154.32    9.62
  -7   2   4  134.72    9.47
  -7  -2   3    6.92    1.88
  -7   2   3   10.49    1.80
  -7  -2   3    4.53    1.59
  -7   2   3    6.85    1.92
  -7  -2   2   16.97    2.62
  -7   2   2   18.25    2.35
  -7  -2   2   18.10    2.86
  -7   2   2   14.51    2.73
  -7  -2   1   70.32    5.58
  -7  -2   1   70.06    5.83
  -7   2   1   62.73    5.71
  -7  -2   0   -0.87    1.76
   7   2   1  246.90   14.51
   7  -2   1  255.80   14.59
  -7  -2  -1  248.83   14.44
   7   2   2  180.26   11.24
   7  -2   2  189.63   11.32
  -7  -2  -2  180.91   11.16
   7  -2   2  191.25   10.84
   7   2   3   50.68    4.46
   7  -2   3   56.92    4.60
  -7  -2  -3   48.99    4.38
   7  -2   3   50.11    4.11
   7   2   3   54.34    4.33
   7   2   4    0.98    1.07
   7  -2   4    0.98    1.00
  -7  -2  -4    2.16    1.00
   7  -2   4    0.38    1.02
   7   2   4   -0.60    0.97
   7   2   5   28.51    2.80
   7  -2   5   20.60    2.51
  -7  -2  -5   22.44    2.58
   7   2   5   25.21    2.55
   7   2   6   54.73    4.13
   7  -2   6   50.37    4.04
   7   2   7  175.39    9.92
   7  -2   7  174.53    9.92
   7  -2   8    3.36    0.90
   7   2   8    3.58    0.88
  -7  -3  10   -0.13    0.53
  -7  -3   9   35.86    2.93
  -7  -3   8    3.03    1.10
  -7  -3   7    5.17    1.36
  -7   3   7    7.43    1.47
  -7  -3   6    0.24    0.92
  -7   3   6    1.08    1.06
  -7  -3   5  147.29    9.28
  -7   3   5  148.52    8.99
  -7  -3   4   20.40    2.54
  -7  -3   4   21.46    2.84
  -7   3   4   19.78    2.44
  -7  -3   3  227.04   12.95
  -7  -3   3  235.22   13.20
  -7   3   3  210.53   12.53
  -7  -3   2   55.64    4.94
  -7  -3   2   59.29    5.11
  -7   3   2   67.60    4.78
  -7  -3   1  138.73    8.90
  -7  -3   1  137.56    9.00
  -7  -3   0   20.13    2.72
  -7  -3   0   20.37    3.01
  -7  -3  -1    0.27    1.05
  -7  -3  -1   -0.55    1.14
  -7  -3  -2    7.64    1.71
  -7  -3  -2   12.35    2.07
  -7  -3  -3    0.73    0.85
  -7  -3  -3    0.50    1.00
  -7  -3  -4    2.07    1.09
  -7  -3  -5    9.98    1.70
  -7  -3  -6    4.20    1.12
  -7  -3  -7    1.14    0.66
   7   3   8   92.07    5.49
  -7  -4   9   16.07    1.70
  -7  -4   8  106.54    6.35
  -7  -4   8  102.18    6.39
  -7  -4   7    0.74    0.84
  -7  -4   7    0.19    0.76
  -7   4   7    0.55    0.87
  -7  -4   6    1.05    0.85
  -7  -4   6    2.17    1.13
  -7   4   6    0.40    0.92
  -7  -4   5    2.54    1.14
  -7  -4   5    4.02    1.28
  -7   4   5    4.78    1.36
  -7  -4   4   38.00    3.60
  -7  -4   4   41.04    3.75
  -7   4   4   40.21    3.51
  -7  -4   3    6.81    1.68
  -7  -4   3    9.17    1.85
  -7   4   3    6.92    1.53
  -7  -4   2    9.19    1.92
  -7  -4   2    4.80    1.91
  -7   4   2    9.30    1.64
  -7  -4   1   12.84    2.37
  -7  -4   1   15.24    2.48
  -7  -4   0   75.67    5.78
  -7  -4   0   75.23    5.75
  -7  -4  -1   32.45    3.28
  -7  -4  -1   27.60    3.12
  -7  -4  -2  178.42   10.30
  -7  -4  -2  160.23   10.05
  -7  -4  -3   20.02    2.52
  -7  -4  -3   19.32    2.37
  -7  -4  -4  117.81    7.40
  -7  -4  -5    0.92    0.78
  -7  -4  -5    1.05    0.83
  -7  -4  -6   26.01    2.49
  -7  -4  -7    8.09    1.21
  -7  -5   8    0.95    0.62
  -7  -5   7    3.13    0.92
  -7   5   7    6.28    1.18
  -7  -5   6    0.76    0.78
  -7   5   6    3.35    1.10
  -7  -5   5   44.18    3.85
  -7   5   5   52.84    3.89
  -7  -5   4    8.76    1.65
  -7   5   4    9.77    1.73
  -7  -5   3  209.71   11.75
  -7  -5   3  201.85   11.53
  -7   5   3  190.33   11.20
  -7  -5   2   95.76    6.56
  -7  -5   2   89.98    6.29
  -7   5   2   89.89    5.96
  -7  -5   1  180.70   10.57
  -7  -5   1  166.90   10.26
  -7  -5   0   18.30    2.52
  -7  -5   0   12.20    2.24
  -7  -5  -1    1.20    1.05
  -7  -5  -2   16.75    2.22
  -7  -5  -2   14.64    1.94
  -7  -5  -3    1.31    0.86
  -7  -5  -3    2.46    1.08
  -7  -5  -4   16.84    1.91
  -7  -5  -4   16.94    2.03
  -7  -5  -5    1.07    0.70
  -7  -5  -6    2.10    0.71
  -7  -5  -7    2.76    0.68
  -7  -6   7   66.67    3.98
  -7   6   7   50.29    3.69
  -7  -6   6   88.94    5.69
  -7   6   6   93.89    5.67
  -7  -6   5   -0.18    0.75
  -7   6   5   -0.16    0.78
  -7  -6   4   18.58    2.21
  -7   6   4   19.06    2.07
  -7  -6   3   -0.63    0.89
  -7   6   3    0.17    0.80
  -7  -6   2   10.65    1.85
  -7   6   2   12.39    1.71
  -7  -6   2   11.15    1.88
  -7  -6   1  122.68    7.36
  -7  -6   1  103.81    7.31
  -7  -6   0    5.75    1.45
  -7  -6   0    3.86    1.23
  -7  -6  -1    1.62    0.92
  -7  -6  -1    1.99    1.04
  -7  -6  -2   13.49    1.84
  -7  -6  -2   15.93    2.05
  -7  -6  -3   35.14    3.12
  -7  -6  -4   50.05    3.62
  -7  -6  -5   25.08    2.16
  -7  -7   6   10.92    1.27
  -7   7   6   10.92    1.27
  -7  -7   5    2.67    0.80
  -7   7   5    2.72    0.82
  -7  -7   4  113.69    6.97
  -7   7   4  124.79    6.92
  -7  -7   3   11.21    1.58
  -7   7   3   11.54    1.48
  -7  -7   2   45.99    3.52
  -7  -7   1    1.56    0.89
  -7  -7   0  136.39    7.67
  -7  -7   0  121.44    7.76
  -7  -7  -1    0.30    0.64
  -7  -7  -1   -0.19    0.80
  -7  -7  -2    1.42    0.77
   7  -7   3   13.92    1.47
  -7  -7  -3   14.11    1.63
   7  -7   4    0.11    0.38
  -7  -8   2   32.65    2.62
  -7  -8   1   25.57    2.21
  -7  -8   0    0.79    0.56
  -8   0   9   -0.40    0.64
  -8   0   8   33.43    2.90
  -8   0   7    0.81    0.94
  -8   0   6    7.46    1.58
  -8   0   5    0.26    0.97
  -8   0   4   59.88    5.05
  -8   0   3    0.59    1.26
   8   0  -1   -0.58    1.53
   8   0   0   39.68    4.00
   8   0   1    1.34    1.21
   8   0   1    1.03    1.16
   8   0   2   -0.25    1.11
   8   0   2   -1.94    1.14
   8   0   3   -0.23    0.99
   8   0   3    0.71    0.96
   8   0   4   53.69    4.05
   8   0   4   47.39    3.73
   8   0   5    0.18    0.73
   8   0   6   52.41    3.70
  -8  -1   8   26.25    2.33
  -8  -1   8   29.44    2.59
  -8   1   8   31.03    2.69
  -8  -1   7   71.73    4.64
  -8  -1   7   64.16    4.79
  -8   1   7   66.48    4.85
  -8  -1   6    0.19    0.86
  -8  -1   6    2.02    1.08
  -8   1   6    1.85    1.05
  -8  -1   5    6.20    1.37
  -8   1   5    2.65    1.18
  -8  -1   5    7.51    1.59
  -8   1   5    4.87    1.45
  -8  -1   4   35.54    3.28
  -8   1   4   33.55    3.15
  -8  -1   4   35.60    3.60
  -8   1   4   37.32    3.74
  -8  -1   3   40.25    3.73
  -8   1   3   38.98    3.45
  -8  -1   3   42.50    4.07
  -8   1   3   43.01    4.12
  -8  -1   2    4.12    1.59
  -8   1   2   10.88    1.81
   8   1  -1  176.13   10.37
   8  -1  -1  164.62   10.26
  -8  -1   1  154.17    9.83
  -8  -1   0   -0.95    1.43
   8   1   0   -1.09    1.62
   8  -1   0   -1.37    1.81
   8   1   1   49.38    4.21
   8  -1   1   46.34    4.09
  -8  -1  -1   35.83    3.65
   8  -1   1   45.90    3.73
   8   1   1   46.78    3.89
  -8  -1  -2    0.21    0.79
   8   1   2    1.68    1.11
   8  -1   2    0.24    1.09
   8  -1   2   -0.36    0.89
   8   1   2    0.58    1.03
   8   1   3   26.25    2.76
   8  -1   3   31.95    2.98
  -8  -1  -3   22.69    2.54
   8  -1   3   24.11    2.51
   8   1   3   31.38    2.78
   8   1   4    0.59    0.79
   8  -1   4    0.98    0.94
  -8  -1  -4    1.72    0.87
   8  -1   4   -0.15    0.81
   8   1   4    0.32    0.82
   8   1   5   12.50    1.67
   8  -1   5   12.85    1.64
   8   1   6    3.76    0.95
   8  -1   6    4.32    0.94
  -8  -2   8    6.40    1.12
  -8  -2   8    9.85    1.30
  -8  -2   7   31.46    2.68
  -8  -2   7   28.43    2.67
  -8   2   7   31.85    2.85
  -8  -2   6    4.87    1.16
  -8   2   6    5.29    1.16
  -8  -2   6    3.63    1.09
  -8   2   6    4.89    1.31
  -8  -2   5   44.72    3.72
  -8   2   5   44.01    3.50
  -8  -2   5   44.50    3.84
  -8   2   5   45.47    3.92
  -8  -2   4   12.54    1.91
  -8   2   4   10.07    1.65
  -8  -2   4   13.61    2.07
  -8   2   4    8.17    1.78
  -8  -2   3  219.98   11.48
  -8   2   3  181.56   10.80
  -8  -2   3  188.52   11.41
  -8   2   3  186.19   11.45
  -8  -2   2   70.04    5.34
  -8   2   2   71.96    4.98
  -8  -2   1    5.34    1.77
   8   2  -1    7.38    1.92
   8  -2  -1    4.88    1.78
  -8  -2   0    4.03    1.68
   8   2   0    3.45    1.64
   8  -2   0    3.72    1.72
   8   2   1   -0.23    0.90
   8  -2   1   -0.23    1.10
   8   2   1    0.20    1.12
  -8  -2  -2    1.69    1.03
   8   2   2   -0.22    0.92
   8  -2   2    0.43    1.02
   8   2   2    2.37    1.07
   8   2   3    9.62    1.57
   8  -2   3    7.86    1.49
  -8  -2  -3    9.08    1.54
   8   2   3   10.66    1.60
   8   2   4    8.35    1.42
   8  -2   4    7.48    1.43
  -8  -2  -4    5.99    1.22
   8   2   4    9.77    1.38
   8   2   5   16.31    1.80
   8  -2   5   20.34    1.97
   8  -2   6    4.40    0.97
  -8  -3   8   12.20    1.34
  -8  -3   7    0.98    0.66
  -8   3   7   -0.77    0.69
  -8  -3   6    3.79    0.99
  -8   3   6    3.15    1.02
  -8  -3   5   -0.37    0.83
  -8   3   5   -0.49    0.83
  -8  -3   4    5.51    1.34
  -8   3   4    6.84    1.34
  -8  -3   3   56.84    4.36
  -8   3   3   47.46    3.76
  -8  -3   2  119.58    7.65
  -8  -3   0   87.40    6.06
  -8  -3  -1  145.81    9.09
   8   3   1  159.07    8.95
  -8  -3  -2   24.99    2.57
  -8  -3  -3    7.13    1.34
  -8  -3  -4   12.83    1.63
  -8  -3  -5   44.46    3.26
  -8  -4   7   34.21    2.45
  -8   4   7   29.37    2.33
  -8  -4   6   24.32    2.18
  -8   4   6   24.62    2.13
  -8  -4   5  247.24   13.45
  -8   4   5  255.01   13.35
  -8  -4   4   12.49    1.68
  -8  -4   4   14.93    1.86
  -8   4   4   15.10    1.75
  -8  -4   3    4.05    1.10
  -8  -4   3    4.69    1.18
  -8   4   3    3.85    1.06
  -8  -4   2    7.57    1.41
  -8  -4   2    6.81    1.53
  -8  -4   1   39.94    3.49
  -8  -4   1   49.68    3.77
  -8  -4   0    0.56    0.81
  -8  -4   0   -0.19    1.01
  -8  -4  -1    9.06    1.44
  -8  -4  -1    6.72    1.32
  -8  -4  -2    7.04    1.25
  -8  -4  -3    1.95    0.80
  -8  -4  -4    0.14    0.47
  -8  -4  -5    6.17    0.95
  -8   5   6    2.47    0.67
  -8  -5   5    7.17    1.05
  -8   5   5    6.95    1.07
  -8  -5   4   -0.14    0.58
  -8   5   4   -0.25    0.83
  -8  -5   3    7.27    1.23
  -8  -5   3    5.91    1.10
  -8   5   3    5.40    1.05
  -8  -5   2   10.66    1.60
  -8  -5   2   10.39    1.55
  -8  -5   2    9.77    1.54
  -8  -5   1   22.94    2.44
  -8  -5   1   29.83    2.53
  -8  -5   0  118.40    6.49
  -8  -5   0  106.12    6.27
  -8  -5  -1   -0.91    0.72
  -8  -5  -1    0.14    0.58
  -8  -5  -1   -0.19    0.63
  -8  -5  -2   92.74    5.06
  -8  -5  -2   67.87    5.04
  -8  -5  -3   38.52    2.76
  -8  -5  -3   40.33    2.87
  -8  -6   3   81.37    4.91
  -8  -6   2   -0.12    0.58
  -8  -6   1   17.09    1.60
  -8  -6   1   10.08    1.39
  -8  -6   0    4.79    0.89
  -8  -6   0    2.04    0.73
  -8  -6  -1    1.37    0.60
   9   0  -5   28.40    2.41
   9   0  -4    0.45    0.74
   9   0  -3    9.75    1.51
   9   0  -2   -0.25    0.81
   9   0  -1   50.94    3.79
   9   0  -1   49.88    3.53
   9   0   0   -0.65    1.00
   9   0   0   -0.12    0.74
   9   0   1    4.41    1.08
   9   0   1    5.29    1.04
   9   0   2    0.82    0.69
   9   0   2    0.86    0.72
   9   0   3  112.74    6.44
   9   1  -5   64.48    3.98
   9  -1  -5   55.05    3.88
   9   1  -4   65.72    4.34
   9  -1  -4   64.61    4.36
   9   1  -3    0.61    0.73
   9  -1  -3   -0.47    0.72
   9   1  -2   12.07    1.60
   9  -1  -2   11.35    1.62
   9   1  -1    9.71    1.45
   9  -1  -1    9.38    1.47
   9   1  -1    8.41    1.33
   9   1   0   -1.08    0.85
   9  -1   0   -0.31    0.89
   9  -1   0   -0.11    0.64
   9   1   0   -0.50    0.70
   9   1   1    2.15    0.79
   9  -1   1    2.76    0.92
   9  -1   1    1.59    0.74
   9   1   1    3.06    0.85
   9   1   2   75.37    4.69
   9  -1   2   74.17    4.68
   9  -1   2   70.51    4.42
   9   1   2   79.02    4.58
  -9  -2   4    4.69    0.87
   9  -2  -4    3.45    0.83
  -9  -2   3    3.51    0.88
   9  -2  -3    2.54    0.90
  -9  -2   2    1.18    0.72
   9  -2  -1   16.46    1.82
  -9  -2   1   17.38    1.80
   9   2  -1   21.44    1.93
   9  -2   0   43.35    3.20
  -9  -2   0   42.97    3.20
   9   2   0   48.23    3.21
   9  -2   1   52.67    3.65
  -9  -2  -1   59.20    3.74
   9   2   1   55.55    3.61
  -9  -2  -2    0.96    0.57
   9   2   2    1.02    0.57
  -9  -3   3    4.37    0.84
  -9  -3   2    0.93    0.57
   9   3  -2    0.87    0.59
  -9  -3   1   12.39    1.38
   9   3  -1    9.35    1.22
  -9  -3   0   18.26    1.71
  -9  -3  -1    2.20    0.65
   0   0   0    0.00    0.00


TITL MBI_HCLO in P2(1)/n
REM P2(1)/n (#14 in standard setting)
CELL 1.54184   7.693949   9.977272  12.444912  90.0000  94.6741  90.0000
ZERR    3.00   0.000212   0.000236   0.000363   0.0000   0.0026   0.0000
LATT  1
SYMM -x+1/2, y+1/2,-z+1/2
SFAC C H N O Cl
UNIT 30.00 30.00 15.00 3.00 3.00
TREF
HKLF 4
END
_computing_structure_solution     'SHELXT 2018/2 (Sheldrick, 2018)'
_computing_structure_solution     'SHELXT 2018/2 (Sheldrick, 2018)'
;
_shelx_hkl_checksum                21466
_olex2_submission_special_instructions  'No special instructions were received'
_oxdiff_exptl_absorpt_empirical_details
;
Empirical correction (ABSPACK) includes:
- Absorption correction using spherical harmonics
- Frame scaling
;
_oxdiff_exptl_absorpt_empirical_full_max  1.640
_oxdiff_exptl_absorpt_empirical_full_min  0.721
