# Supplementary material for: Crystal Structure, Raman, FTIR, UV-Vis Absorption, Photoluminescence Spectroscopy, TG–DSC and Dielectric Properties of New Semiorganic Crystals of 2-Methylbenzimidazolium Perchlorate
Source: Materials (Basel). 2023 Feb 28;16(5):1994. doi: 10.3390/ma16051994 (PMC10004103; doi:10.3390/ma16051994)
Supplement: Supplementary file 1 [file materials-16-01994-s001.zip › MBI_hclo4- 3.cif]

data_exp_1624_auto
_audit_creation_date               2022-11-23
_audit_creation_method
;
Olex2 1.2
(compiled 2018.05.29 svn.r3508 for OlexSys, GUI svn.r5506)
;
_shelx_SHELXL_version_number       '2018/3'
_audit_contact_author_address      ?
_audit_contact_author_email        ?
_audit_contact_author_name         ''
_audit_contact_author_phone        ?
_publ_contact_author_id_orcid      ?
_publ_section_references
;
Dolomanov, O.V., Bourhis, L.J., Gildea, R.J, Howard, J.A.K. & Puschmann, H.
 (2009), J. Appl. Cryst. 42, 339-341.

Sheldrick, G.M. (2015). Acta Cryst. C71, 3-8.
;
_chemical_name_common              ?
_chemical_name_systematic          ?
_chemical_formula_moiety           'Cl O4, C8 H9 N2'
_chemical_formula_sum              'C8 H9 Cl N2 O4'
_chemical_formula_weight           232.62
_chemical_melting_point            ?
_chemical_oxdiff_formula           'C8 H9 Cl N2 O4'
loop_
  _atom_type_symbol
  _atom_type_description
  _atom_type_scat_dispersion_real
  _atom_type_scat_dispersion_imag
  _atom_type_scat_source
 'C' 'C' 0.0033 0.0016 'International Tables Vol C Tables 4.2.6.8 and 6.1.1.4'
 'H' 'H' 0.0000 0.0000 'International Tables Vol C Tables 4.2.6.8 and 6.1.1.4'
 'Cl' 'Cl' 0.1484 0.1585 'International Tables Vol C Tables 4.2.6.8 and 6.1.1.4'
 'N' 'N' 0.0061 0.0033 'International Tables Vol C Tables 4.2.6.8 and 6.1.1.4'
 'O' 'O' 0.0106 0.0060 'International Tables Vol C Tables 4.2.6.8 and 6.1.1.4'

_shelx_space_group_comment
;
The symmetry employed for this shelxl refinement is uniquely defined
by the following loop, which should always be used as a source of
symmetry information in preference to the above space-group names.
They are only intended as comments.
;
_space_group_crystal_system        'monoclinic'
_space_group_IT_number             14
_space_group_name_H-M_alt          'P 1 21/n 1'
_space_group_name_Hall             '-P 2yn'
loop_
  _space_group_symop_operation_xyz
 'x, y, z'
 '-x+1/2, y+1/2, -z+1/2'
 '-x, -y, -z'
 'x-1/2, -y-1/2, z-1/2'

_cell_length_a                     7.69297(18)
_cell_length_b                     9.9898(2)
_cell_length_c                     12.4429(3)
_cell_angle_alpha                  90
_cell_angle_beta                   94.613(2)
_cell_angle_gamma                  90
_cell_volume                       953.16(4)
_cell_formula_units_Z              4
_cell_measurement_reflns_used      9306
_cell_measurement_temperature      100.00(10)
_cell_measurement_theta_max        32.9360
_cell_measurement_theta_min        3.7340
_shelx_estimated_absorpt_T_max     ?
_shelx_estimated_absorpt_T_min     ?
_exptl_absorpt_coefficient_mu      0.396
_exptl_absorpt_correction_T_max    1.00000
_exptl_absorpt_correction_T_min    0.74068
_exptl_absorpt_correction_type     multi-scan
_exptl_absorpt_process_details
;
CrysAlisPro 1.171.41.104a (Rigaku Oxford Diffraction, 2021)
Empirical absorption correction using spherical harmonics,
implemented in SCALE3 ABSPACK scaling algorithm.
;
_exptl_absorpt_special_details     ?
_exptl_crystal_colour              ?
_exptl_crystal_density_diffrn      1.621
_exptl_crystal_density_meas        ?
_exptl_crystal_density_method      ?
_exptl_crystal_description         ?
_exptl_crystal_F_000               480
_exptl_crystal_size_max            ?
_exptl_crystal_size_mid            ?
_exptl_crystal_size_min            ?
_exptl_transmission_factor_max     ?
_exptl_transmission_factor_min     ?
_diffrn_reflns_av_R_equivalents    0.0379
_diffrn_reflns_av_unetI/netI       0.0294
_diffrn_reflns_Laue_measured_fraction_full  0.999
_diffrn_reflns_Laue_measured_fraction_max  0.903
_diffrn_reflns_limit_h_max         11
_diffrn_reflns_limit_h_min         -11
_diffrn_reflns_limit_k_max         15
_diffrn_reflns_limit_k_min         -14
_diffrn_reflns_limit_l_max         17
_diffrn_reflns_limit_l_min         -18
_diffrn_reflns_number              18698
_diffrn_reflns_point_group_measured_fraction_full  0.999
_diffrn_reflns_point_group_measured_fraction_max  0.903
_diffrn_reflns_theta_full          25.242
_diffrn_reflns_theta_max           33.582
_diffrn_reflns_theta_min           3.234
_diffrn_ambient_environment        N~2~
_diffrn_ambient_temperature        100.00(10)
_diffrn_detector                   'Hybrid Pixel Array Detector'
_diffrn_detector_area_resol_mean   10.0000
_diffrn_detector_type              HyPix
_diffrn_measured_fraction_theta_full  0.999
_diffrn_measured_fraction_theta_max  0.903
_diffrn_measurement_details
;
List of Runs (angles in degrees, time in seconds):

  # Type    Start    End  Width  t~exp~   \w     \q     \k     \f   Frames
--------------------------------------------------------------------------
  1  \w     -2.00  23.00   0.50    1.18    --   11.61-104.00-112.00   50
  2  \w    -36.00  -3.00   0.50    1.18    --  -13.57 104.00 -10.00   66
  3  \w     -3.00  23.00   0.50    1.18    --   11.61 -19.00  30.00   52
  4  \w    -64.00 -28.00   0.50    1.18    --   11.61 -19.00  30.00   72
  5  \w     -6.00  80.00   0.50    1.18    --   11.61  77.00  60.00  172
  6  \w      0.00  81.00   0.50    1.18    --   11.61  38.00 -30.00  162
  7  \w     -2.00  48.00   0.50    1.18    --   11.61  57.00  30.00  100
  8  \w    -83.00 -41.00   0.50    1.18    --  -13.57-178.00 150.00   84
  9  \w    -85.00 -39.00   0.50    1.18    --  -13.57 178.00  60.00   92
 10  \w     30.00  55.00   0.50    1.18    --  -13.57  38.00  90.00   50
 11  \w    -84.00 -57.00   0.50    1.18    --  -13.57 -38.00-180.00   54
 12  \w    -25.00  61.00   0.50    1.18    --  -13.57  19.00 -60.00  172
;
_diffrn_measurement_device         'four-circle diffractometer'
_diffrn_measurement_device_type   
 'XtaLAB Synergy, Single source at home/near, HyPix'
_diffrn_measurement_method         '\w scans'
_diffrn_orient_matrix_type        
 'CrysAlisPro convention (1999,Acta A55,543-557)'
_diffrn_orient_matrix_UB_11        0.0659709000
_diffrn_orient_matrix_UB_12        -0.0325002000
_diffrn_orient_matrix_UB_13        0.0335415000
_diffrn_orient_matrix_UB_21        0.0493532000
_diffrn_orient_matrix_UB_22        0.0600436000
_diffrn_orient_matrix_UB_23        0.0031116000
_diffrn_orient_matrix_UB_31        -0.0419932000
_diffrn_orient_matrix_UB_32        0.0195104000
_diffrn_orient_matrix_UB_33        0.0462307000
_diffrn_radiation_monochromator    mirror
_diffrn_radiation_probe            x-ray
_diffrn_radiation_type             MoK\a
_diffrn_radiation_wavelength       0.71073
_diffrn_source                     'micro-focus sealed X-ray tube'
_diffrn_source_type                'PhotonJet (Mo) X-ray Source'
_reflns_Friedel_coverage           0.000
_reflns_Friedel_fraction_full      .
_reflns_Friedel_fraction_max       .
_reflns_number_gt                  2819
_reflns_number_total               3400
_reflns_odcompleteness_completeness  99.83
_reflns_odcompleteness_iscentric   1
_reflns_odcompleteness_theta       30.01
_reflns_special_details
;
 Reflections were merged by SHELXL according to the crystal
 class for the calculation of statistics and refinement.
 
 _reflns_Friedel_fraction is defined as the number of unique
 Friedel pairs measured divided by the number that would be
 possible theoretically, ignoring centric projections and
 systematic absences.
;
_reflns_threshold_expression       'I > 2\s(I)'
_computing_cell_refinement         'CrysAlisPro 1.171.41.104a (Rigaku OD, 2021)'
_computing_data_collection         'CrysAlisPro 1.171.41.104a (Rigaku OD, 2021)'
_computing_data_reduction          'CrysAlisPro 1.171.41.104a (Rigaku OD, 2021)'
_computing_molecular_graphics      'Olex2 (Dolomanov et al., 2009)'
_computing_publication_material    'Olex2 (Dolomanov et al., 2009)'
_computing_structure_refinement    'ShelXL (Sheldrick, 2015)'
_computing_structure_solution      ?
_refine_diff_density_max           0.512
_refine_diff_density_min           -0.396
_refine_diff_density_rms           0.069
_refine_ls_extinction_coef         .
_refine_ls_extinction_method       none
_refine_ls_goodness_of_fit_ref     1.043
_refine_ls_hydrogen_treatment      constr
_refine_ls_matrix_type             full
_refine_ls_number_parameters       137
_refine_ls_number_reflns           3400
_refine_ls_number_restraints       0
_refine_ls_R_factor_all            0.0479
_refine_ls_R_factor_gt             0.0379
_refine_ls_restrained_S_all        1.043
_refine_ls_shift/su_max            0.001
_refine_ls_shift/su_mean           0.000
_refine_ls_structure_factor_coef   Fsqd
_refine_ls_weighting_details      
 'w=1/[\s^2^(Fo^2^)+(0.0490P)^2^+0.5445P] where P=(Fo^2^+2Fc^2^)/3'
_refine_ls_weighting_scheme        calc
_refine_ls_wR_factor_gt            0.0992
_refine_ls_wR_factor_ref           0.1053
_refine_special_details            ?
_olex2_refinement_description
;
1. Fixed Uiso
 At 1.2 times of:
  All C(H) groups, All N(H) groups
 At 1.5 times of:
  All C(H,H,H) groups
2.a Aromatic/amide H refined with riding coordinates:
 N006(H006), N007(H007), C00C(H00D), C00D(H00E), C00E(H00F), C00F(H00G)
2.b Idealised Me refined as rotating group:
 C00B(H00A,H00B,H00C)
;
_atom_sites_solution_hydrogens     geom
_atom_sites_solution_primary       ?
_atom_sites_solution_secondary     ?
loop_
  _atom_site_label
  _atom_site_type_symbol
  _atom_site_fract_x
  _atom_site_fract_y
  _atom_site_fract_z
  _atom_site_U_iso_or_equiv
  _atom_site_adp_type
  _atom_site_occupancy
  _atom_site_site_symmetry_order
  _atom_site_calc_flag
  _atom_site_refinement_flags_posn
  _atom_site_refinement_flags_adp
  _atom_site_refinement_flags_occupancy
  _atom_site_disorder_assembly
  _atom_site_disorder_group
 Cl01 Cl 0.58544(4) 0.56550(3) 0.78790(2) 0.01685(9) Uani 1 1 d . . . . .
 O002 O 0.74938(14) 0.59219(12) 0.84690(9) 0.0292(2) Uani 1 1 d . . . . .
 O003 O 0.52915(15) 0.68299(11) 0.72558(9) 0.0281(2) Uani 1 1 d . . . . .
 O004 O 0.60343(15) 0.45593(11) 0.71371(9) 0.0281(2) Uani 1 1 d . . . . .
 O005 O 0.45590(16) 0.53460(12) 0.86104(10) 0.0310(3) Uani 1 1 d . . . . .
 N006 N 0.78870(14) 0.68380(11) 0.37229(9) 0.0169(2) Uani 1 1 d . . . . .
 H006 H 0.817485 0.741733 0.323485 0.020 Uiso 1 1 calc R . . . .
 N007 N 0.67565(14) 0.59991(11) 0.51144(9) 0.0170(2) Uani 1 1 d . . . . .
 H007 H 0.617439 0.593508 0.569281 0.020 Uiso 1 1 calc R . . . .
 C008 C 0.83227(16) 0.54861(13) 0.37423(10) 0.0166(2) Uani 1 1 d . . . . .
 C009 C 0.69663(16) 0.71209(13) 0.45574(10) 0.0166(2) Uani 1 1 d . . . . .
 C00A C 0.75997(16) 0.49452(12) 0.46402(10) 0.0165(2) Uani 1 1 d . . . . .
 C00B C 0.63072(19) 0.84533(14) 0.48419(12) 0.0223(3) Uani 1 1 d . . . . .
 H00A H 0.721868 0.912528 0.476991 0.033 Uiso 1 1 calc GR . . . .
 H00B H 0.598403 0.844058 0.558775 0.033 Uiso 1 1 calc GR . . . .
 H00C H 0.528181 0.867783 0.435675 0.033 Uiso 1 1 calc GR . . . .
 C00C C 0.87824(18) 0.28317(14) 0.42681(12) 0.0234(3) Uani 1 1 d . . . . .
 H00D H 0.895094 0.190879 0.442853 0.028 Uiso 1 1 calc R . . . .
 C00D C 0.78155(18) 0.36067(13) 0.49289(11) 0.0205(3) Uani 1 1 d . . . . .
 H00E H 0.732890 0.324358 0.554349 0.025 Uiso 1 1 calc R . . . .
 C00E C 0.93121(18) 0.47190(15) 0.30864(11) 0.0212(3) Uani 1 1 d . . . . .
 H00F H 0.981786 0.508956 0.248125 0.025 Uiso 1 1 calc R . . . .
 C00F C 0.95187(18) 0.33781(15) 0.33672(12) 0.0238(3) Uani 1 1 d . . . . .
 H00G H 1.017667 0.281423 0.293778 0.029 Uiso 1 1 calc R . . . .

loop_
  _atom_site_aniso_label
  _atom_site_aniso_U_11
  _atom_site_aniso_U_22
  _atom_site_aniso_U_33
  _atom_site_aniso_U_23
  _atom_site_aniso_U_13
  _atom_site_aniso_U_12
 Cl01 0.01888(15) 0.01667(14) 0.01540(14) -0.00008(10) 0.00389(10) 0.00092(10)
 O002 0.0228(5) 0.0356(6) 0.0279(5) -0.0057(4) -0.0057(4) 0.0034(4)
 O003 0.0360(6) 0.0250(5) 0.0235(5) 0.0083(4) 0.0029(4) 0.0085(4)
 O004 0.0358(6) 0.0231(5) 0.0267(5) -0.0100(4) 0.0103(4) -0.0020(4)
 O005 0.0361(6) 0.0283(5) 0.0317(6) 0.0003(4) 0.0214(5) -0.0025(5)
 N006 0.0176(5) 0.0167(5) 0.0167(5) 0.0013(4) 0.0025(4) -0.0007(4)
 N007 0.0172(5) 0.0181(5) 0.0160(5) 0.0006(4) 0.0027(4) 0.0001(4)
 C008 0.0157(5) 0.0177(5) 0.0163(5) -0.0011(4) 0.0000(4) -0.0003(4)
 C009 0.0151(5) 0.0171(5) 0.0173(5) -0.0002(4) -0.0004(4) 0.0003(4)
 C00A 0.0155(5) 0.0155(5) 0.0182(5) -0.0001(4) -0.0003(4) 0.0002(4)
 C00B 0.0225(6) 0.0180(6) 0.0266(7) -0.0012(5) 0.0034(5) 0.0025(5)
 C00C 0.0226(6) 0.0165(6) 0.0300(7) -0.0029(5) -0.0052(5) 0.0013(5)
 C00D 0.0207(6) 0.0168(5) 0.0233(6) 0.0018(5) -0.0019(5) -0.0012(5)
 C00E 0.0187(6) 0.0249(6) 0.0200(6) -0.0040(5) 0.0015(5) 0.0011(5)
 C00F 0.0203(6) 0.0243(6) 0.0261(7) -0.0088(5) -0.0028(5) 0.0041(5)

_geom_special_details
;
 All esds (except the esd in the dihedral angle between two l.s. planes)
 are estimated using the full covariance matrix.  The cell esds are taken
 into account individually in the estimation of esds in distances, angles
 and torsion angles; correlations between esds in cell parameters are only
 used when they are defined by crystal symmetry.  An approximate (isotropic)
 treatment of cell esds is used for estimating esds involving l.s. planes.
;
loop_
  _geom_bond_atom_site_label_1
  _geom_bond_atom_site_label_2
  _geom_bond_distance
  _geom_bond_site_symmetry_2
  _geom_bond_publ_flag
 Cl01 O002 1.4324(11) . ?
 Cl01 O003 1.4534(11) . ?
 Cl01 O004 1.4456(10) . ?
 Cl01 O005 1.4362(11) . ?
 N006 H006 0.8800 . ?
 N006 C008 1.3912(16) . ?
 N006 C009 1.3334(16) . ?
 N007 H007 0.8800 . ?
 N007 C009 1.3343(16) . ?
 N007 C00A 1.3925(16) . ?
 C008 C00A 1.3963(18) . ?
 C008 C00E 1.3902(18) . ?
 C009 C00B 1.4775(18) . ?
 C00A C00D 1.3910(18) . ?
 C00B H00A 0.9800 . ?
 C00B H00B 0.9800 . ?
 C00B H00C 0.9800 . ?
 C00C H00D 0.9500 . ?
 C00C C00D 1.388(2) . ?
 C00C C00F 1.406(2) . ?
 C00D H00E 0.9500 . ?
 C00E H00F 0.9500 . ?
 C00E C00F 1.390(2) . ?
 C00F H00G 0.9500 . ?

loop_
  _geom_angle_atom_site_label_1
  _geom_angle_atom_site_label_2
  _geom_angle_atom_site_label_3
  _geom_angle
  _geom_angle_site_symmetry_1
  _geom_angle_site_symmetry_3
  _geom_angle_publ_flag
 O002 Cl01 O003 109.60(7) . . ?
 O002 Cl01 O004 110.04(7) . . ?
 O002 Cl01 O005 110.02(7) . . ?
 O004 Cl01 O003 108.09(7) . . ?
 O005 Cl01 O003 108.63(7) . . ?
 O005 Cl01 O004 110.42(7) . . ?
 C008 N006 H006 125.2 . . ?
 C009 N006 H006 125.2 . . ?
 C009 N006 C008 109.55(11) . . ?
 C009 N007 H007 125.2 . . ?
 C009 N007 C00A 109.57(11) . . ?
 C00A N007 H007 125.2 . . ?
 N006 C008 C00A 106.18(11) . . ?
 C00E C008 N006 131.87(12) . . ?
 C00E C008 C00A 121.91(12) . . ?
 N006 C009 N007 108.69(11) . . ?
 N006 C009 C00B 126.27(12) . . ?
 N007 C009 C00B 125.03(12) . . ?
 N007 C00A C008 106.00(11) . . ?
 C00D C00A N007 131.86(12) . . ?
 C00D C00A C008 122.12(12) . . ?
 C009 C00B H00A 109.5 . . ?
 C009 C00B H00B 109.5 . . ?
 C009 C00B H00C 109.5 . . ?
 H00A C00B H00B 109.5 . . ?
 H00A C00B H00C 109.5 . . ?
 H00B C00B H00C 109.5 . . ?
 C00D C00C H00D 119.2 . . ?
 C00D C00C C00F 121.67(13) . . ?
 C00F C00C H00D 119.2 . . ?
 C00A C00D H00E 121.9 . . ?
 C00C C00D C00A 116.21(13) . . ?
 C00C C00D H00E 121.9 . . ?
 C008 C00E H00F 121.9 . . ?
 C008 C00E C00F 116.14(13) . . ?
 C00F C00E H00F 121.9 . . ?
 C00C C00F H00G 119.0 . . ?
 C00E C00F C00C 121.95(13) . . ?
 C00E C00F H00G 119.0 . . ?

loop_
  _geom_torsion_atom_site_label_1
  _geom_torsion_atom_site_label_2
  _geom_torsion_atom_site_label_3
  _geom_torsion_atom_site_label_4
  _geom_torsion
  _geom_torsion_site_symmetry_1
  _geom_torsion_site_symmetry_2
  _geom_torsion_site_symmetry_3
  _geom_torsion_site_symmetry_4
  _geom_torsion_publ_flag
 N006 C008 C00A N007 0.27(13) . . . . ?
 N006 C008 C00A C00D -178.32(11) . . . . ?
 N006 C008 C00E C00F 178.21(13) . . . . ?
 N007 C00A C00D C00C -178.65(13) . . . . ?
 C008 N006 C009 N007 -1.02(14) . . . . ?
 C008 N006 C009 C00B 177.90(12) . . . . ?
 C008 C00A C00D C00C -0.47(19) . . . . ?
 C008 C00E C00F C00C -0.5(2) . . . . ?
 C009 N006 C008 C00A 0.44(14) . . . . ?
 C009 N006 C008 C00E -177.18(14) . . . . ?
 C009 N007 C00A C008 -0.90(14) . . . . ?
 C009 N007 C00A C00D 177.50(13) . . . . ?
 C00A N007 C009 N006 1.19(14) . . . . ?
 C00A N007 C009 C00B -177.74(12) . . . . ?
 C00A C008 C00E C00F 0.90(19) . . . . ?
 C00D C00C C00F C00E -0.3(2) . . . . ?
 C00E C008 C00A N007 178.18(12) . . . . ?
 C00E C008 C00A C00D -0.4(2) . . . . ?
 C00F C00C C00D C00A 0.8(2) . . . . ?

_shelx_res_file
;
TITL exp_1624_auto_b.res in P2(1)/n
    exp_1624_auto.res
    created by SHELXL-2018/3 at 12:34:35 on 23-Nov-2022
REM Old TITL exp_1624_auto in P2(1)/n
REM SHELXT solution in P2(1)/n: R1 0.160, Rweak 0.006, Alpha 0.026
REM <I/s> 0.332 for 66 systematic absences, Orientation as input
REM Formula found by SHELXT: C12 N2 Cl
CELL 0.71073 7.692967 9.989834 12.442904 90 94.6133 90
ZERR 4 0.000183 0.000217 0.000279 0 0.0022 0
LATT 1
SYMM 0.5-X,0.5+Y,0.5-Z
SFAC C H Cl N O
UNIT 32 36 4 8 16

L.S. 10
PLAN  5
TEMP -173
CONF
BOND
LIST 6
MORE -1
BOND $H
fmap 2
ACTA
REM <olex2.extras>
REM <HklSrc "%.\\exp_1624_auto.hkl">
REM </olex2.extras>

WGHT    0.049000    0.544500
FVAR       2.22767
CL01  3    0.585439    0.565497    0.787896    11.00000    0.01888    0.01667 =
         0.01540   -0.00008    0.00389    0.00092
O002  5    0.749379    0.592189    0.846899    11.00000    0.02277    0.03556 =
         0.02790   -0.00575   -0.00566    0.00342
O003  5    0.529147    0.682989    0.725579    11.00000    0.03600    0.02499 =
         0.02345    0.00825    0.00285    0.00854
O004  5    0.603430    0.455930    0.713715    11.00000    0.03576    0.02311 =
         0.02674   -0.01000    0.01033   -0.00203
O005  5    0.455898    0.534597    0.861044    11.00000    0.03606    0.02832 =
         0.03170    0.00026    0.02137   -0.00250
N006  4    0.788704    0.683795    0.372288    11.00000    0.01756    0.01672 =
         0.01671    0.00126    0.00252   -0.00068
AFIX  43
H006  2    0.817485    0.741733    0.323485    11.00000   -1.20000
AFIX   0
N007  4    0.675645    0.599910    0.511441    11.00000    0.01719    0.01815 =
         0.01596    0.00064    0.00265    0.00006
AFIX  43
H007  2    0.617439    0.593508    0.569281    11.00000   -1.20000
AFIX   0
C008  1    0.832272    0.548613    0.374227    11.00000    0.01569    0.01766 =
         0.01631   -0.00108    0.00002   -0.00031
C009  1    0.696632    0.712094    0.455736    11.00000    0.01510    0.01707 =
         0.01733   -0.00021   -0.00038    0.00031
C00A  1    0.759968    0.494521    0.464018    11.00000    0.01546    0.01554 =
         0.01816   -0.00008   -0.00032    0.00016
C00B  1    0.630723    0.845331    0.484190    11.00000    0.02253    0.01796 =
         0.02663   -0.00122    0.00343    0.00249
AFIX 137
H00A  2    0.721868    0.912528    0.476991    11.00000   -1.50000
H00B  2    0.598403    0.844058    0.558775    11.00000   -1.50000
H00C  2    0.528181    0.867783    0.435675    11.00000   -1.50000
AFIX   0
C00C  1    0.878242    0.283168    0.426808    11.00000    0.02260    0.01651 =
         0.03000   -0.00288   -0.00522    0.00130
AFIX  43
H00D  2    0.895094    0.190879    0.442853    11.00000   -1.20000
AFIX   0
C00D  1    0.781551    0.360672    0.492895    11.00000    0.02074    0.01681 =
         0.02334    0.00179   -0.00193   -0.00121
AFIX  43
H00E  2    0.732890    0.324358    0.554349    11.00000   -1.20000
AFIX   0
C00E  1    0.931212    0.471895    0.308638    11.00000    0.01869    0.02490 =
         0.02002   -0.00402    0.00145    0.00111
AFIX  43
H00F  2    0.981786    0.508956    0.248125    11.00000   -1.20000
AFIX   0
C00F  1    0.951867    0.337806    0.336720    11.00000    0.02030    0.02431 =
         0.02612   -0.00882   -0.00277    0.00406
AFIX  43
H00G  2    1.017667    0.281423    0.293778    11.00000   -1.20000
AFIX   0
HKLF 4


REM  exp_1624_auto_b.res in P2(1)/n
REM wR2 = 0.1053, GooF = S = 1.043, Restrained GooF = 1.043 for all data
REM R1 = 0.0379 for 2819 Fo > 4sig(Fo) and 0.0479 for all 3400 data
REM 137 parameters refined using 0 restraints

END

WGHT      0.0479      0.5491

REM Highest difference peak  0.512,  deepest hole -0.396,  1-sigma level  0.069
Q1    1   0.6741  0.5812  0.8253  11.00000  0.05    0.51
Q2    1   0.8018  0.5181  0.4177  11.00000  0.05    0.49
Q3    1   0.6605  0.7787  0.4727  11.00000  0.05    0.48
Q4    1   0.7796  0.4264  0.4760  11.00000  0.05    0.48
Q5    1   0.8221  0.3292  0.4554  11.00000  0.05    0.44
;
_shelx_res_checksum                72231
_shelx_hkl_file
;
   0   0   2 4325.53 134.988   7
   0   0   3 2.89565 6.13952   2
   0   0  -3-2.62141 3.78871   6
   0   0   3-1.33262 5.77801   7
   0   0  -3 1.31977 4.46448   7
   0   0   4 11401.6 355.908   2
   0   0   4 11439.5 346.123   6
   0   0  -4 11574.7 344.651   6
   0   0  -4 11983.3 354.059   7
   0   0   5-2.50375 7.50744   2
   0   0   5-1.56638 5.10595   6
   0   0  -5 1.41215 4.23434   6
   0   0  -5-2.18049 6.23390   7
   0   0   6 9832.38 326.790   2
   0   0  -6 10378.3 308.238   6
   0   0  -6 10104.0 320.596   7
   0   0   6 9674.30 310.015   6
   0   0  -7-1.75528 7.44326  11
   0   0  -7 1.88620 6.60452   6
   0   0   7-2.17285 7.60818   6
   0   0   7-7.36225 11.5286   2
   0   0  -7 3.01695 8.18268   7
   0   0   7-1.92258 7.77331   4
   0   0   8 1173.52 55.6680   4
   0   0  -8 941.644 50.1425  11
   0   0   8 989.283 43.3561  12
   0   0   8 1078.07 70.6785   2
   0   0  -8 1033.19 62.7930   7
   0   0   8 1002.71 55.3194   6
   0   0  -9-6.42302 10.4240  11
   0   0   9 3.82222 5.87400  12
   0   0   9 2.78546 8.72395   6
   0   0   9 4.94807 13.4205   2
   0   0  -9 15.2794 12.9218   7
   0   0   9 5.03468 10.6751   4
   0   0  10 719.183 47.8884   4
   0   0 -10 725.203 44.7794  11
   0   0  10 674.783 35.5633  12
   0   0  10 687.557 62.8748   2
   0   0 -10 730.972 57.0907   7
   0   0  10 764.157 50.7901   6
   0   0  11-13.3256 13.8023   6
   0   0 -11-7.16908 12.2218  11
   0   0  11 2.74939 7.95858  12
   0   0  11 12.4589 17.8098   2
   0   0 -11-4.56328 16.5024   7
   0   0 -11-4.57332 17.5419   5
   0   0  11-9.24963 17.4078   4
   0   0  12 6089.36 208.756   4
   0   0  12 5280.20 179.450  12
   0   0 -12 5804.66 197.131  11
   0   0  12 6089.36 249.644   2
   0   0 -12 5897.71 226.159   5
   0   0 -12 5778.19 226.188   7
   0   0  12 6040.64 210.688   6
   0   0  13-21.4032 22.3439   4
   0   0 -13-16.2456 20.7712   5
   0   0  13-5.06220 8.63932  12
   0   0 -13 5.17044 14.0241  11
   0   0  13 3.72277 15.4240   6
   0   0 -13-5.30783 20.9173   7
   0   0  13 7.59151 23.7755   2
   0   0  14 5267.00 177.808   4
   0   0  14 5829.78 236.205   2
   0   0 -14 5342.38 204.101   5
   0   0 -14 5405.90 203.539   7
   0   0  14 5379.74 182.156   6
   0   0  15-18.6585 21.8685   4
   0   0 -15 6.01005 25.4891   7
   0   0  15-26.7737 41.1433   2
   0   0 -16 627.018 68.6299   7
   0   0  16 716.230 86.6329   2
   0   0 -17-13.2202 28.6623   7
   0  -1   2 5104.74 157.759   2
   0   1  -2 5183.95 161.005   6
   0  -1   2 4874.22 160.438   6
   0   1   2 5081.45 155.926   5
   0  -1  -2 5196.88 156.406   5
   0  -1  -2 5146.02 153.424   7
   0  -1  -2 5064.40 155.710   4
   0  -1  -3 10405.4 304.609   4
   0  -1  -3 10521.0 296.188  12
   0   1   3 9921.60 296.735  12
   0  -1   3 10130.5 311.059   2
   0  -1  -3 10287.1 307.803   5
   0   1  -3 10383.1 313.395   7
   0  -1  -3 10267.0 305.368   7
   0   1  -3 10252.7 311.281   6
   0   1   4 428.955 25.1550   4
   0   1   4 438.406 18.5514  12
   0  -1  -4 433.855 19.3981  11
   0  -1   4 444.458 30.4911   2
   0  -1  -4 451.081 27.9925   5
   0  -1  -4 447.445 26.7584   7
   0   1  -4 409.848 29.9574   7
   0   1   4 417.418 20.2621   6
   0   1  -4 495.451 30.0012   6
   0   1   5 856.457 39.8733   4
   0   1   5 740.262 29.1260  12
   0  -1  -5 740.224 31.9724  11
   0  -1   5 845.281 48.1130   2
   0  -1  -5 774.852 42.3817   5
   0  -1  -5 783.093 41.7381   7
   0   1  -5 773.817 46.2462   7
   0   1   5 729.620 33.1363   6
   0   1  -5 801.865 43.3198   6
   0  -1   5 762.487 43.5476   6
   0   1   6 887.305 43.9361   4
   0   1   6 811.560 32.2279  12
   0  -1  -6 797.997 36.0420  11
   0  -1   6 920.601 54.9810   2
   0  -1  -6 779.116 46.9221   5
   0   1   6 809.958 49.2349   7
   0  -1  -6 878.023 48.1119   7
   0   1  -6 880.738 52.8438   7
   0   1   6 889.528 39.3716   6
   0   1  -6 866.754 47.7446   6
   0  -1   6 791.372 48.0170   6
   0   1   7 95.2100 15.7744   4
   0  -1  -7 79.4684 16.5543   5
   0   1   7 130.330 10.7578  12
   0  -1  -7 132.888 13.9332  11
   0  -1   7 146.465 23.4021   2
   0   1  -7 119.926 21.3340   7
   0  -1  -7 112.610 18.2717   7
   0   1   7 99.0673 19.2751   7
   0   1   7 103.826 14.4539   6
   0   1  -7 121.970 17.7356   6
   0  -1   7 120.826 19.8197   6
   0   1   8 422.676 31.8116   4
   0   1   8 352.725 20.2414  12
   0  -1  -8 433.130 26.4170  11
   0  -1   8 468.384 43.7505   2
   0  -1  -8 392.783 36.3016   5
   0  -1  -8 394.009 35.6659   7
   0   1  -8 337.244 35.7385   7
   0   1  -8 368.871 32.5902   6
   0   1   8 377.673 28.3136   6
   0  -1   8 365.572 35.6012   6
   0  -1  -9 11.1031 12.5208   5
   0   1   9 13.0272 10.2689   4
   0   1   9 3.75917 4.80957  12
   0  -1  -9 3.11372 7.71130  11
   0   1  -9 2.60553 10.7961  11
   0  -1   9 4.92028 14.0678   2
   0  -1  -9 20.8489 12.9539   7
   0   1  -9-4.12647 12.9245   7
   0  -1   9 20.3861 11.4948   6
   0   1  -9 11.7088 10.9128   6
   0   1   9 6.32598 8.52743   6
   0   1  10 2198.11 94.0123   4
   0   1  10 2002.22 70.4983  12
   0  -1 -10 2111.59 81.0268  11
   0   1 -10 1960.20 91.3811  11
   0  -1  10 1971.49 114.840   2
   0  -1 -10 2068.88 103.735   5
   0   1 -10 1877.76 104.542   7
   0  -1 -10 2138.53 103.128   7
   0  -1  10 2084.48 100.607   6
   0   1  10 2011.87 86.7420   6
   0   1  11 748.215 51.5407   4
   0  -1  11 804.410 52.6281   4
   0  -1  11 730.746 41.0113  12
   0   1  11 588.327 29.8361  12
   0   1 -11 677.784 48.3684  11
   0  -1 -11 792.438 42.9182  11
   0  -1  11 787.627 68.5058   2
   0  -1 -11 817.522 61.4416   5
   0  -1 -11 759.959 58.7417   7
   0   1 -11 654.168 59.2486   7
   0   1  11 629.026 46.7670   6
   0  -1  11 771.038 58.3723   6
   0  -1  12-3.31214 21.3853   4
   0   1  12 24.0819 18.9199   4
   0  -1 -12-19.8864 22.4743   5
   0   1  12 5.01093 4.83222  12
   0   1 -12 3.02740 18.7649  11
   0  -1  12 31.3284 11.7826  12
   0  -1  12 6.85412 24.0002   2
   0   1 -12-5.28869 20.8424   7
   0  -1 -12 36.9503 22.4878   7
   0   1  12 16.2414 12.9510   6
   0  -1  12-17.0444 29.3392   6
   0   1  13 515.794 49.2238   4
   0  -1  13 508.793 46.3239   4
   0  -1  13 537.011 35.6832  12
   0   1 -13 543.956 45.3329  11
   0  -1 -13 517.884 55.7851   5
   0   1  13 537.231 43.5617   6
   0  -1  13 617.910 54.9510   6
   0   1 -13 490.366 56.7444   7
   0  -1 -13 579.774 56.5190   7
   0  -1  13 610.261 70.1403   2
   0  -1  14 1061.65 69.1357   4
   0  -1  14 1042.11 96.8950   2
   0  -1  14 965.104 50.5124  12
   0  -1 -14 1069.22 83.0164   5
   0  -1 -14 1123.47 81.8443   7
   0   1 -14 1081.71 84.4875   7
   0  -1  14 973.228 75.3900   6
   0   1  14 904.692 58.6658   6
   0  -1 -15 90.7378 31.6373   7
   0   1 -15 18.9512 30.2534   7
   0  -1  15 63.2132 24.0494   4
   0  -1 -15 43.2105 28.4918   5
   0  -1  15 34.8181 15.1097  12
   0  -1 -16-6.50926 34.8231   5
   0  -1  16 47.5231 21.9351   4
   0   1 -16 39.8831 28.8302   7
   0  -1 -16 54.0356 29.7397   7
   0  -1  16-9.46864 42.8080   2
   0   1 -17 1047.60 91.4337   7
   0  -1 -17 1099.08 88.9978   7
   0  -1 -17 1076.39 91.7412   5
   0  -1 -18 274.818 50.4483   7
   0  -2   0 24244.5 681.082   5
   0   2   0 23606.4 690.342   3
   0  -2   0 23120.5 689.144   3
   0  -2   0 23235.5 684.478   6
   0  -2  -1 36176.1 1062.05   6
   0  -2   1 37667.0 1071.66   6
   0   2  -1 37504.8 1071.60   6
   0   2   1 36300.3 1060.07   9
   0  -2  -1 40862.5 1063.16   5
   0  -2   1 37080.6 1072.14   3
   0   2   1 35473.1 1071.76   3
   0  -2   1 36495.2 1056.84   2
   0  -2  -2 20462.2 611.600  12
   0  -2  -2 22703.6 613.240  10
   0  -2  -2 21904.2 611.868   5
   0   2  -2 21337.7 608.574   8
   0   2   2 20630.9 609.512   9
   0  -2   2 21920.1 623.600   6
   0   2   2 20057.5 604.304   6
   0   2  -2 22571.8 622.918   6
   0  -2  -2 20700.6 604.162   6
   0  -2   2 21279.3 610.888   2
   0  -2  -3 4407.39 147.544   4
   0  -2   3 4565.20 148.599   2
   0  -2  -3 4398.21 140.189  12
   0  -2  -3 4929.74 146.702  10
   0  -2  -3 4597.56 146.507   5
   0  -2  -3 4446.79 142.977   9
   0   2  -3 4364.71 144.930   8
   0   2   3 4629.76 142.441   7
   0   2  -3 4581.25 155.988   6
   0  -2  -4 79.8893 11.3669   5
   0  -2  -4 64.0205 11.3372   4
   0  -2  -4 54.8108 7.30850  12
   0   2   4 68.4626 8.87717  12
   0  -2   4 66.8667 12.9453   2
   0  -2  -4 67.5068 10.9174   9
   0  -2  -4 67.3156 9.36341   7
   0   2   4 58.1165 10.3273   7
   0   2  -4 65.6551 12.1871   8
   0   2  -4 48.3932 11.1680   6
   0  -2  -5 210.568 19.7526   4
   0  -2  -5 194.998 12.6584  12
   0   2   5 196.552 14.0486  12
   0  -2  -5 211.139 20.5368   5
   0  -2   5 188.298 22.4891   2
   0  -2  -5 212.779 19.3615   9
   0  -2  -5 186.765 18.1550   7
   0   2  -5 167.248 21.9160   7
   0   2   5 221.954 20.9648   7
   0  -2   5 195.374 23.8830   6
   0   2  -5 218.177 23.5398   6
   0  -2  -6 2910.81 102.637   4
   0   2   6 2677.03 88.1040  12
   0  -2  -6 2956.71 109.527   5
   0  -2   6 2784.45 115.077   2
   0  -2  -6 2548.53 100.072   9
   0   2   6 2802.84 107.950   7
   0   2  -6 2879.43 116.976   7
   0  -2  -6 2799.85 103.127   7
   0  -2   6 2953.63 116.332   6
   0   2  -6 2837.50 113.708   6
   0   2   6 2523.58 84.1105   6
   0  -2   7 4573.40 171.607   2
   0   2   7 4180.28 133.109  12
   0  -2  -7 4665.52 161.127   5
   0  -2  -7 4409.64 154.675   7
   0   2   7 4354.22 159.600   7
   0   2  -7 4663.81 171.351   7
   0   2  -7 4305.35 162.355   6
   0   2   7 4100.88 132.978   6
   0  -2   7 4511.67 167.084   6
   0  -2  -8-3.25508 10.1942   5
   0  -2   8 4.27997 15.4776   2
   0   2   8 1.55277 4.09284  12
   0   2   8-6.48419 14.9456   7
   0  -2  -8-2.78114 9.06563   7
   0   2  -8-8.09583 11.5727   7
   0   2  -8-3.30125 8.95371   6
   0   2   8 3.14224 5.60219   6
   0  -2   8-3.64075 9.87451   6
   0  -2  -9 7.36694 12.4603   5
   0   2   9 1.33048 3.98985  12
   0  -2   9 4.88535 12.4925   2
   0   2  -9 4.45257 11.3858   7
   0  -2  -9 3.16549 9.05008   7
   0   2   9 1.23879 5.81977   6
   0  -2   9-3.97752 11.9266   6
   0   2  -9 7.02418 8.98096   6
   0   2 -10 1593.94 82.8233  11
   0  -2  10 1685.22 101.326   2
   0  -2 -10 1935.67 95.6086   5
   0   2 -10 1679.93 96.8111   7
   0  -2 -10 1741.20 88.1658   7
   0   2 -10 1755.43 89.1698   6
   0   2  10 1518.77 63.5592   6
   0  -2  10 1667.80 92.9191   6
   0   2 -11 441.374 41.5564  11
   0  -2  11 492.198 56.6543   2
   0  -2 -11 403.855 44.5412   5
   0  -2 -11 479.076 45.1413   7
   0   2 -11 412.124 48.1450   7
   0  -2  11 431.771 46.9300   6
   0   2  11 290.949 24.9382   6
   0   2 -12 3131.38 135.495  11
   0  -2  12 3471.16 169.457   2
   0  -2 -12 3633.98 154.636   5
   0  -2 -12 3181.92 143.657   7
   0   2 -12 3019.05 152.894   7
   0  -2  12 3091.44 147.517   6
   0  -2  13 15.4816 34.9153   6
   0   2 -13 21.7007 19.0699  11
   0  -2  13 7.45906 26.1202   2
   0  -2 -13 4.68197 18.4543   7
   0   2 -13 29.9658 25.4166   7
   0  -2 -13 5.35329 20.5368   5
   0  -2  13 14.0388 17.3834   4
   0  -2 -14 822.993 71.6948   5
   0  -2  14 608.455 45.8754  12
   0  -2  14 795.418 83.8177   2
   0  -2 -14 891.710 71.6399   7
   0   2 -14 727.878 71.9935   7
   0  -2  14 658.208 54.1456   4
   0  -2  15 3846.53 204.942   2
   0  -2 -15 3931.19 183.321   5
   0   2 -15 4048.64 189.536   7
   0  -2 -15 3863.64 176.204   7
   0  -2  15 3833.03 158.024   4
   0   2 -16 207.753 46.4500   7
   0  -2 -16 370.709 51.5648   7
   0   2 -16 414.802 58.0366   5
   0  -2 -16 291.806 48.8146   5
   0  -2  16 334.318 39.6158   4
   0   2 -17 50.5719 33.3707   7
   0  -2 -17 149.098 37.0243   7
   0  -2 -17 47.7503 32.1141   5
   0   2 -17 64.0837 39.7382   5
   0  -2 -18 49.6480 33.6932   7
   0  -3   0 1.24177 4.76347   5
   0  -3   0-2.16901 7.07058   3
   0   3   0 2.23976 6.07507   3
   0  -3   0 11.7471 7.11646   6
   0  -3  -1 4048.03 134.842   6
   0   3   1 3876.04 134.054   6
   0  -3   1 4122.87 143.017   6
   0   3   1 3972.70 145.218   3
   0  -3   1 4136.79 146.118   3
   0   3   1 4022.09 122.670   2
   0  -3  -2 21499.0 641.649  12
   0  -3  -2 23184.5 637.183   5
   0   3   2 21610.2 633.038   9
   0  -3   2 21991.1 630.898   8
   0  -3   2 22246.0 651.061   6
   0   3   2 21260.0 632.230   6
   0   3  -2 21576.6 650.791   6
   0  -3  -2 21759.8 632.951   6
   0  -3   2 21678.4 630.880   2
   0   3   2 21585.6 631.495   2
   0   3   3 5143.72 173.386   2
   0  -3   3 5402.74 174.093   2
   0  -3  -3 5337.90 174.574  12
   0  -3  -3 5638.31 176.696  10
   0  -3  -3 5514.38 175.163   5
   0   3  -3 5560.32 169.636   8
   0   3   3 5376.04 172.396   9
   0  -3  -3 5578.28 169.935   9
   0   3   3 5561.53 167.528   7
   0  -3   3 5704.36 190.670   6
   0   3   3 5159.08 163.473   6
   0   3  -3 5429.74 189.214   6
   0  -3  -4 17514.0 529.101   4
   0   3   4 17474.0 528.345   2
   0  -3   4 18047.9 529.083   2
   0  -3  -4 17295.3 517.997  12
   0  -3  -4 18048.6 525.510  10
   0  -3  -4 18342.4 526.177   5
   0  -3  -4 17600.7 519.252   9
   0   3   4 17239.0 522.779   9
   0   3  -4 17454.0 521.228   8
   0   3   4 17857.6 518.997   7
   0   3  -4 17319.4 540.705   6
   0  -3  -5 107.712 15.4192   5
   0  -3  -5 76.1003 13.9406   4
   0   3   5 69.2951 14.8245   2
   0  -3   5 70.8689 14.6239   2
   0  -3  -5 77.5152 10.4673  12
   0  -3  -5 59.0646 12.4796  10
   0  -3  -5 84.6476 12.8434   9
   0   3   5 56.3696 11.3444   7
   0   3  -5 83.6457 14.6536   8
   0   3  -5 72.5319 15.2320   6
   0  -3  -6 1143.66 58.2001   4
   0  -3   6 1177.07 64.9458   2
   0   3   6 1104.75 63.5479   2
   0  -3  -6 1151.84 45.2759  12
   0  -3  -6 1142.57 56.9048  10
   0  -3  -6 1214.63 60.6254   5
   0   3  -6 1093.15 58.4507   8
   0  -3  -6 1134.06 54.2395   9
   0  -3  -6 1132.17 53.2383   7
   0   3   6 1200.85 58.4514   7
   0   3  -6 1168.71 67.3334   6
   0  -3   6 1167.38 68.7852   6
   0  -3  -7 136.371 20.2627   4
   0  -3  -7 125.846 20.5134   5
   0   3   7 168.040 26.8250   2
   0  -3   7 204.857 27.7065   2
   0  -3  -7 126.268 11.5407  12
   0  -3  -7 111.644 17.5163   9
   0   3  -7 116.628 20.7269   8
   0   3   7 99.6301 18.7282   7
   0  -3  -7 138.948 18.4504   7
   0   3  -7 199.488 28.0763   7
   0  -3   7 77.3407 20.1014   6
   0   3  -7 120.709 21.4784   6
   0   3  -8 6702.81 244.193   6
   0  -3   8 6937.09 249.278   6
   0  -3  -8 6773.50 225.581   9
   0   3  -8 6544.58 235.617   8
   0  -3  -8 6929.57 236.269   5
   0   3  -8 6860.87 249.174   7
   0  -3  -8 6509.60 226.482   7
   0   3   8 6663.28 234.030   7
   0  -3   8 7016.78 249.925   2
   0   3   8 6916.31 249.640   2
   0  -3   9 509.158 49.8619   6
   0  -3  -9 513.861 40.8106   9
   0   3  -9 573.616 49.5671   8
   0  -3  -9 626.508 48.6929   5
   0  -3  -9 433.073 38.1752   7
   0   3   9 583.958 48.2411   7
   0   3  -9 621.461 53.5728   7
   0   3  -9 694.090 53.1095   6
   0   3   9 531.790 53.1397   2
   0  -3   9 517.701 51.8527   2
   0  -3  10 1988.00 108.566   6
   0  -3 -10 2131.84 103.932   5
   0  -3 -10 1875.53 91.5366   9
   0   3 -10 1984.19 103.519   8
   0   3 -10 1932.86 109.112   7
   0   3 -10 1947.54 103.079   6
   0  -3 -10 1885.23 93.6516   7
   0  -3  10 2070.42 113.772   2
   0   3  10 1969.69 112.894   2
   0  -3  11 719.715 65.2058   6
   0   3 -11 640.714 54.7869  11
   0   3 -11 692.016 62.7947   8
   0  -3 -11 791.802 55.9557   9
   0  -3  11 627.246 65.0870   2
   0   3  11 720.717 69.3911   2
   0   3 -11 786.666 68.4213   7
   0   3 -11 718.793 59.2225   6
   0  -3 -11 749.568 55.6021   7
   0  -3 -11 770.966 60.3711   5
   0  -3 -12 3232.87 148.562   5
   0  -3  12 3454.44 158.017   6
   0  -3 -12 3214.40 137.908   9
   0  -3 -12 2911.03 137.866   7
   0   3 -12 3045.06 154.941   7
   0   3  12 3239.65 166.551   2
   0  -3  12 3492.27 168.156   2
   0  -3 -13 1368.81 84.7561   7
   0   3 -13 1248.76 93.3601   7
   0  -3  13 1221.92 98.5289   2
   0   3  13 1036.62 95.5603   2
   0  -3 -13 1316.76 88.9214   5
   0  -3 -14 34.5991 25.5440   5
   0   3  14 16.5852 29.9918   2
   0  -3  14-7.98799 27.9732   2
   0  -3 -14 23.8533 21.1342   7
   0   3 -14 19.9381 28.8193   7
   0  -3  15 86.4071 25.3193   4
   0  -3 -15 98.3675 32.0326   5
   0  -3 -15 122.285 32.6734   7
   0   3 -15 82.8887 34.8642   7
   0   3  15 71.5045 36.2289   2
   0  -3  15 77.4128 38.9662   2
   0   3 -16 670.000 73.6460   7
   0   3 -16 619.363 70.8301   5
   0  -3  16 583.168 52.8348   4
   0  -3 -16 780.275 74.5068   5
   0   3 -17 37.4579 34.5467   7
   0  -3 -17 95.5824 36.5271   5
   0   3 -17-7.25064 31.4497   5
   0  -4   0 8.96455 8.10684   6
   0   4   0 11.9914 10.4985   3
   0  -4   0 5.78194 9.78122   3
   0   4   0 14.5908 7.10619   5
   0  -4   0-1.69216 6.12233   5
   0  -4  -1 4716.69 152.371   5
   0   4   1 4698.23 148.571   5
   0   4  -1 4573.68 151.072   5
   0  -4   1 4642.26 167.160   3
   0   4   1 4025.17 164.321   3
   0  -4   1 4386.04 161.152   6
   0  -4  -1 4547.03 154.793   6
   0   4   1 4425.46 153.924   6
   0   4   2 3095.47 103.958   5
   0  -4  -2 3114.62 106.374   5
   0   4   2 3002.36 101.996   9
   0  -4   2 2896.61 97.1053   8
   0   4   2 2855.07 95.6609   2
   0  -4  -2 2661.34 102.738   6
   0   4   2 2781.65 103.172   6
   0  -4   2 3043.87 119.445   6
   0  -4  -3 908.887 49.2236  12
   0   4   3 905.179 46.4860  10
   0   4   3 896.085 44.5522   5
   0  -4  -3 939.451 45.8789   5
   0  -4   3 877.400 41.1431   8
   0   4   3 896.494 43.0295   9
   0  -4   3 965.039 57.1518   6
   0   4  -3 895.223 56.2359   6
   0  -4  -3 871.240 40.2821   6
   0   4   3 920.156 40.7620   6
   0   4   3 832.368 41.6337   2
   0  -4   3 891.073 42.1232   2
   0  -4   4 1734.58 85.7327   3
   0  -4   4 1880.60 75.5794   2
   0   4   4 1745.77 87.9321   3
   0   4   4 1758.23 74.7516   2
   0  -4  -4 1867.52 75.4804  12
   0  -4  -4 1710.98 75.4738  10
   0  -4  -4 1803.96 69.5537   9
   0   4   4 1802.32 75.0077   5
   0  -4  -4 1749.83 74.6680   5
   0   4   4 1799.87 73.2362   9
   0   4  -4 1733.72 68.0634   8
   0   4   4 1812.56 67.6205   7
   0  -4   4 1810.98 88.8482   6
   0   4  -4 1535.42 84.5541   6
   0   4   4 1758.91 61.4479   6
   0  -4  -5 1441.91 71.1015   4
   0   4   5 1356.57 68.7819   2
   0  -4   5 1458.78 70.0308   2
   0  -4  -5 1413.39 61.6008  12
   0  -4  -5 1430.70 67.3403  10
   0  -4  -5 1457.80 67.5694   5
   0   4   5 1398.74 67.4969   5
   0  -4  -5 1492.00 61.9828   9
   0   4  -5 1532.49 63.8339   8
   0   4   5 1475.01 62.1580   7
   0   4  -5 1449.71 79.8210   6
   0  -4  -6 3826.18 145.792   4
   0   4   6 3736.16 149.009   2
   0  -4   6 3989.90 151.286   2
   0  -4  -6 3910.48 131.593  12
   0  -4  -6 4067.14 143.631  10
   0  -4  -6 3839.60 143.900   5
   0   4   6 3783.34 144.508   5
   0  -4  -6 4021.70 136.897   9
   0   4  -6 3965.19 140.123   8
   0   4   6 3762.13 138.229   7
   0   4  -6 3919.52 160.458   6
   0  -4  -7 1624.44 77.7006   4
   0  -4   7 1551.18 83.2357   2
   0   4   7 1580.04 84.4570   2
   0  -4  -7 1510.70 60.9296  12
   0  -4  -7 1506.85 74.2058  10
   0  -4  -7 1637.16 79.0350   5
   0   4  -7 1553.02 74.9498   8
   0  -4  -7 1584.58 70.4440   9
   0   4   7 1746.99 77.5001   7
   0   4  -7 1563.35 88.7658   6
   0  -4   7 1590.84 91.0098   6
   0  -4  -8 1975.74 90.3753   4
   0   4   8 1913.99 101.822   2
   0  -4   8 2045.81 103.244   2
   0  -4  -8 1972.11 70.1955  12
   0  -4  -8 1892.43 87.9427  10
   0  -4  -8 1872.03 92.5432   5
   0  -4  -8 2032.84 85.7502   9
   0   4  -8 1824.62 89.8219   8
   0   4   8 2013.33 92.8167   7
   0  -4   8 1959.51 106.674   6
   0   4  -8 2099.43 107.389   6
   0  -4   9-4.78212 14.9768   2
   0   4   9-4.93951 15.4697   2
   0   4  -9-9.47239 14.8330   6
   0  -4   9 5.10391 15.9846   6
   0  -4  -9-3.01378 17.0157  10
   0  -4  -9 7.85685 12.7508   9
   0   4  -9 13.8793 15.0445   8
   0   4   9-7.02450 20.0826   7
   0  -4  -9 17.9835 14.0804   4
   0  -4  -9 15.0186 15.1807   5
   0  -4  10 467.433 53.6659   6
   0  -4 -10 476.881 42.6819  10
   0  -4 -10 470.660 46.5916   5
   0  -4 -10 513.309 42.2617   9
   0   4 -10 487.393 47.3047   8
   0   4  10 508.177 47.9381   7
   0   4 -10 654.878 57.3686   6
   0  -4  10 511.951 53.9051   2
   0   4  10 446.257 52.8579   2
   0  -4 -11 1473.91 83.0770  10
   0  -4 -11 1517.83 81.1217   9
   0   4 -11 1421.74 89.6919   8
   0   4  11 1711.70 107.865   2
   0  -4  11 1793.97 107.389   2
   0   4 -11 1640.56 103.122   7
   0   4 -11 1396.92 92.9043   6
   0  -4 -11 1820.48 96.9253   5
   0  -4 -12 1989.02 95.9855   9
   0   4 -12 1798.96 106.003   8
   0  -4 -12 1931.42 105.990   5
   0   4  12 1623.58 114.530   2
   0  -4  12 1851.36 117.986   2
   0   4 -12 1732.93 105.610   6
   0   4 -12 1851.00 114.181   7
   0  -4 -13 2161.72 117.700   5
   0   4 -13 1902.86 122.505   7
   0   4  13 2116.58 134.690   2
   0  -4  13 2151.73 131.260   2
   0   4 -14 351.632 53.1244   7
   0   4  14 379.121 59.0683   2
   0  -4  14 320.696 54.3392   2
   0  -4 -14 378.301 49.2745   5
   0  -4 -15 154.813 36.9981   5
   0   4 -15 173.195 44.0062   7
   0  -4  16-5.00044 21.6820  12
   0   4 -16-15.0015 32.5224   7
   0  -4 -16-6.52614 29.5014   5
   0  -5   0-2.79647 9.45984   6
   0   5   0-2.81656 7.20246   6
   0   5   0-3.78337 10.2615   3
   0  -5   0 10.8180 11.7545   3
   0   5   0 14.2584 7.72786   5
   0  -5   0 2.14363 7.50605   5
   0   5  -1 6720.58 214.579   5
   0   5   1 7038.81 212.986   5
   0  -5  -1 6693.79 216.912   5
   0  -5   1 6700.60 235.690   3
   0  -5  -1 6493.06 220.602   6
   0  -5   1 6723.94 229.710   6
   0   5   1 6469.75 220.481   6
   0   5   2 11319.2 343.680   9
   0  -5   2 10932.3 335.888   8
   0   5  -2 11119.2 349.160   5
   0  -5  -2 11683.3 350.215   5
   0   5   2 11727.4 345.586   5
   0   5   2 11259.7 351.267  10
   0  -5  -2 11046.6 349.219   6
   0   5   2 10951.1 348.225   6
   0  -5   2 11358.3 366.086   6
   0  -5  -3 11046.7 353.159  12
   0   5   3 11271.5 346.533  10
   0   5   3 11453.8 341.948   5
   0  -5  -3 11279.6 344.695   5
   0  -5   3 10886.2 333.263   8
   0   5   3 10990.8 338.530   9
   0  -5  -3 10798.0 338.173   6
   0  -5   3 11177.7 364.501   6
   0   5   3 11005.5 337.628   6
   0   5   3 10726.7 332.637   2
   0  -5   4 13111.1 420.555   3
   0   5   4 13045.0 423.417   3
   0   5   4 12368.0 392.424   2
   0  -5   4 12682.7 392.350   2
   0  -5  -4 12900.3 403.624  12
   0   5   4 12749.3 399.905  10
   0   5   4 12921.0 397.509   5
   0  -5  -4 12608.7 398.302   5
   0   5   4 12717.8 394.114   9
   0   5   4 13381.0 384.059   7
   0   5  -4 12922.8 422.016   6
   0   5   4 13141.6 385.225   6
   0  -5   4 12865.7 421.931   6
   0  -5   5 980.282 65.1945   3
   0  -5  -5 962.031 59.6670   4
   0  -5   5 930.196 52.8069   2
   0   5   5 920.123 52.7473   2
   0   5   5 955.765 66.2474   3
   0  -5  -5 900.603 51.6910  12
   0  -5  -5 953.382 53.7411   5
   0   5   5 959.199 53.8874   5
   0   5   5 990.727 52.3687   9
   0   5   5 964.215 37.7552   6
   0   5   5 962.890 46.3463   7
   0  -5   5 983.676 68.1204   6
   0   5  -5 862.193 63.4159   6
   0  -5   6 2987.06 129.541   3
   0  -5  -6 2800.18 118.305   4
   0  -5   6 2715.97 114.208   2
   0   5   6 2609.93 125.976   3
   0   5   6 2584.18 113.385   2
   0  -5  -6 2832.56 105.260  12
   0  -5  -6 2795.12 112.664  10
   0   5   6 2510.89 110.215   5
   0  -5  -6 2515.57 110.265   5
   0   5  -6 2765.52 103.736   8
   0  -5  -6 2821.68 103.665   9
   0   5   6 2712.23 103.948   7
   0   5  -6 2677.59 129.471   6
   0  -5  -7 5376.81 189.285   4
   0   5   7 5048.60 191.096   2
   0  -5   7 5121.18 190.833   2
   0  -5  -7 5092.86 169.374  12
   0  -5  -7 5099.79 182.624  10
   0   5   7 4663.77 182.595   5
   0  -5  -7 5051.31 185.081   5
   0  -5  -7 4980.03 172.833   9
   0   5  -7 5223.43 176.972   8
   0   5  -7 4852.00 197.449   7
   0   5   7 4971.08 177.328   7
   0  -5   7 4924.75 204.631   6
   0   5  -7 5432.53 209.145   6
   0  -5  -8 2645.06 113.903   4
   0  -5   8 2569.58 120.818   2
   0   5   8 2527.97 121.143   2
   0  -5  -8 2571.15 93.2846  12
   0  -5  -8 2437.75 109.087  10
   0  -5  -8 2365.96 111.399   5
   0   5  -8 2464.58 106.281   8
   0  -5  -8 2562.79 103.192   9
   0   5   8 2736.79 111.150   7
   0   5  -8 2645.94 130.545   6
   0  -5   8 2593.75 132.277   6
   0   5   9 34.2026 18.7568   2
   0  -5   9 23.5444 15.3684   2
   0  -5   9 22.6124 19.1381   6
   0   5  -9 21.3373 15.2695   6
   0  -5  -9 26.4407 9.13830  12
   0  -5  -9 9.72335 20.5256  10
   0  -5  -9 15.4888 15.8472   9
   0   5   9 34.2238 18.8360   7
   0   5  -9 69.2274 19.5182   8
   0  -5  -9 27.4998 16.1662   4
   0  -5  -9 34.5427 18.0462   5
   0  -5 -10 3564.89 145.383   4
   0  -5 -10 3417.80 142.348  10
   0  -5 -10 3448.24 136.575   9
   0   5 -10 3370.34 144.193   8
   0  -5  10 3589.47 161.186   2
   0   5  10 3785.14 166.437   2
   0   5 -10 3345.44 161.351   6
   0   5  10 3746.46 149.824   7
   0  -5 -10 3359.41 149.186   5
   0   5 -11 2346.88 121.015   8
   0  -5 -11 2797.42 117.320   9
   0   5  11 2964.68 147.463   2
   0  -5  11 2875.83 143.262   2
   0   5 -11 2768.75 141.727   6
   0  -5 -11 2780.77 131.046   5
   0   5 -12 1448.07 88.8692   8
   0  -5 -12 1411.58 90.1659   5
   0   5 -12 1390.67 96.4311   6
   0  -5  12 1467.30 102.337   2
   0   5  12 1414.54 103.313   2
   0  -5  13 180.264 33.9199   3
   0   5  13 152.958 33.1439   3
   0   5  13 224.712 44.6901   2
   0  -5 -13 174.377 35.8803   5
   0   5 -14 21.5443 28.3116   7
   0   5  14 44.1048 25.4273   3
   0  -5 -14 17.5278 25.8894   5
   0   5 -15 44.9054 31.7574   7
   0   5  15 16.3690 23.1658   3
   0  -5 -15 86.9388 33.7047   5
   0  -5  16 172.057 38.2420  12
   0   5 -16 193.834 45.6898   7
   0  -5 -16 157.289 40.4817   5
   0   6   0 98.0707 16.3094   5
   0  -6   0 100.181 19.9533   6
   0   6   0 74.2002 17.4281   6
   0  -6   0 77.8605 21.5640   3
   0   6  -1 1193.32 60.7718   5
   0  -6  -1 1372.52 66.9337   5
   0   6   1 1298.53 60.3955   5
   0  -6   1 1424.68 81.4725   3
   0   6   1 1213.69 67.1274   6
   0   6  -1 1186.26 71.1023   6
   0  -6   1 1222.87 71.8502   6
   0  -6  -1 1226.97 67.5442   6
   0  -6  -2 1896.38 93.5613  12
   0   6   2 1914.43 84.3063  10
   0   6   2 1846.16 77.1020   9
   0   6   2 1923.95 78.0847   5
   0   6  -2 1898.42 80.7687   5
   0  -6  -2 1849.13 81.8820   5
   0  -6   2 1845.49 69.1941   8
   0   6  -2 1555.14 56.2571   1
   0  -6  -2 1698.94 57.2678   1
   0  -6   2 1917.63 96.1013   6
   0   6   2 2058.12 84.8950   6
   0  -6  -2 1939.87 84.1020   6
   0   6   3 2446.59 103.709  10
   0   6   3 2471.00 98.3661   5
   0   6  -3 2463.72 103.277   5
   0  -6  -3 2498.63 103.457   5
   0   6   3 2476.48 98.0085   9
   0  -6   3 2412.90 90.3919   8
   0  -6  -3 2608.36 113.935  12
   0  -6   3 2598.22 120.814   6
   0   6   3 2385.29 97.8434   6
   0  -6  -3 2419.15 99.1340   6
   0   6   4 91.9621 18.1399   5
   0  -6   4 54.6468 18.5718   3
   0   6   4 121.142 25.6600   3
   0  -6  -4 89.5746 19.8485  12
   0   6   4 82.6326 17.6400  10
   0  -6  -4 86.3629 14.8022   6
   0  -6  -4 130.008 20.3080   5
   0   6   4 66.5444 15.0132   9
   0   6   4 83.4557 12.6838   7
   0  -6   4 70.7756 14.6007   8
   0   6  -4 65.1213 19.4239   6
   0  -6   4 110.900 26.2019   6
   0   6   4 110.292 15.2169   6
   0   6   5 16.4756 12.9108   5
   0  -6  -5 61.5413 16.1248   5
   0  -6   5 28.0155 16.3580   3
   0   6   5 19.5809 10.6260   2
   0   6   5 4.95902 12.6921   3
   0  -6  -5 12.6990 10.3626  12
   0   6   5 17.8157 12.4027   9
   0   6   5 21.5635 11.7247   7
   0   6  -5 4.92198 12.5975   6
   0   6   5 18.9595 7.85807   6
   0  -6   5 29.5802 16.0793   6
   0  -6  -6 137.561 25.3524   4
   0   6   6 186.406 25.6945   5
   0  -6  -6 106.956 20.7856   5
   0  -6   6 86.1338 23.5416   3
   0   6   6 120.538 21.7171   2
   0   6   6 142.138 28.4926   3
   0  -6  -6 105.456 19.7461  12
   0   6   6 120.319 21.2840   9
   0   6   6 118.247 17.9054   7
   0   6  -6 161.566 31.0824   6
   0  -6   6 73.4199 25.3153   6
   0   6   7 111.075 23.6829   5
   0  -6  -7 58.1103 17.6319   5
   0  -6  -7 90.1758 24.9181   4
   0   6   7 88.4580 24.5517   3
   0  -6   7 72.9477 23.3781   3
   0   6   7 68.1625 18.7727   2
   0  -6   7 113.865 23.2483   2
   0  -6  -7 88.5500 18.1561  12
   0  -6  -7 52.8235 16.4487   9
   0   6   7 83.4021 17.1886   7
   0   6  -7 108.591 24.9947   7
   0   6  -7 93.0018 24.8359   6
   0  -6  -8 432.808 43.6471   4
   0  -6   8 502.395 46.2531   2
   0   6   8 454.149 51.9821   3
   0  -6   8 358.044 46.9075   3
   0   6   8 438.213 45.1451   2
   0  -6  -8 495.009 35.4516  12
   0  -6  -8 438.027 42.2991  10
   0  -6  -8 466.083 37.3044   9
   0  -6  -8 357.520 39.5546   5
   0   6  -8 471.827 38.3676   8
   0   6  -8 441.130 49.7027   7
   0   6   8 461.487 39.2328   7
   0   6  -8 440.269 52.1934   6
   0   6   9 1989.35 106.800   2
   0  -6   9 2016.72 105.776   2
   0   6   9 1868.28 109.823   3
   0  -6  -9 1922.14 77.9171  12
   0  -6  -9 1775.22 95.0567  10
   0  -6  -9 1976.55 100.492   5
   0   6  -9 1967.64 90.9928   8
   0  -6  -9 2058.63 89.6481   9
   0   6  -9 2023.48 114.226   7
   0   6   9 1984.53 95.5101   7
   0   6  -9 2089.66 119.347   6
   0  -6  -9 1908.54 100.129   4
   0  -6   9 1775.99 106.711   3
   0  -6 -10 503.603 31.9177  12
   0  -6 -10 643.901 54.8764   5
   0   6 -10 631.893 50.3539   8
   0  -6 -10 530.800 43.8324   9
   0   6  10 562.592 60.8422   3
   0   6  10 621.005 60.5754   2
   0   6  10 634.162 52.1330   7
   0   6 -10 486.362 59.0164   6
   0   6 -10 758.759 69.2528   7
   0  -6  10 635.920 61.2918   3
   0  -6 -10 544.186 52.0410   4
   0   6 -11 31.7495 24.3575   6
   0   6 -11 35.8872 18.9202   8
   0  -6 -11 5.96017 23.7962   9
   0   6 -11 6.39285 20.8404   7
   0   6  11 23.0733 22.1269   3
   0   6  11-6.03610 21.8299   2
   0  -6  11 10.5074 25.1346   3
   0  -6 -11 9.57456 19.3575   5
   0  -6 -11-16.1762 21.3203   4
   0   6 -12 162.638 41.1614   6
   0   6  12 224.423 40.7289   3
   0  -6 -12 227.442 39.2529   5
   0   6 -13 442.651 58.0192   6
   0  -6 -13 494.968 57.4663   5
   0   6  13 437.384 54.6300   3
   0   6  14 997.189 83.5893   3
   0  -6 -14 1106.32 86.4560   5
   0   6  15 278.340 45.5381   3
   0  -6 -15 303.198 49.8037   5
   0  -6 -16 193.367 43.3074   5
   0  -6  16 142.791 41.0482  12
   0   7   0-11.7028 12.7159   6
   0  -7   0 3.88244 14.4722   6
   0   7   0 2.36647 10.9093   5
   0  -7   1 8.42806 13.1975   6
   0   7  -1 21.2043 15.3361   6
   0  -7  -1-3.55086 10.6471   6
   0   7   1-3.54377 9.61145   6
   0  -7  -1 3.13093 12.3382   5
   0   7  -1-7.42115 13.6036   5
   0   7   1 2.34168 11.9758   5
   0  -7   1-5.06176 13.7286   3
   0   7   2 1292.08 64.6014   9
   0   7   2 1164.50 68.0298  10
   0   7   2 1362.89 65.4945   5
   0   7  -2 1359.76 67.3324   5
   0  -7  -2 1295.10 70.1682   5
   0  -7   2 1193.98 55.1360   8
   0  -7  -2 1224.17 78.4032  12
   0   7  -2 1388.56 82.4177   6
   0   7   2 1337.74 70.8098   6
   0  -7  -2 1107.90 66.6369   6
   0  -7   2 1322.28 82.4684   6
   0  -7  -3 2898.67 97.9132   1
   0   7  -3 2808.88 96.8159   1
   0  -7  -3 3088.75 137.006  12
   0   7   3 2973.95 124.841  10
   0   7  -3 3197.02 124.078   5
   0   7   3 3069.12 118.604   5
   0  -7  -3 3159.95 127.039   5
   0  -7   3 3155.69 109.304   8
   0   7   3 3306.01 120.598   9
   0   7   3 3007.74 120.477   6
   0  -7  -3 2945.81 120.459   6
   0  -7   3 3197.66 144.385   6
   0  -7   3 3244.79 148.616   3
   0   7   3 3009.50 148.331   3
   0   7   4 162.603 23.9901   5
   0  -7   4 246.361 36.7992   3
   0   7   4 163.910 32.3657   3
   0  -7  -4 187.345 29.8893  12
   0   7   4 224.587 28.8880  10
   0  -7  -4 238.028 29.3844   5
   0  -7  -4 187.301 22.3124   6
   0   7  -4 189.655 26.7692   5
   0   7   4 193.527 25.1585   9
   0  -7   4 164.964 19.9266   8
   0   7   4 199.348 19.1412   7
   0  -7   4 171.168 32.2607   6
   0   7   4 198.650 22.8669   6
   0  -7   5 5407.61 222.359   3
   0   7   5 5500.65 226.347   3
   0  -7  -5 5577.12 205.884  12
   0   7   5 5300.09 198.395  10
   0  -7  -5 5368.19 199.704   5
   0   7   5 5344.19 195.042   5
   0   7   5 5377.41 192.168   9
   0   7   5 5726.73 181.379   6
   0   7   5 5509.60 178.559   7
   0   7  -5 5263.10 221.511   6
   0  -7   5 5604.27 225.086   6
   0  -7  -6 209.340 35.7060   4
   0   7   6 285.925 32.8776   5
   0  -7  -6 198.031 29.7918   5
   0   7   6 221.725 39.2666   3
   0  -7   6 228.523 38.6140   3
   0  -7  -6 256.168 32.1320  12
   0   7   6 206.822 16.8869  11
   0   7   6 249.208 29.8709   9
   0   7   6 196.950 22.5383   7
   0  -7   6 249.571 40.4490   6
   0   7  -6 214.922 38.3831   6
   0   7   7 646.708 64.4456   3
   0  -7  -7 798.271 64.8092   4
   0  -7   7 665.434 65.2836   3
   0  -7  -7 777.931 52.8174  12
   0   7   7 746.591 55.5409   5
   0  -7  -7 691.769 55.0410   5
   0   7  -7 781.985 64.4902   7
   0   7   7 734.230 46.4985   7
   0   7  -7 886.960 73.2025   6
   0  -7  -8 96.1870 24.3741   5
   0  -7  -8 45.3720 28.7713   4
   0   7   8 36.2742 23.2605   3
   0  -7   8 62.0987 25.0695   3
   0  -7  -8 71.4134 18.3516  12
   0   7  -8 54.9067 23.8757   7
   0   7   8 75.7296 18.5500   7
   0   7  -8 63.1335 24.9458   6
   0  -7  -9 633.916 43.0440  12
   0  -7  -9 664.149 56.0169   5
   0   7  -9 667.000 68.5157   6
   0   7   9 582.100 47.6016   7
   0   7  -9 691.077 66.1423   7
   0  -7  -9 651.158 57.7398   4
   0   7   9 628.315 65.7752   3
   0  -7 -10 2189.34 86.7864  12
   0  -7 -10 2096.54 98.4035   9
   0  -7 -10 2132.01 112.096   5
   0   7 -10 2256.19 132.631   6
   0   7  10 2196.80 106.213   7
   0   7 -10 2181.38 126.546   7
   0   7  10 2430.17 133.145   3
   0   7  11 57.5568 25.8672   3
   0   7 -11 27.6964 26.5688   6
   0  -7 -11 14.7038 16.1889   9
   0   7 -11 53.1519 26.1928   7
   0  -7 -11 9.99908 19.1908   5
   0   7 -12 21.3094 25.6974   6
   0   7 -12-42.1178 26.9348   7
   0  -7 -12-5.37424 23.3130   5
   0   7  12-38.9879 34.7625   3
   0   7 -13-14.5812 33.6103   6
   0   7 -13 22.0832 29.7635   7
   0   7  13-13.1147 22.1841   3
   0  -7 -13-23.0228 27.0406   5
   0   7 -14 198.348 46.4150   7
   0   7  14 327.370 50.4886   3
   0  -7 -14 318.734 49.8731   5
   0   7 -15 31.7438 33.6576   7
   0   7  15 12.8829 25.3915   3
   0  -7 -15 25.9544 31.0468   5
   0  -7  16 662.355 78.6017  12
   0   8   0 10600.6 365.045   6
   0  -8   0 10588.6 365.756   6
   0   8   0 11064.9 344.293   5
   0  -8  -1 76.2079 21.5105   5
   0   8  -1 173.978 22.4922   5
   0   8   1 78.8704 19.5825   5
   0   8  -1 100.262 24.6337   6
   0  -8  -1 130.451 26.2636   6
   0  -8   1 133.532 29.4233   6
   0   8   1 146.423 26.2048   6
   0   8   2 10191.1 330.452   9
   0   8   2 9729.69 338.118  10
   0   8  -2 10251.3 329.892   5
   0   8   2 10600.7 328.498   5
   0  -8  -2 9876.40 340.019   5
   0  -8   2 9975.34 314.437   8
   0  -8  -2 9831.71 357.200  12
   0  -8   2 10677.6 359.558   6
   0  -8  -2 10404.9 340.642   6
   0   8   2 10327.6 339.497   6
   0   8  -2 10380.1 358.210   6
   0   8   3 11.2657 14.1803   5
   0   8   3 25.3659 21.4537   3
   0  -8   3 5.88351 19.1808   3
   0  -8  -3 10.2798 14.6978  12
   0   8   3 3.67994 12.4521  10
   0   8  -3 27.6830 18.2377   5
   0  -8  -3 11.1268 16.0841   5
   0  -8  -3 19.7497 13.3120   6
   0   8   3 14.6903 13.2846   9
   0  -8   3 28.0649 12.2015   8
   0   8  -3-5.44443 19.6910   6
   0   8   3-3.29168 11.1391   6
   0  -8   3 21.6711 20.1976   6
   0   8   4-6.06204 14.5001   5
   0  -8   4 5.94612 18.6220   3
   0   8   4-6.44297 16.4753   3
   0  -8  -4-7.31574 8.67975   1
   0   8  -4 4.51919 6.61959   1
   0  -8  -4 4.89671 13.9993  12
   0   8   4-3.68997 13.3440  10
   0  -8  -4 33.7905 17.3078   5
   0  -8  -4 8.53206 15.8499   6
   0   8  -4 3.31045 16.1172   5
   0   8   4 2.96688 12.8637   9
   0   8   4 7.68017 8.44707   7
   0  -8   4-7.60565 11.4027   8
   0   8   4 2.84096 9.61023   6
   0  -8   4 17.1974 20.0719   6
   0   8   5 3.25870 15.0418   5
   0   8   5 52.5646 25.2141   3
   0  -8   5 60.2372 24.3668   3
   0  -8  -5 36.8248 19.5343  12
   0   8   5 33.9391 17.4008  10
   0  -8  -5 15.4722 17.8477   5
   0   8  -5 17.9656 16.2603   5
   0   8   5 21.6613 12.8433   9
   0   8   5 36.1145 11.7633   7
   0   8   5 27.3132 11.8458   6
   0   8   6 869.256 77.0946   3
   0  -8  -6 860.518 70.1548   4
   0  -8  -6 771.926 60.8932  12
   0   8   6 893.084 41.2249  11
   0   8   6 888.125 57.7974   9
   0   8  -6 989.249 79.6307   6
   0   8   6 815.422 46.3991   7
   0   8   6 819.135 58.4291   5
   0  -8  -6 797.454 60.9780   5
   0   8   7 737.941 73.2214   3
   0  -8  -7 665.207 54.1364  12
   0  -8  -7 757.085 59.0971   5
   0   8   7 729.662 53.6005   9
   0   8  -7 837.955 67.6047   7
   0   8   7 689.283 44.7739   7
   0   8  -7 880.806 77.2269   6
   0  -8  -8-13.1763 18.1967   5
   0  -8  -8-6.98911 13.7717  12
   0   8  -8 40.2921 22.6833   7
   0   8   8-5.43659 14.1180   7
   0   8  -8 6.91724 18.7614   6
   0   8   8-13.5769 25.3048   3
   0  -8  -9 162.810 33.1605   5
   0  -8  -9 166.202 27.0152  12
   0   8  -9 172.982 36.4825   7
   0   8   9 170.996 26.6103   7
   0   8  -9 243.479 46.0057   6
   0   8   9 75.5420 34.8675   3
   0  -8 -10 359.920 45.9321   5
   0  -8 -10 341.468 32.1204  12
   0   8 -10 451.124 55.4322   7
   0   8  10 372.034 39.8364   7
   0   8  10 361.917 52.8707   3
   0   8 -10 301.320 50.7464   6
   0   8  11-21.1887 27.0910   3
   0   8 -11-7.52518 28.0509   6
   0  -8 -11 31.4703 22.2417   5
   0   8 -11-6.91431 25.7738   7
   0  -8 -12 2988.03 148.404   5
   0   8 -12 3215.39 167.084   7
   0   8 -12 2999.20 167.425   6
   0   8  12 2632.79 156.970   3
   0   8  13 179.423 40.7692   3
   0   8 -13 188.608 44.5969   6
   0   8 -13 105.786 35.1222   7
   0  -8 -13 183.994 39.3227   5
   0   8 -14 1802.31 126.680   7
   0   8  14 1408.06 111.151   3
   0  -8 -14 1772.67 113.243   5
   0  -8  15 187.242 50.1468  12
   0  -8  16 409.760 65.1897  12
   0   9   0-20.1915 21.3461   5
   0  -9   0 14.8641 20.0329   6
   0   9   0 9.85517 18.3684   6
   0   9  -1 1435.17 75.3362   5
   0   9   1 1423.49 74.4824   5
   0  -9  -1 1442.02 98.9519  12
   0   9   1 1383.27 86.0643   6
   0   9  -1 1566.15 94.9678   6
   0  -9  -1 1550.33 90.4168   6
   0  -9   1 1459.87 94.0265   6
   0  -9  -2 350.931 47.1468  12
   0   9   2 212.318 33.1743  10
   0  -9  -2 214.627 34.6077   5
   0   9  -2 238.588 32.4151   5
   0  -9   2 237.091 25.3935   8
   0   9   2 302.806 34.2977   9
   0   9   2 229.560 32.4167   6
   0   9  -2 253.028 41.0139   6
   0  -9  -2 304.088 38.5562   6
   0  -9   2 305.489 44.3135   6
   0   9   2 308.902 33.3783   5
   0   9   3 1715.93 114.209   3
   0  -9  -3 1725.70 105.328  12
   0   9   3 1597.65 90.4782  10
   0   9   3 1536.82 81.8012   5
   0  -9  -3 1727.91 94.7504   5
   0   9  -3 1692.20 86.3938   5
   0   9   3 1724.55 86.3252   9
   0  -9   3 1571.82 70.4893   8
   0   9   3 1861.56 91.4000   6
   0   9  -3 1740.05 106.323   6
   0  -9  -3 1631.24 88.2622   6
   0   9   4 514.077 60.9672   3
   0  -9  -4 478.589 54.3136  12
   0   9   4 497.378 47.1735  10
   0   9   4 494.848 43.7180   5
   0  -9  -4 484.475 50.1268   5
   0   9  -4 520.666 45.9916   5
   0  -9   4 497.975 34.4608   8
   0   9   4 440.924 41.3293   9
   0   9   4 519.757 33.4075   7
   0   9   4 566.217 44.5051   6
   0  -9  -4 490.901 43.5648   6
   0   9  -4 567.355 60.1153   6
   0  -9  -5 1598.87 65.9174   1
   0   9  -5 1521.38 63.5925   1
   0  -9  -5 2015.93 108.292  12
   0   9   5 1863.96 96.4612  10
   0   9   5 1881.34 78.4380  11
   0  -9  -5 1720.73 96.6261   5
   0   9   5 1632.04 85.5874   9
   0   9   5 1769.56 71.1328   7
   0   9   5 1884.30 120.776   3
   0  -9  -6 388.213 46.0231  12
   0   9   6 347.306 27.9852  11
   0   9   6 412.807 40.8209   9
   0   9   6 369.854 54.5520   3
   0   9  -6 394.523 47.7583   7
   0   9   6 400.941 31.5735   7
   0  -9  -6 346.878 42.8810   5
   0  -9  -7 1581.34 92.7153  12
   0  -9  -7 1544.17 93.7648   5
   0   9   7 1690.76 87.8363   9
   0   9  -7 1597.10 113.443   6
   0   9   7 1513.08 72.4830   7
   0   9  -7 1653.41 102.936   7
   0   9   7 1678.53 115.995   3
   0   9   8 15.1152 22.6619   3
   0  -9  -8 8.22725 14.4047  12
   0  -9  -8-4.84080 20.0560   5
   0   9   8 2.60522 12.9017   7
   0   9  -8 6.02321 21.0907   7
   0   9  -8 22.4574 22.4466   6
   0   9   9 122.226 35.4878   3
   0  -9  -9 171.662 28.9309  12
   0  -9  -9 131.446 30.6340   5
   0   9  -9 198.373 39.0559   7
   0   9   9 150.085 25.8934   7
   0   9  -9 176.712 44.6925   6
   0   9  10 7.70858 26.0761   3
   0   9 -10-23.7075 28.5777   6
   0   9 -10 40.6204 26.6792   7
   0  -9 -10-5.30117 23.4791   5
   0   9  11 15.5418 25.3317   3
   0   9 -11-24.2228 35.7618   6
   0   9 -11 35.4666 27.9539   7
   0  -9 -11 5.58046 23.1208   5
   0   9  12 7.80106 26.3889   3
   0   9 -12-24.6682 40.7173   6
   0   9 -12 59.4166 34.2379   7
   0  -9 -12-5.88205 31.0078   5
   0   9 -13 30.7066 31.0585   7
   0  -9 -13 43.3341 29.1037   5
   0   9  13 46.6078 32.2026   3
   0  -9 -14 253.678 49.6004   5
   0  -9  14 287.315 58.9897  12
   0   9  14 160.960 44.2745   3
   0  -9  15 92.2105 40.9235  12
   0 -10   0 607.408 68.8512  12
   0  10   0 665.701 61.0564   6
   0 -10   1 1497.28 110.960  12
   0 -10  -1 1591.76 108.978  12
   0  10   1 1397.45 81.1619   9
   0  10   1 1387.93 90.0367   6
   0  10  -1 1614.18 100.127   6
   0 -10  -1 1456.29 93.3969   6
   0 -10  -2 1941.70 119.850  12
   0  10   2 1887.35 103.213  10
   0  10   2 1870.48 95.0176   9
   0 -10   2 1722.58 77.6651   8
   0  10   2 1924.74 102.630   6
   0 -10  -2 1692.32 101.479   6
   0  10  -2 1877.46 114.239   6
   0 -10  -3 2506.53 138.976  12
   0  10   3 2569.01 124.942  10
   0 -10  -3 2340.13 123.897   5
   0  10   3 2600.61 116.487   9
   0 -10   3 2403.28 95.9772   8
   0  10   3 2737.96 122.359   6
   0  10  -3 2434.61 137.687   6
   0 -10  -3 2438.50 119.825   6
   0 -10  -4 76.2053 29.9110  12
   0  10   4 69.0067 23.2582  10
   0 -10  -4 97.2676 27.5436   5
   0 -10  -4 70.3039 22.7918   6
   0  10   4 77.9871 23.3616   9
   0  10   4 71.4686 14.0987   7
   0  10  -4 81.8233 28.3323   6
   0  10   4 84.5980 21.9131   6
   0  10   5 528.221 66.6449   3
   0 -10  -5 571.099 60.2768  12
   0  10   5 471.893 48.9806  10
   0  10   5 509.735 39.9974  11
   0 -10  -5 425.669 50.2013   5
   0  10   5 512.683 45.8292   9
   0  10   5 418.161 31.1257   7
   0  10  -5 449.782 58.1828   6
   0 -10  -6 130.088 31.2459  12
   0  10   6 133.650 19.2435  11
   0  10   6 164.907 29.1607   9
   0  10  -6 76.0458 13.3623   1
   0  10   6 73.5007 32.3205   3
   0  10   6 102.325 18.4647   7
   0  10  -6 134.560 31.6759   7
   0 -10  -6 111.365 29.8077   5
   0 -10  -7 92.9565 29.6082   5
   0  10  -7 72.1587 15.9190   1
   0  10   7 57.3906 30.6383   3
   0  10   7 75.2187 23.5701   9
   0  10   7 91.3214 18.1468   7
   0  10  -7 99.0984 31.6952   7
   0 -10  -7 51.9212 24.0334  12
   0  10   8-8.23756 27.8654   3
   0 -10  -8 4.71925 19.0805  12
   0 -10  -8 21.3262 23.1164   5
   0  10  -8-12.4718 23.2448   7
   0  10  -8-7.98376 23.9390   6
   0  10   9 190.345 46.3886   3
   0 -10  -9 182.658 38.4325   5
   0 -10  -9 206.165 34.1720  12
   0  10  -9 217.095 42.7634   7
   0  10  -9 90.3918 37.4762   6
   0 -10 -10 1007.65 81.3761   5
   0  10 -10 1049.49 99.2468   6
   0  10 -10 997.072 88.9682   7
   0  10  10 1131.05 102.609   3
   0 -10 -11 381.864 53.6731   5
   0  10 -11 420.555 63.9552   6
   0  10 -11 454.912 60.0921   7
   0  10  11 275.656 59.4841   3
   0 -10 -12 167.973 39.8802   5
   0  10 -12 279.368 57.2691   6
   0  10 -12 285.684 52.5924   7
   0  10  12 217.531 50.5744   3
   0 -10 -13 356.907 55.6458   5
   0  10 -13 349.821 58.8289   7
   0 -10  13 348.341 66.2800  12
   0  10  13 375.403 66.0925   3
   0 -11   0-8.34094 23.8481  12
   0  11   0-11.7128 19.0924   6
   0  11   1 5.44329 25.5716  10
   0 -11  -1-8.00247 27.0708  12
   0 -11   1-25.8586 25.8460  12
   0  11  -1-6.23286 23.9078   6
   0  11   1-5.47887 18.5344   6
   0 -11   1-2.49905 12.7820   8
   0  11   1 4.10277 16.9987   9
   0  11   2 142.647 29.8557  10
   0  11   2 185.300 31.9729   9
   0 -11   2 156.975 22.5357   8
   0 -11   2 160.101 42.8365  12
   0 -11  -2 192.753 42.1140  12
   0  11  -2 204.001 39.7720   6
   0  11   2 228.679 36.2211   6
   0 -11   3 36.6058 30.9576  12
   0 -11  -3-14.7751 20.0378  12
   0  11   3 10.3043 18.0413  10
   0 -11  -3-27.3169 34.6833   6
   0  11   3-4.11509 18.6030   9
   0 -11   3-5.59663 10.5350   8
   0  11   3 4.59460 16.6168   6
   0  11  -3-27.7339 30.0627   6
   0 -11  -4 638.110 69.0443  12
   0  11   4 553.400 56.7285  10
   0  11   4 551.120 49.0299  11
   0 -11  -4 563.279 59.4328   5
   0  11   4 686.698 54.8267   9
   0  11   4 502.917 33.5874   7
   0  11  -4 539.692 66.4909   6
   0 -11  -5 40.1506 28.3887  12
   0  11   5 40.5914 21.5324  10
   0  11   5-10.7100 25.5171  11
   0  11   5 61.6341 23.8011   9
   0 -11  -5 49.2761 26.6693   5
   0  11   5 39.7772 13.5948   7
   0  11  -5 41.3077 23.8179   7
   0  11  -5 7.59757 30.7295   6
   0  11   6 2406.22 118.302   9
   0 -11  -6 2407.17 131.900   5
   0  11  -6 2330.19 130.492   7
   0  11  -6 2709.01 155.118   6
   0 -11  -6 2619.49 140.732  12
   0  11   7 25.2595 21.2026   9
   0  11  -7 11.9898 23.6346   7
   0 -11  -7 52.2062 26.2303  12
   0 -11  -7 17.1359 28.2930   5
   0  11  -8 1597.36 109.880   7
   0 -11  -8 1728.86 105.398  12
   0 -11  -8 1727.48 110.011   5
   0  11  -9 127.350 40.3241   7
   0  11  -9 78.1066 37.7657   6
   0 -11  -9 136.909 37.0343   5
   0  11 -10 702.075 74.2975   7
   0  11 -10 691.977 84.3666   6
   0 -11 -10 638.856 67.9670   5
   0 -11  11 115.850 46.9479  12
   0 -11 -11 267.636 47.8031   5
   0  11 -11 189.621 48.5871   6
   0  11 -11 182.187 45.0000   7
   0  11 -12-15.0711 27.2525   7
   0 -11 -12-6.58642 30.9425   5
   0  12   0 36.0121 23.3897   9
   0 -12   0 9.10129 23.2841  12
   0  12   0 31.3084 22.6555   6
   0  12   1 377.062 45.3566   9
   0 -12   1 359.837 34.3016   8
   0  12   1 405.966 53.2877  10
   0 -12  -1 447.748 65.0018  12
   0 -12   1 433.999 65.4018  12
   0  12  -1 417.790 54.8264   6
   0  12   1 494.770 54.9790   6
   0 -12   2 9.73624 29.1943  12
   0 -12  -2 16.8991 29.5862  12
   0  12   2 8.98492 20.7104   9
   0  12   2 5.76270 23.3000  10
   0 -12   2-8.25039 13.8304   8
   0  12  -2 14.0146 20.0341   6
   0  12   2-43.7957 25.2372   6
   0  12   3 143.262 32.6829   9
   0  12   3 152.018 34.8078  10
   0 -12  -3 194.546 44.1945  12
   0 -12   3 240.164 55.2089  12
   0  12  -3 117.696 36.6950   6
   0 -12  -4 177.859 42.0840  12
   0 -12   4 153.877 48.3104  12
   0  12   4 160.504 34.8320  10
   0  12   4 119.882 31.5343   9
   0  12  -4 78.2543 27.4674   7
   0  12  -4 91.9415 33.3924   6
   0 -12  -5 88.1702 33.8932  12
   0 -12   5 94.2716 42.3679  12
   0  12   5 22.0824 23.9673  10
   0  12   5 97.7975 29.0065   9
   0 -12  -5-6.01978 27.2391   5
   0  12  -5 21.2881 22.6011   7
   0  12  -5 56.0626 29.8790   6
   0 -12  -6 309.522 50.8713  12
   0  12   6 222.955 37.2106   9
   0 -12  -6 140.094 37.0133   5
   0  12  -6 263.523 44.6530   7
   0  12  -6 166.195 47.2954   6
   0 -12  -7 12.6755 22.9202  12
   0  12   7-22.2413 25.1156   9
   0  12  -7-6.07062 26.8879   7
   0  12  -7-8.63372 25.8889   6
   0 -12  -7-12.3832 28.5435   5
   0 -12  -8 25.3935 29.8232   5
   0 -12   8-65.8105 38.4058  12
   0  12  -8 6.40611 26.5410   7
   0 -12  -9 381.358 57.0791   5
   0 -12   9 498.556 78.3317  12
   0  12  -9 329.046 52.9812   7
   0  12 -10 21.0187 34.1104   7
   0 -12 -10-19.7117 31.4330   5
   0  12 -11 297.631 53.9782   7
   0  13   0 43.9490 25.7434   9
   0  13   0 6.63656 23.2388  10
   0 -13   0-9.85630 26.7334  12
   0  13   0 6.66448 19.9846   6
   0  13  -1 44.4749 26.4877   9
   0  13   1 87.3729 28.4931   9
   0  13   1 38.6067 29.1378  10
   0 -13  -1 94.9944 37.4752  12
   0 -13   1 61.0636 37.9763  12
   0  13  -1 55.9885 29.0468   6
   0  13   1 62.7149 26.6507   6
   0 -13   2 325.161 62.5316  12
   0 -13  -2 173.911 48.7000  12
   0  13   2 241.842 39.4216   9
   0  13   2 299.705 47.3509  10
   0  13  -2 216.265 36.5553   7
   0  13  -2 191.504 44.1603   6
   0 -13  -3 377.041 63.8502  12
   0 -13   3 485.239 76.0779  12
   0  13   3 476.409 52.1247   9
   0  13   3 512.303 61.3848  10
   0  13  -3 492.108 53.1941   7
   0  13  -3 500.227 65.5387   6
   0 -13   4 649.859 89.2476  12
   0 -13  -4 566.964 73.0062  12
   0  13   4 641.925 60.9233   9
   0  13   4 682.035 68.2613  10
   0  13  -4 652.668 62.8216   7
   0  13  -4 650.860 74.8803   6
   0  13   5 600.120 64.4002  10
   0  13   5 549.843 57.6300   9
   0  13  -5 598.021 62.0604   7
   0  13  -5 711.624 81.3097   6
   0 -13   5 787.427 95.9382  12
   0 -13  -5 640.256 74.6287  12
   0  13  -6 2000.46 143.838   6
   0  13  -6 2007.17 123.517   7
   0 -13  -6 2188.25 136.464  12
   0 -13   6 2250.01 169.959  12
   0 -13  -6 1967.72 126.876   5
   0 -13  -7 286.806 52.5940   5
   0  13  -7 331.952 60.2325   6
   0  13  -7 307.913 51.9345   7
   0  13  -8 310.961 51.0587   7
   0 -13  -8 289.439 53.3835   5
   0  13  -9 1267.44 100.089   7
   0 -13  -9 1253.68 101.234   5
   0 -14   0 366.732 66.4217  12
   0  14   0 370.848 49.6808   9
   0  14   0 345.761 55.4564  10
   0 -14   1 140.792 45.9712  12
   0 -14  -1 50.5993 39.9334  12
   0  14   1 56.9329 32.8196   9
   0  14  -1 79.9078 30.9076   9
   0  14   1 61.4566 33.8765  10
   0  14  -2 49.0552 30.5057   9
   0  14   2 72.2067 30.7048   9
   0  14   2 106.600 34.7151  10
   0 -14  -2 107.079 43.2054  12
   0 -14   2 167.179 51.4549  12
   0  14  -2 192.081 44.5658   6
   0  14   3 443.472 53.9776   9
   0 -14  -3 410.096 67.1201  12
   0  14   3 422.076 58.7198  10
   0  14   4 1136.66 92.6332  10
   0 -14  -4 1178.27 108.011  12
   0  14  -4 1181.30 102.882   6
   0 -14  -5 91.9892 42.1751  12
   0 -14  -7 55.7921 37.8629   5
   0  15   0-5.51586 32.7005   9
   0  15  -1-16.8817 33.3620   9
   0  15   1 49.0361 29.9643   9
   1   0 -18 6.85552 29.0712   7
   1   0 -17 13.2404 32.2309   7
   1   0 -17-6.94521 28.7738   5
   1   0 -16 6.37401 26.4085   7
   1   0 -16-19.8089 28.0008   5
   1   0 -15 170.105 37.5580   7
   1   0 -15 168.437 40.9515   5
   1   0 -14-17.3032 27.0969   7
   1   0 -14-5.85197 22.4484   5
   1   0 -13 29.2906 16.5072  11
  -1   0  13 10.1965 13.7458   6
   1   0 -13-5.49448 20.4837   7
   1   0 -13 5.42944 20.2413   5
   1   0 -12-10.2480 15.3669   7
  -1   0  11 75.0573 16.4945   4
  -1   0  11 54.8780 8.98113  12
   1   0 -11 84.7983 18.1549  11
  -1   0  11 66.4420 8.07812  12
  -1   0  11 108.089 29.3074   2
  -1   0  11 113.165 21.8689   6
   1   0 -11 85.8818 24.1042   7
   1   0 -11 134.756 21.6297   6
  -1   0  10-3.56717 8.97802   4
  -1   0  10-1.95227 5.65083  12
  -1   0  10 2.21414 4.76520  12
  -1   0  10 2.84368 10.2836   6
   1   0 -10-4.38626 13.1521   7
   1   0 -10-2.63223 9.51895   6
  -1   0  10-16.1671 21.2369   2
  -1   0   9 2112.38 78.4554   4
  -1   0   9 2084.36 109.484   2
  -1   0   9 1867.36 70.8950  12
   1   0  -9 2121.01 103.292   7
   1   0  -9 2208.21 90.0096   6
  -1   0   9 2075.25 89.7551   6
  -1   0   8 1.33045 5.37921   4
   1   0  -8 6.85002 11.1644   2
  -1   0   8 4.21125 12.0396   2
  -1   0   8-1.01696 5.03578  12
  -1   0   8-2.37576 8.59144   6
   1   0  -8-3.60695 9.78282   7
   1   0  -8-2.29806 7.49093   6
  -1   0   7 277.365 19.1908   4
  -1   0   7 335.746 35.5247   2
   1   0  -7 337.814 33.2453   2
  -1   0   7 256.115 17.6967  12
   1   0  -7 309.693 31.1886   7
   1   0  -7 311.563 25.8047   6
  -1   0   7 265.207 24.9029   6
  -1   0   6 0.83033 4.37762   4
  -1   0   6 15.5151 8.87153   2
   1   0  -6 5.42258 8.12996   2
  -1   0   6 0.85394 3.45319  12
  -1   0   6 1.86587 6.53357   6
   1   0  -6 2.75904 7.48337   7
   1   0  -6 1.90854 5.45676   6
   1   0  -5 102.959 16.4709   2
  -1   0   5 84.9209 15.8369   2
  -1   0   5 92.7190 9.12362  12
  -1   0   5 67.3347 11.8149   6
  -1   0   5 109.451 8.79847   4
   1   0  -5 103.717 13.4564   6
  -1   0   4 6.66604 5.25413   6
   1   0  -4-1.97432 6.18341   2
  -1   0   4 0.63462 2.81130  12
   1   0  -4 4.34329 4.89769   6
   1   0  -3 6.24676 5.83218   2
   1   0  -3 6.96781 7.39525   8
  -1   0   3 11.0939 3.80281  12
   1   0  -2 2.83496 3.12178  12
   1   0  -2 6.47662 5.85732   8
  -1   0   2 14.9579 6.38978   8
  -1   0  -1 9376.10 276.763  12
   1   0   2 0.98085 4.93756   7
  -1   0  -2-0.95672 4.14846   7
   1   0   2 9.85689 5.25132   5
   1   0   3 160516. 4554.14   7
  -1   0  -3 159972. 4553.05   7
   1   0   4-1.84070 6.86135   7
  -1   0  -4-1.69735 4.85261   7
  -1   0  -4 2.38866 4.31904  11
   1   0   4-1.44335 5.83566  11
   1   0   4-1.17835 3.84105  12
   1   0   4 1.40980 4.93634   6
   1   0   5 515.410 35.8216   7
   1   0   5 497.076 31.2656   6
  -1   0  -5 474.528 33.0330   7
  -1   0  -5 495.608 28.7461  11
   1   0   5 539.680 28.8747  12
   1   0   6 2.07565 7.26788   6
  -1   0  -6-2.49968 6.77975   7
   1   0   6 2.91418 5.26937  12
  -1   0  -6 1.60904 6.34091  11
   1   0   7 136.639 23.8344   2
   1   0   7 108.648 18.2729   6
  -1   0  -7 145.338 21.3694   7
  -1   0  -7 153.841 18.0346  11
   1   0   7 135.327 15.7070  12
  -1   0  -8 11.9886 10.5332  11
   1   0   8 1.71756 6.21124  12
   1   0   8 8.22190 9.91095   6
   1   0   8-13.2592 13.8418   2
  -1   0  -8-6.63971 9.49126   7
   1   0   8-3.00815 11.8544   4
   1   0   9 4065.64 155.124   4
  -1   0  -9 3924.82 141.151  11
   1   0   9 3930.85 136.088  12
   1   0   9 3824.80 171.002   2
  -1   0  -9 3900.80 157.962   7
   1   0   9 3913.64 151.212   6
  -1   0 -10 9.40057 11.6374  11
   1   0  10-3.86921 8.74511  12
   1   0  10 3.37506 11.4169   6
   1   0  10-5.74782 18.7360   2
  -1   0 -10-4.12228 13.9445   7
   1   0  10 3.65590 14.4070   4
   1   0  11 117.475 18.0272  12
   1   0  11 94.2789 22.4534   6
   1   0  11 167.411 36.0206   2
  -1   0 -11 81.3527 22.9643   7
   1   0  11 127.222 26.5974   4
   1   0  12 4.16316 10.4782  12
   1   0  12 3.87707 14.8713   6
  -1   0 -12 4.90983 20.3414   7
   1   0  12-25.5683 19.6446   4
   1   0  12-7.21189 26.8830   2
   1   0  13 600.080 59.0747   4
   1   0  13 472.235 36.8217  12
  -1   0 -13 620.701 60.2848   7
   1   0  13 570.907 51.6009   6
   1   0  13 524.143 67.9068   2
   1   0  14 12.3950 13.2067  12
  -1   0 -14-22.5964 29.3387   7
   1   0  14-51.6408 47.3310   2
   1   0  14 8.42486 18.2644   6
   1   0  15 5661.41 226.659   4
   1   0  15 6266.81 277.854   2
  -1   0 -15 5686.88 238.638   7
   1   0  16-69.1794 43.3337   4
   1   0  16-59.4681 46.5799   2
  -1   0 -16-6.32797 26.2512   7
  -1   0 -17 1655.08 115.599   5
   1   0  17 1866.24 144.784   2
  -1   0 -17 1872.75 122.098   7
   1  -1 -18 830.053 79.8249   7
   1  -1 -17 255.225 46.2205   7
   1   1 -17 154.383 42.6254   7
   1   1 -17 233.485 51.2217   5
   1  -1 -16 1459.48 99.7402   7
   1   1 -16 1412.67 103.782   7
   1   1 -16 1250.76 98.6745   5
   1  -1 -16 1225.69 95.9314   5
   1   1 -15 169.371 41.0733   7
   1  -1 -15 152.978 37.9343   7
   1  -1 -15 191.566 38.5888   5
   1   1 -15 151.918 39.0973   5
  -1  -1  14 5246.48 170.311   4
  -1  -1  14 4457.02 151.839  12
  -1  -1  14 4486.95 148.535  12
   1  -1 -14 5532.01 215.242   5
   1  -1 -14 5518.90 210.838   7
   1   1 -14 5805.94 223.492   7
  -1  -1  14 5854.34 203.174   6
   1   1 -13 13.0932 18.7162  11
   1  -1 -13-7.77291 17.3027  11
  -1  -1  13-2.45978 8.75527  12
  -1  -1  13 5.15083 10.2965  12
  -1  -1  13-4.18771 19.3048   6
   1  -1 -13 5.03754 19.3223   7
   1   1 -13 5.87914 19.1641   7
  -1  -1  13 14.1121 13.1080   4
   1  -1 -13 5.41110 19.5681   5
  -1  -1  12 1902.97 80.3509   4
  -1  -1  12 1741.16 69.0541  12
  -1  -1  12 1744.74 75.0443  12
   1   1 -12 1740.42 87.3218  11
   1  -1 -12 1822.60 76.4537  11
   1  -1 -12 1915.85 105.349   5
   1   1 -12 1823.22 107.772   7
   1   1 -12 1809.71 91.9934   6
   1  -1 -12 1797.69 101.492   7
  -1  -1  12 1644.64 93.3682   6
  -1  -1  11 2074.37 85.5855   4
  -1  -1  11 2219.82 121.232   2
  -1  -1  11 2082.54 84.9972  12
   1  -1 -11 2034.18 83.4291  11
   1  -1 -11 2127.92 109.576   5
   1   1 -11 2271.25 120.285   8
   1   1 -11 1919.56 97.0122   6
   1  -1 -11 1949.78 104.608   7
   1   1 -11 2202.03 116.358   7
  -1  -1  11 2046.11 101.703   6
   1  -1 -10 57.8461 19.4451   5
  -1  -1  10 48.6417 13.3314   4
  -1  -1  10 53.7189 21.2013   2
   1  -1 -10 25.0789 12.5987  11
  -1  -1  10 61.7226 13.0724  12
   1  -1 -10 27.8506 14.4351   7
   1   1 -10 42.9905 19.8241   7
   1   1 -10 43.7634 21.5681   8
  -1  -1  10 35.3550 15.3734   6
   1   1 -10 29.8633 15.0444   6
  -1   1   9 36.9092 11.1345   6
   1  -1  -9 54.1675 17.9236   7
   1   1  -9 39.3803 16.8278   7
  -1  -1   9 32.8214 14.2831   6
   1  -1  -9 59.4164 11.8860   6
   1   1  -9 40.7211 13.6363   6
  -1  -1   9 38.2131 16.2043   2
  -1   1   8 37.7363 10.1246   6
   1  -1  -8 35.3643 9.59753   6
  -1  -1   8 33.1872 13.1306   6
   1   1  -8 53.1022 14.4080   6
   1  -1  -8 32.1680 13.3757   7
   1   1  -8 55.5869 17.2528   7
  -1  -1   8 41.9853 15.2257   2
   1  -1  -8 54.7103 18.0616   2
   1   1  -7 7606.72 256.635   8
   1   1  -7 7189.96 244.572   6
  -1  -1   7 7441.19 245.454   6
   1  -1  -7 7056.25 227.291   6
  -1   1   7 7213.40 226.890   6
   1  -1  -7 7574.55 246.920   7
   1   1  -7 7418.21 254.489   7
   1  -1  -7 7484.32 249.905   2
  -1  -1   7 7110.79 254.967   2
   1   1  -6 762.109 50.5518   8
   1   1  -6 799.830 47.2367   6
  -1  -1   6 805.600 46.9856   6
   1  -1  -6 743.456 35.7587   6
   1  -1  -6 769.620 45.6845   7
  -1  -1   6 695.342 48.2326   2
   1  -1  -6 748.000 47.8719   2
   1   1  -5 830.261 50.5367   8
   1  -1  -5 873.025 38.2897   6
  -1  -1   5 1023.66 51.2060   6
   1   1  -5 909.897 49.3363   6
   1  -1  -5 926.691 47.5182   7
  -1  -1   5 908.797 51.4972   2
   1  -1  -5 896.568 50.1196   2
   1  -1  -4 10407.8 294.452   4
   1  -1  -4 9872.97 312.959   2
  -1  -1   4 9959.51 305.575  12
   1   1  -4 10033.2 315.429   8
   1  -1  -4 10179.4 307.734   7
  -1  -1   4 9441.84 310.791   6
   1   1  -4 10439.9 314.692   6
   1  -1  -4 9890.63 298.159   6
   1   1  -3 19735.0 564.796   8
   1   1  -3 20132.0 566.343   6
  -1   1   3 18159.2 549.314   3
  -1  -1   3 19494.5 551.440   3
   1  -1  -3 18914.5 562.241   2
   1   1  -2 72077.2 2022.59  12
   1  -1  -2 70650.7 2021.32   9
  -1   1   2 68056.9 2021.90   9
   1   1  -2 72183.8 2024.77   8
   1  -1  -2 68560.9 2016.16   3
   1   1  -2 73190.2 2018.09   3
   1   1  -2 72853.2 2027.75   6
   1   1  -1 4.68799 3.83059   6
   1  -1  -1 9.47729 4.58048   9
  -1   1   1 9.99275 4.52576   9
  -1  -1   1 8.20677 4.73732   8
   1   1  -1 7.31979 4.92029  12
  -1  -1   1 13.4948 4.88454  12
   1  -1  -1 12.5725 4.61781   1
  -1  -1   1 15.3088 4.39319   1
   1  -1   0 19276.1 543.135  11
   1   1   0 19024.8 543.671  10
   1   1   0 18793.6 542.656   5
  -1  -1   0 19330.1 543.958   5
  -1   1   0 17928.3 539.791   8
   1  -1   0 19161.7 537.564   7
  -1  -1   0 17994.1 545.247   4
   1   1   0 18985.1 546.572   4
   1  -1   1 9000.52 269.213  11
  -1  -1  -1 9381.34 268.648  10
  -1   1  -1 9130.82 268.218  11
  -1  -1  -1 9226.40 269.683  12
   1   1   1 8040.41 268.091  12
   1   1   1 9004.60 265.998   5
  -1  -1  -1 8990.00 266.636   5
   1   1   1 9368.75 272.779   4
  -1  -1  -1 9233.65 271.573   4
   1  -1   1 9058.93 265.716   7
   1   1   2 50.1581 9.35537   4
   1   1   2 65.6953 9.18136   5
  -1  -1  -2 41.3936 9.16321   4
  -1  -1  -2 57.0884 7.94515   5
   1  -1   2 36.4238 8.08971   7
  -1   1  -2 44.5812 8.60185  11
  -1  -1  -2 53.4541 7.92306  12
   1  -1   2 42.8304 8.32780  11
   1   1   3 1622.34 62.1267   5
  -1  -1  -3 1587.25 61.3347   5
  -1  -1  -3 1668.71 59.4577  12
   1   1   3 1539.24 58.4262  12
   1  -1   3 1559.80 64.6166   7
  -1   1  -3 1561.31 63.5194   7
  -1   1  -3 1605.19 62.4329  11
  -1  -1  -4 742.858 39.4585   5
   1   1   4 785.236 40.7748   5
  -1  -1  -4 775.487 36.1435  12
   1   1   4 791.359 35.7572  12
  -1   1  -4 766.146 42.5856   7
   1  -1   4 821.330 44.4819   7
  -1  -1  -4 842.004 40.9081   7
   1   1   4 803.928 35.2497  11
  -1   1  -4 855.835 41.0935  11
   1   1   5 163.170 19.7016   4
   1   1   5 179.391 16.0215  11
  -1   1  -5 183.600 18.6953  11
   1   1   5 157.121 14.7178  12
  -1  -1  -5 174.054 18.9647   5
   1  -1   5 147.942 20.7048   7
   1   1   5 165.626 15.6333   6
  -1  -1  -5 174.770 18.8237   7
  -1   1  -5 174.108 20.4045   7
   1  -1   5 165.540 19.8724   6
   1   1   6 621.648 40.7528   4
   1   1   6 617.422 32.3834  12
  -1   1  -6 618.290 37.6304  11
  -1  -1  -6 603.445 39.7495   5
  -1  -1  -6 642.844 40.3965   7
  -1   1  -6 584.448 41.5751   7
   1   1   6 642.216 34.8342   6
   1  -1   6 557.675 42.3573   7
   1  -1   6 592.447 41.1673   6
  -1   1  -7 51.5930 12.8991  11
   1   1   7 36.8139 9.03512  12
   1  -1   7 46.8946 13.8365   6
   1   1   7 51.6277 11.2868   6
   1  -1   7 52.8069 16.7620   2
   1   1   7 52.7643 15.9324   7
   1  -1   7 64.0652 18.3416   7
  -1   1  -7 79.5921 17.3239   7
  -1  -1  -7 32.3809 11.7797   7
   1   1   7 58.0460 15.0561   4
   1   1   8 402.098 37.0513   4
  -1   1  -8 419.636 34.0121  11
   1   1   8 383.225 27.0651  12
   1  -1   8 496.592 47.4607   2
  -1  -1  -8 469.995 38.7925   7
  -1   1  -8 427.305 39.8955   7
   1   1   8 363.814 38.7994   7
   1  -1   8 392.802 37.5124   6
   1   1   8 434.163 32.6149   6
   1   1   9 364.781 36.1962   4
  -1   1  -9 282.297 29.0396  11
   1   1   9 243.424 22.2467  12
   1  -1   9 268.716 25.6099  12
   1  -1   9 277.724 38.7232   2
   1   1   9 284.758 36.5091   7
  -1   1  -9 263.321 33.7839   7
  -1  -1  -9 317.788 33.5863   7
   1   1   9 258.867 27.5403   6
   1  -1   9 288.378 33.7598   6
   1   1  10 2168.78 104.817   4
  -1   1 -10 2291.25 97.5127  11
   1  -1  10 2286.94 90.5634  12
   1   1  10 2139.40 84.6020  12
   1  -1  10 2138.76 121.160   2
  -1   1 -10 2341.10 113.206   7
   1   1  10 2002.00 109.050   7
  -1  -1 -10 2108.99 105.342   7
   1   1  10 2127.45 94.6166   6
   1  -1  10 2169.86 106.664   6
   1  -1  11 54.3300 19.9409   4
   1   1  11 62.2455 22.9022   4
  -1   1 -11 59.2238 22.2639   5
   1   1  11 66.3971 15.3663  12
  -1   1 -11 78.7509 19.1132  11
   1  -1  11 84.7079 16.9260  12
   1  -1  11 51.4247 24.7317   2
  -1   1 -11 66.6103 22.8433   7
  -1  -1 -11 89.9498 23.3150   7
   1  -1  11 76.1627 21.7259   6
   1   1  11 56.3978 18.3034   6
   1   1  12 3894.28 160.387   4
   1  -1  12 3733.67 155.155   4
   1   1  12 3566.17 129.411  12
   1  -1  12 3725.73 135.639  12
  -1   1 -12 3643.87 143.742  11
   1  -1  12 4006.15 187.298   2
  -1   1 -12 3456.13 159.737   5
  -1  -1 -12 3624.76 160.887   7
  -1   1 -12 3530.62 163.833   7
   1   1  12 3551.96 143.391   6
   1  -1  12 3717.83 159.375   6
   1   1  13 2560.25 129.529   4
   1  -1  13 2635.67 126.873   4
   1  -1  13 2459.96 103.973  12
   1   1  13 2484.20 98.4029  12
  -1   1 -13 2951.38 119.787  11
  -1   1 -13 2721.25 135.783   5
   1   1  13 2343.10 112.251   6
   1  -1  13 2759.10 131.732   6
  -1   1 -13 2674.31 137.127   7
  -1  -1 -13 2641.95 131.481   7
   1  -1  13 3061.96 163.091   2
   1  -1  14 960.842 72.7110   4
   1   1  14 784.393 71.1018   4
   1  -1  14 1033.90 97.5497   2
   1  -1  14 860.655 54.5286  12
   1   1  14 823.743 46.3187  12
  -1   1 -14 1092.29 82.6850   5
  -1  -1 -14 1224.08 85.0292   7
  -1   1 -14 977.451 79.1631   7
   1  -1  14 1068.45 78.1885   6
   1   1  14 924.026 62.7496   6
   1  -1  15 101.179 42.4282   2
  -1   1 -15 87.2373 34.7591   7
  -1  -1 -15 121.096 33.8190   7
   1   1  15 35.7579 36.6864   4
  -1   1 -15 86.8899 32.7517   5
   1  -1  15-23.6393 35.0186   4
  -1   1 -16 1136.24 91.5759   5
  -1   1 -16 973.689 85.9425   7
  -1  -1 -16 996.166 83.9908   7
   1  -1  16 798.487 69.7478   4
   1  -1  16 1032.22 104.144   2
  -1   1 -17 6.86477 27.0533   7
  -1  -1 -17-6.37550 25.7780   7
  -1   1 -17 27.5548 31.1402   5
   1  -1  17 20.8081 37.6247   2
   1  -2 -18 513.404 61.5563   7
   1   2 -17 29.7166 33.5946   7
   1  -2 -17 23.2379 24.0855   7
   1  -2 -17 47.4677 30.0473   5
   1  -2 -16 22.2253 23.5636   7
   1   2 -16-7.19093 29.7936   7
   1  -2 -16 12.9185 28.6100   5
  -1  -2  15 103.802 21.0783  12
  -1   2  15 97.4671 19.7483   3
   1   2 -15 173.608 40.3420   7
   1  -2 -15 132.008 31.4860   7
   1  -2 -15 98.0926 32.4956   5
  -1  -2  15 156.678 23.3534   4
  -1  -2  14 3.68460 12.4640  12
  -1  -2  14-5.41440 13.8451  12
  -1  -2  14 5.07443 24.2755   6
   1  -2 -14 9.93968 20.5899   7
   1   2 -14 13.2082 23.1240   7
  -1  -2  14-5.12858 15.7234   4
   1  -2 -14-11.5131 28.5052   5
   1  -2 -13 129.214 30.5870   5
  -1  -2  13 158.835 23.1792   4
  -1  -2  13 108.419 22.7348  12
  -1  -2  13 68.5033 28.5291   6
   1   2 -13 138.718 29.1590  11
   1  -2 -13 120.644 29.2626   7
   1   2 -13 125.568 33.7523   7
   1   2 -13 109.584 26.8006   6
  -1  -2  12 2213.63 100.409  12
   1  -2 -12 2145.39 115.756   5
   1   2 -12 2282.78 113.072   6
   1  -2 -12 2216.88 112.178   7
   1   2 -12 2274.64 127.496   7
  -1  -2  12 2307.63 117.846   6
   1  -2 -11 1863.25 101.214   5
   1  -2 -11 1826.52 96.7907   9
   1   2 -11 1723.20 105.530   8
   1   2 -11 1742.53 105.825   7
   1  -2 -11 1797.56 95.0312   7
  -1  -2  11 1916.94 101.516   6
   1   2 -11 1837.68 97.0653   6
  -1  -2  10 304.715 40.6329   2
  -1  -2  10 249.994 34.8858   6
   1   2 -10 202.163 30.8409   6
   1  -2 -10 220.157 17.7797  11
   1  -2 -10 213.829 31.0370   9
   1  -2 -10 245.081 31.2676   7
   1   2 -10 192.369 35.0265   8
   1   2 -10 205.425 34.6899   7
   1  -2 -10 197.946 30.2491   5
  -1  -2   9 2825.99 128.954   6
   1   2  -9 3003.72 129.909   6
   1  -2  -9 2893.27 96.4436  11
   1  -2  -9 3068.75 128.872   5
   1  -2  -9 2927.31 123.400   9
   1   2  -9 3123.59 136.729   8
   1   2  -9 3077.91 139.461   7
   1  -2  -9 2911.06 122.617   7
  -1  -2   9 2867.77 136.980   2
  -1  -2   8 121.243 25.2688   2
   1  -2  -8 126.123 22.8638   2
   1   2  -8 88.6781 20.2298   2
  -1  -2   8 155.458 24.8765   6
   1   2  -8 100.363 21.4816   6
   1  -2  -8 99.3715 10.7240  11
   1  -2  -8 115.918 20.8466   9
   1  -2  -8 115.617 18.9968   7
   1   2  -8 109.701 23.6561   8
   1   2  -8 127.930 24.8856   7
   1  -2  -8 124.315 21.5587   5
   1  -2  -7 510.380 38.1068   5
   1   2  -7 424.062 38.2140   6
  -1  -2   7 508.780 41.8914   6
   1   2  -7 478.421 40.7653   8
   1  -2  -7 430.851 35.4825   9
   1  -2  -7 479.916 35.1923   7
  -1  -2   7 376.454 37.3596   2
   1   2  -7 443.098 38.9246   2
   1  -2  -7 440.063 37.6301   2
  -1  -2   6 2808.57 115.879   2
   1   2  -6 2927.30 113.586   2
   1  -2  -6 2678.90 110.718   2
   1  -2  -6 2774.97 108.103   5
  -1  -2   6 2816.66 115.786   6
   1   2  -6 2595.70 114.621   6
   1  -2  -6 2731.61 106.123   9
   1   2  -6 2790.12 113.397   8
   1  -2  -6 2762.12 103.781   7
   1  -2  -6 2733.26 85.1984   6
   1  -2  -6 2671.14 95.6288   4
  -1   2   5 1061.20 51.4017   3
   1  -2  -5 1194.35 59.7003   2
   1   2  -5 1217.07 59.7145   2
   1  -2  -5 1120.68 54.6118   5
   1   2  -5 1143.27 62.8400   6
  -1  -2   5 1194.28 63.1836   6
   1  -2  -5 1182.54 55.9004   9
   1   2  -5 1190.89 60.0374   8
   1  -2  -5 1260.50 53.1222   7
   1  -2  -5 1133.31 48.3675   4
  -1  -2   5 1186.36 53.0342   3
   1  -2  -4 23468.1 711.200   2
   1   2  -4 25587.7 722.612   6
   1  -2  -4 23698.6 706.198   5
   1   2  -4 23840.3 712.334   8
   1  -2  -4 24679.4 700.638   7
  -1  -2   4 24450.6 706.396   3
  -1   2   4 23563.5 704.651   3
   1  -2  -3 4930.01 170.111   2
   1   2  -3 5510.27 182.065   6
   1  -2  -3 5362.70 155.227  11
   1  -2  -3 5392.41 162.026  10
   1  -2  -3 5500.15 166.814   5
  -1   2   3 4915.73 170.714   9
   1   2  -3 5219.20 172.161   8
   1  -2  -3 5355.86 160.320   7
  -1  -2   3 5399.74 170.946   3
  -1   2   3 4923.71 168.276   3
   1  -2  -2 55.8957 6.33575  11
  -1   2   2 79.5150 7.50685  10
   1  -2  -2 79.1798 8.10279   5
  -1   2   2 58.0021 9.78647   9
   1   2  -2 68.7616 11.0998   3
   1  -2  -2 40.4495 9.50953   3
   1   2  -2 77.3907 12.2153   6
  -1  -2   2 72.9067 13.4517   6
  -1  -2   1 1669.73 66.4672  12
   1  -2  -1 1565.04 56.2370  11
   1  -2  -1 1594.86 51.9764   5
   1   2  -1 1570.42 60.8675   5
  -1   2   1 1473.30 58.3921   9
  -1  -2   1 1556.04 64.8745   6
   1   2  -1 1671.11 67.2924   6
  -1  -2   1 1663.63 57.4680   1
   1  -2  -1 1574.37 55.8206   1
   1   2   0 9089.25 272.899  12
  -1  -2   0 9069.40 272.833  12
   1  -2   0 8923.72 266.300  11
   1   2   0 9596.03 266.997   5
  -1  -2   0 9667.91 269.088   5
  -1   2   0 8083.05 255.649   5
   1  -2   0 8677.19 257.223   8
   1  -2   0 9589.12 268.589   6
  -1  -2   0 9056.60 270.388   6
  -1  -2  -1 15321.1 467.147  12
   1   2   1 16801.9 466.697  10
  -1   2  -1 15209.3 464.981  11
   1   2   1 15989.0 462.753   5
  -1  -2  -1 16129.6 464.516   5
   1  -2   1 16112.0 469.273   6
   1  -2   1 15573.2 460.483   7
  -1  -2  -1 15299.2 468.762   4
   1   2   2 17265.7 543.229   4
  -1  -2  -2 18247.0 542.666   4
  -1  -2  -2 18178.7 537.628  12
  -1  -2  -2 19234.1 539.621  10
  -1   2  -2 18999.8 541.127  11
   1   2   2 18304.2 535.444   5
  -1  -2  -2 18448.9 536.757   5
   1   2   2 17952.9 524.504   9
   1  -2   2 18409.4 538.105   7
   1  -2   2 18714.8 544.714   6
   1   2   3 7728.83 238.520  12
  -1  -2  -3 7819.93 237.470  12
  -1  -2  -3 7747.20 240.579  10
  -1   2  -3 7581.98 243.038  11
  -1  -2  -3 7579.61 239.050   5
   1   2   3 7788.73 239.609   5
  -1  -2  -3 7632.36 227.235   9
   1  -2   3 7555.00 243.368   7
  -1   2  -3 8381.57 247.456   6
  -1  -2  -3 7459.95 243.693   4
   1   2   4 541.063 31.6083  12
  -1  -2  -4 667.551 32.6659  12
  -1   2  -4 584.093 37.2945  11
   1   2   4 590.086 35.3559   5
  -1  -2  -4 584.040 34.6420   5
  -1  -2  -4 640.641 28.8692   9
  -1   2  -4 684.990 40.7395   6
   1  -2   4 602.066 38.8412   7
  -1  -2  -4 588.034 37.1348   4
  -1  -2  -5 5163.36 178.825   4
   1   2   5 5372.83 183.004   4
   1   2   5 5141.05 168.854  12
  -1  -2  -5 5332.31 168.085  12
  -1   2  -5 5241.51 179.857  11
   1   2   5 5202.71 162.810  11
   1   2   5 5338.95 178.075   5
  -1  -2  -5 5375.35 177.608   5
   1   2   5 5078.97 175.889   7
   1  -2   5 5319.74 186.593   6
   1   2   6 862.533 52.7572   4
   1   2   6 903.586 43.3785  12
  -1  -2  -6 860.510 41.9180  12
  -1   2  -6 965.375 52.7417  11
   1   2   6 934.345 41.0029  11
   1  -2   6 935.291 57.1206   2
  -1  -2  -6 891.041 50.6423   5
  -1   2  -6 875.179 54.6064   7
  -1  -2  -6 989.990 50.5444   7
   1   2   6 864.241 39.0582   6
   1   2   6 832.941 50.2290   7
   1  -2   6 877.771 55.6609   6
   1   2   7 39.2817 13.4313   4
  -1  -2  -7 34.1730 11.8528   5
   1   2   7 38.4286 9.56037  12
  -1   2  -7 48.3072 14.6021  11
   1  -2   7 33.7413 15.5737   2
   1   2   7 47.5148 14.7491   7
  -1   2  -7 51.4847 15.2443   7
  -1  -2  -7 61.0604 14.2244   7
   1   2   7 31.3967 8.63357   6
   1  -2   7 38.0356 15.0352   6
   1   2   8 1835.72 88.6853   4
   1   2   8 1702.32 70.5670  12
  -1   2  -8 1797.09 84.2186  11
   1  -2   8 1899.82 98.8875   2
  -1  -2  -8 1821.34 87.0346   5
   1   2   8 1754.35 88.4808   7
  -1   2  -8 1756.83 91.4028   7
  -1  -2  -8 1645.18 82.2171   7
   1  -2   8 1709.18 91.4035   6
   1   2   8 1784.87 71.2472   6
   1   2   9 492.765 44.3615   4
   1   2   9 475.098 32.4559  12
  -1   2  -9 547.698 43.1302  11
   1  -2   9 530.868 52.0731   2
  -1  -2  -9 545.605 45.2959   5
  -1  -2  -9 530.232 43.1213   7
  -1   2  -9 501.595 46.6347   7
   1   2   9 538.366 49.7751   7
   1  -2   9 531.773 49.0802   6
   1   2   9 499.559 33.7013   6
   1   2  10 16.0597 14.9746   4
  -1  -2 -10 12.2418 14.2970   5
   1   2  10 19.9069 9.96511  12
  -1   2 -10 31.9900 16.8715  11
   1  -2  10 11.3340 16.2095   2
   1   2  10-26.6553 25.0875   7
  -1   2 -10 27.8892 18.8001   7
  -1  -2 -10 29.4457 17.2983   7
   1   2  10 20.7629 11.1168   6
   1  -2  10 36.0083 17.7448   6
   1   2  11 632.227 55.5414   4
   1   2  11 615.287 38.5604  12
  -1   2 -11 680.164 51.4919  11
   1  -2  11 792.453 72.1680   2
  -1  -2 -11 635.380 55.8822   5
  -1   2 -11 811.707 64.9056   7
  -1  -2 -11 672.246 54.9620   7
   1   2  11 584.597 41.4984   6
   1  -2  11 600.795 56.9408   6
   1   2  12 346.371 44.2293   4
  -1  -2 -12 398.516 46.1704   5
   1  -2  12 399.562 35.9943  12
   1   2  12 277.987 26.5238  12
  -1   2 -12 409.472 41.0893  11
   1  -2  12 348.699 53.5458   2
  -1  -2 -12 351.616 43.1135   7
  -1   2 -12 289.921 45.2701   7
   1   2  12 364.154 31.6878   6
   1  -2  12 311.647 43.1813   6
   1   2  13 841.696 70.8108   4
  -1  -2 -13 1057.24 77.4118   5
  -1   2 -13 923.451 73.9386   5
   1  -2  13 879.376 55.5515  12
   1   2  13 653.236 40.9618  12
   1  -2  13 950.898 88.7990   2
  -1  -2 -13 1092.44 74.7234   7
  -1   2 -13 1157.39 83.5573   7
   1   2  13 841.533 51.3815   6
   1  -2  13 1002.98 76.5652   6
  -1  -2 -14 546.028 60.2727   5
   1  -2  14 504.259 52.5301   4
  -1   2 -14 647.988 65.0265   5
   1  -2  14 610.648 45.0427  12
   1  -2  14 556.839 72.9335   2
  -1  -2 -14 711.952 64.0183   7
  -1   2 -14 716.847 69.7133   7
   1   2  14 470.858 38.0359   6
   1  -2  15 929.571 98.7911   2
   1  -2  15 941.093 73.1751   4
  -1   2 -15 1029.33 87.8506   7
  -1  -2 -15 1250.36 88.3001   7
  -1   2 -15 1080.93 86.3254   5
   1  -2  16 184.583 53.9475   2
   1  -2  16 288.023 41.8271   4
  -1   2 -16 252.161 46.6865   5
  -1   2 -16 319.758 52.3659   7
   1   2  17 419.681 72.1882   2
   1  -2  17 287.793 63.6750   2
  -1   2 -17 355.478 56.0368   5
  -1   2 -17 262.258 52.4565   7
   1  -3 -18 39.6672 33.6134   7
   1  -3 -17 710.236 74.6400   5
   1   3 -17 656.552 77.4782   7
   1  -3 -17 769.039 70.0612   7
   1   3 -16 204.671 47.2197   7
   1  -3 -16 167.086 37.4681   7
   1  -3 -16 142.016 38.1151   5
  -1   3  15 369.172 35.7640   3
  -1  -3  15 477.266 45.4880  12
   1   3 -15 569.798 66.5834   7
   1  -3 -15 501.650 54.8246   7
  -1  -3  15 422.100 38.3951   4
   1  -3 -15 512.977 58.4844   5
   1  -3 -14 344.973 47.5125   5
  -1  -3  14 295.915 32.4993   4
  -1  -3  14 276.927 38.4753  12
  -1  -3  14 243.018 30.9571   3
  -1   3  14 253.069 31.4486   3
   1  -3 -14 312.974 41.8134   7
   1   3 -14 383.009 53.3240   7
   1   3 -14 388.748 48.2772   6
   1  -3 -13 1756.75 103.038   5
  -1  -3  13 1595.30 90.0555  12
  -1   3  13 1358.89 77.4155   3
   1  -3 -13 1681.29 93.8509   7
   1   3 -13 1821.01 102.432   6
   1   3 -13 1694.72 111.234   7
  -1  -3  13 1509.64 80.6506   3
  -1  -3  12 385.213 38.1538   3
   1  -3 -12 483.776 50.9623   5
  -1  -3  12 407.063 43.2450  12
   1  -3 -12 452.648 45.1806   7
   1   3 -12 514.926 53.2172   6
   1   3 -12 484.357 57.4828   7
  -1  -3  12 608.818 58.8720   6
   1  -3 -11-3.63864 18.6091   9
   1   3 -11 4.80637 16.8297   6
  -1  -3  11 5.03445 22.2980   6
   1   3 -11 5.90522 21.3553   7
   1  -3 -11 32.1350 18.2609   7
   1   3 -11-4.84290 19.5808   8
   1  -3 -11-4.51866 16.8441   5
   1  -3 -10 82.6842 23.3223   9
   1   3 -10 115.240 27.7785   6
  -1  -3  10 80.8404 24.8479   6
   1   3 -10 126.427 29.1061   7
   1  -3 -10 92.5438 20.5830   7
   1   3 -10 101.549 26.0132   8
   1  -3 -10 94.3798 23.6221   5
  -1   3   9-14.3515 21.1889   2
   1  -3  -9-3.03205 15.2640   9
   1   3  -9-26.6244 15.0122   6
  -1  -3   9 13.4255 14.5893   6
   1   3  -9-5.04652 13.6891   7
   1   3  -9 7.94426 15.6548   8
   1  -3  -9-2.81347 11.0895   7
   1  -3  -9-14.6724 14.4568   5
  -1   3   8 63.1285 19.4596   2
  -1  -3   8 48.3694 14.4516   3
   1   3  -8 92.6853 20.9163   6
  -1  -3   8 62.6252 19.6709   6
   1  -3  -8 51.9230 17.0049   9
   1  -3  -8 63.1784 14.9759   7
   1   3  -8 27.2110 15.4153   7
   1   3  -8 45.7911 17.2153   8
   1  -3  -8 58.3019 16.8892   5
   1  -3  -8 47.4287 12.8480   4
   1   3  -7 1634.90 80.2517   2
  -1   3   7 1483.33 73.2633   3
  -1   3   7 1556.50 83.1900   2
   1  -3  -7 1366.37 75.8819   2
  -1  -3   7 1622.56 87.0501   6
   1   3  -7 1561.31 86.5980   6
   1  -3  -7 1668.25 77.6951   5
   1  -3  -7 1719.33 75.4664   9
   1   3  -7 1495.28 78.0922   8
   1  -3  -7 1645.84 70.3462   7
   1  -3  -7 1594.32 68.3048   4
  -1  -3   7 1564.01 74.6640   3
   1  -3  -6 31.6721 9.97901   4
   1  -3  -6 33.3992 11.8254   5
  -1   3   6 14.4905 8.74997   3
   1  -3  -6 58.9482 14.1351   2
  -1  -3   6 31.4868 11.1782   3
   1   3  -6 18.6790 11.5820   2
   1  -3  -6 9.46692 3.79295  12
   1  -3  -6 30.0816 9.87601  10
   1  -3  -6 22.2957 10.4874   9
   1   3  -6 16.0109 10.2493   8
   1  -3  -6 22.8922 8.24812   7
  -1  -3   6 14.3306 12.5558   6
   1   3  -6 26.2598 13.1462   6
  -1  -3   5 6265.33 205.691   3
  -1   3   5 5872.85 203.861   3
   1   3  -5 6131.41 204.775   2
   1  -3  -5 5892.13 203.469   2
   1  -3  -5 5992.94 185.564  12
   1  -3  -5 6036.15 194.607  10
   1  -3  -5 6119.24 200.025   5
   1   3  -5 6144.41 204.260   8
   1  -3  -5 6251.49 200.599   9
   1  -3  -5 6179.58 190.442   7
   1   3  -5 6368.18 221.033   6
   1   3  -4 3227.77 115.162   2
   1  -3  -4 3064.59 114.135   2
   1  -3  -4 2984.15 96.3723   6
   1   3  -4 3587.95 132.822   6
   1  -3  -4 3234.60 108.218  10
   1  -3  -4 3270.99 111.190   5
   1   3  -4 3301.43 115.860   8
  -1   3   4 2957.11 114.885   9
  -1  -3   4 2953.99 117.956   8
   1  -3  -4 2976.64 112.331   9
   1  -3  -4 3333.23 101.643   7
  -1  -3   4 3235.80 119.123   3
  -1   3   4 3105.90 117.969   3
  -1  -3   3 6055.35 208.704   6
   1   3  -3 6390.44 212.097   6
   1  -3  -3 5957.55 183.624   6
  -1   3   3 6181.75 188.058  10
  -1   3   3 5852.30 189.520   5
   1  -3  -3 6245.37 190.021   5
  -1   3   3 5826.51 195.167   9
  -1  -3   3 6070.28 198.293   8
  -1   3   3 5815.35 200.212   3
   1   3  -3 6237.75 193.596   2
  -1  -3   3 6196.56 202.919   3
   1  -3  -3 5932.41 192.974   2
  -1  -3   2 3559.45 129.245   6
   1   3  -2 3301.82 128.215   6
   1  -3  -2 3297.61 111.409   6
  -1   3   2 3517.67 107.804  11
  -1   3   2 3348.93 110.755  10
   1  -3  -2 3559.26 110.453   5
  -1   3   2 3490.98 110.269   5
  -1   3   2 3246.42 115.941   9
  -1  -3   2 3373.23 117.043   8
   1  -3  -2 3284.82 124.440   3
   1   3  -2 3357.90 126.302   3
   1  -3  -2 3335.13 111.824   1
   1  -3  -2 3279.24 111.438   2
   1   3  -2 3264.24 111.149   1
  -1   3   1 6992.24 211.014  11
  -1   3   1 6303.83 213.451   9
  -1   3   1 7085.64 206.430   5
   1  -3  -1 7002.54 207.396   5
   1   3  -1 6801.63 217.432   5
  -1  -3   1 6782.85 226.620  12
  -1  -3   1 7112.48 226.340   6
   1  -3  -1 6882.98 215.201   6
   1  -3  -1 6941.09 226.270   3
   1   3  -1 6597.04 226.603   3
  -1  -3   0 7795.81 249.525  12
   1   3   0 7873.39 239.382   5
  -1  -3   0 8030.71 243.028   5
  -1   3   0 7677.18 229.694   5
  -1   3   0 7494.41 227.860   7
  -1  -3   0 7682.39 245.035   6
   1  -3   0 7892.04 243.569   6
  -1  -3  -1 3502.52 126.899  12
   1   3   1 3759.83 124.244  10
   1   3   1 3482.61 118.789   5
  -1  -3  -1 3771.34 122.706   5
  -1   3  -1 3501.76 115.296   7
   1   3   1 3237.86 122.037   6
   1  -3   1 3514.20 127.067   6
  -1  -3  -2 287.847 26.0723   4
  -1  -3  -2 360.731 26.2336  12
   1   3   2 307.312 25.7750  12
   1   3   2 320.180 24.3826  10
   1   3   2 343.455 23.5901   5
  -1  -3  -2 390.783 25.5675   5
   1   3   2 330.506 17.1402   9
  -1   3  -2 304.137 26.1881   6
  -1   3  -2 338.853 23.5523   7
   1  -3   2 320.418 27.6755   6
   1   3   2 305.888 22.5673   6
  -1  -3  -3 15086.8 458.203   4
   1   3   3 14926.0 453.375  12
  -1  -3  -3 14743.2 450.522  12
  -1  -3  -3 15395.7 454.007  10
   1   3   3 15326.1 450.448   5
  -1  -3  -3 15328.1 451.286   5
   1   3   3 15673.6 438.726   9
  -1   3  -3 14585.7 435.531   8
  -1   3  -3 15423.5 461.885   6
  -1   3  -3 13814.7 451.773   7
   1  -3   3 15172.4 463.660   6
   1   3   3 15013.9 444.634   6
  -1  -3  -4 964.758 46.3461  12
   1   3   4 924.457 47.8991  12
  -1  -3  -4 977.002 50.1183  10
   1   3   4 922.180 48.0099   5
  -1  -3  -4 987.362 49.0419   5
  -1  -3  -4 921.389 38.3497   9
   1   3   4 941.048 45.5238   7
  -1   3  -4 940.224 55.2617   6
  -1  -3  -4 950.784 52.2143   4
  -1  -3  -5 3671.50 125.570  12
   1   3   5 3564.54 128.339  12
  -1   3  -5 3596.95 136.805  11
  -1  -3  -5 3757.96 134.131  10
   1   3   5 3577.91 132.546   5
  -1  -3  -5 3564.16 132.545   5
  -1  -3  -5 3764.94 120.361   9
  -1   3  -5 3447.45 140.412   6
   1   3   5 3706.61 129.857   7
  -1  -3  -5 3554.45 135.998   4
  -1  -3  -6 7143.30 237.519   4
   1  -3   6 7079.16 242.993   2
   1   3   6 7491.96 247.123   2
   1   3   6 6926.48 226.381  12
  -1  -3  -6 7060.94 223.115  12
   1   3   6 6896.11 213.202  11
  -1  -3  -6 7172.22 234.936  10
  -1   3  -6 6858.01 238.127  11
  -1  -3  -6 6859.48 234.507   5
   1   3   6 6979.03 235.450   5
  -1  -3  -6 7312.39 221.841   9
  -1   3  -6 6830.48 244.479   6
   1   3   6 7111.54 233.553   7
   1  -3   6 7284.76 250.719   6
   1  -3   7 1550.38 84.2740   2
   1   3   7 1734.73 88.5616   2
  -1  -3  -7 1617.58 65.4113  12
   1   3   7 1535.20 67.6319  12
  -1   3  -7 1601.11 79.6682  11
  -1  -3  -7 1627.68 78.1824   5
  -1  -3  -7 1553.82 66.7853   9
   1   3   7 1543.07 77.3820   7
   1   3   7 1526.55 57.4360   6
  -1   3  -7 1538.77 82.7596   6
   1  -3   7 1643.16 88.0069   6
  -1  -3  -8 23.3674 13.1551   5
   1   3   8-1.94754 7.67498  12
  -1   3  -8-3.26893 13.2168  11
   1  -3   8-4.34192 16.6542   2
   1   3   8-4.52681 12.9419   2
  -1  -3  -8 12.5796 10.7226   9
   1   3   8 3.36305 13.2531   7
   1   3   8 2.21840 5.76090   6
   1  -3   8-4.40784 12.6018   6
  -1  -3  -9 130.767 24.7776   5
   1   3   9 107.727 16.4159  12
  -1   3  -9 120.948 23.3675  11
   1   3   9 113.712 27.4162   2
   1  -3   9 99.2058 25.1524   2
  -1  -3  -9 107.363 18.9252   9
   1   3   9 103.982 24.0620   7
   1   3   9 94.4128 12.5838   6
   1  -3   9 132.095 28.1326   6
  -1  -3 -10 165.763 29.6760   5
   1  -3  10 236.932 38.8207   2
   1   3  10 111.353 30.8361   2
   1   3  10 178.342 21.2453  12
  -1   3 -10 212.757 31.1507  11
  -1  -3 -10 211.914 27.6672   9
   1   3  10 200.305 35.1180   7
  -1   3 -10 209.737 35.0721   7
   1   3  10 144.249 15.6198   6
   1  -3  10 206.686 35.0593   6
   1   3  11 3814.99 167.591   2
   1  -3  11 3395.36 159.652   2
   1   3  11 3071.68 107.726  12
  -1   3 -11 3244.12 133.103  11
  -1  -3 -11 3196.91 139.013   5
  -1  -3 -11 3325.93 125.432   9
  -1   3 -11 3610.60 152.778   7
   1  -3  11 3172.35 147.384   6
   1  -3  12 252.938 46.9700   2
   1   3  12 300.962 51.2425   2
  -1  -3 -12 319.080 36.3128   9
  -1   3 -12 287.999 45.3913   7
  -1  -3 -12 283.839 39.0787   5
  -1  -3 -13 1398.11 82.4716   9
  -1  -3 -13 1293.99 90.5058   5
  -1   3 -13 1424.92 97.8431   7
   1  -3  13 1648.95 115.605   2
   1   3  13 1521.54 114.052   2
  -1  -3 -14 736.031 69.2219   5
   1  -3  14 651.454 51.9018  12
  -1   3 -14 809.711 74.5767   7
   1   3  14 882.888 89.2122   2
   1  -3  14 715.889 81.9349   2
  -1   3 -15 878.500 83.2142   5
  -1  -3 -15 1049.77 83.8346   5
  -1   3 -15 1015.57 86.6818   7
   1   3  15 977.484 98.4320   2
   1  -3  15 1200.44 107.032   2
   1  -3  15 880.607 71.1709   4
  -1   3 -16 105.065 36.4193   7
   1   3  16 79.2017 43.8835   2
   1  -3  16 19.0999 32.3527   2
   1  -3  16 79.1233 27.6485   4
  -1   3 -16 33.5428 33.8143   5
  -1  -3 -16 65.3099 33.4470   5
   1   3  17 125.300 50.1004   2
   1  -3  17 90.6857 43.8578   2
  -1   3 -17 190.124 43.8139   5
   1  -4 -17 13.5522 30.0140   5
   1   4 -16 214.013 48.3022   7
   1  -4 -16 135.980 39.1170   5
  -1   4  15 54.8618 18.2899   3
  -1  -4  15 54.9706 23.4817  12
   1  -4 -15 64.5640 25.0666   7
   1   4 -15 60.9067 32.3235   7
   1  -4 -15 49.0402 26.6262   5
  -1  -4  14 500.688 53.2490  12
   1  -4 -14 616.295 62.6879   5
   1   4 -14 621.590 63.7614   6
   1   4 -14 667.209 72.8824   7
   1  -4 -14 458.650 50.1265   7
  -1   4  14 437.466 42.9030   3
   1  -4 -13 26.7890 23.2400   5
  -1  -4  13 4.82713 16.9155  12
  -1   4  13 3.58832 15.9071   3
  -1  -4  13 29.2157 16.8487   3
   1  -4 -13 47.5361 20.5843   7
   1   4 -13 70.0974 31.6937   7
   1   4 -13 34.4659 22.0435   6
   1  -4 -12 98.9271 27.6299   5
  -1  -4  12 52.4868 23.7017  12
   1  -4 -12 51.3257 20.6050  10
   1   4 -12 84.2319 28.3282   6
   1   4 -12 99.6520 33.4933   7
   1  -4 -12 101.513 22.0668   7
  -1  -4  12 54.6440 17.8345   3
  -1   4  12 43.3091 17.9694   3
  -1  -4  11-3.57885 21.4625   3
  -1   4  11 3.57482 12.9283   3
   1   4 -11-27.1772 22.5193   6
   1  -4 -11-6.29082 14.2190  10
   1  -4 -11-3.45663 17.6784   9
   1   4 -11-6.26059 23.3372   7
   1   4 -11 13.4383 19.4222   8
   1  -4 -11 6.53277 14.1629   7
   1  -4 -11 4.51884 17.8081   5
  -1  -4  10 9771.30 327.464   6
   1   4 -10 8954.93 322.307   6
   1  -4 -10 8558.03 289.932  10
   1  -4 -10 9241.39 308.313   5
   1   4 -10 9106.45 309.404   8
   1  -4 -10 8691.29 296.158   9
   1  -4 -10 8549.46 291.488   7
   1   4 -10 9107.86 329.841   7
  -1   4  10 8348.14 296.126   3
  -1  -4  10 8987.01 300.108   3
  -1  -4   9 402.650 47.1954   6
   1   4  -9 446.695 48.4509   6
   1  -4  -9 373.313 34.3355  10
   1  -4  -9 428.286 41.6556   5
   1   4  -9 377.892 40.9442   8
   1  -4  -9 413.232 38.6816   9
   1  -4  -9 470.536 36.1346   7
   1   4  -9 453.774 50.3534   7
  -1  -4   9 358.134 37.5543   3
  -1   4   9 440.449 39.5654   3
   1  -4  -9 407.143 35.4959   4
   1   4  -8 6040.06 238.744   6
  -1  -4   8 6636.00 242.080   6
   1  -4  -8 5925.76 209.734  10
   1  -4  -8 6512.20 222.855   5
   1   4  -8 6084.62 220.909   8
   1  -4  -8 6304.08 215.387   9
   1  -4  -8 6234.01 207.964   7
   1  -4  -8 6281.16 212.977   4
  -1   4   8 6289.93 222.079   3
  -1  -4   8 6668.62 225.067   3
   1  -4  -7 2239.13 92.7578   4
  -1   4   7 2059.51 97.5695   3
  -1  -4   7 2115.04 99.0573   3
   1  -4  -7 2162.49 72.2631  12
   1  -4  -7 2078.41 88.1071  10
   1  -4  -7 1959.84 92.4193   5
   1   4  -7 2314.41 97.7627   8
   1  -4  -7 2177.81 92.2583   9
   1  -4  -7 2131.66 83.7503   7
   1   4  -7 2205.88 112.085   6
  -1  -4   7 2223.96 111.410   6
   1   4  -6 15503.7 471.094   2
   1  -4  -6 14957.5 469.896   2
   1  -4  -6 14976.6 450.169  12
   1  -4  -6 15184.8 461.498  10
   1  -4  -6 15407.8 467.784   5
   1  -4  -6 15527.3 465.628   9
   1   4  -6 15582.5 469.221   8
   1   4  -6 15538.0 494.326   6
  -1  -4   6 15444.3 476.925   3
  -1   4   6 14998.6 476.342   3
   1  -4  -6 15078.0 467.338   4
  -1   4   5 6.46104 9.34458   5
   1  -4  -5 14.6050 8.85452   5
   1   4  -5 15.7592 8.87892   2
   1  -4  -5 20.4901 9.66068   2
  -1  -4   5 26.9657 11.4978   3
  -1   4   5 9.14706 9.14923   3
   1  -4  -5 10.1778 6.14454  12
   1  -4  -5 7.54594 9.03168  10
   1   4  -5 11.1243 10.6494   8
  -1   4   5 23.1933 10.6824   9
   1  -4  -5 20.5626 12.3363   9
  -1   4   5 5.60187 6.70904   7
  -1  -4   5 19.2297 11.1125   8
   1   4  -5 8.21856 9.10694   6
   1   4  -4 11570.9 347.005   2
   1  -4  -4 11347.5 346.551   2
  -1  -4   4 11911.2 371.076   6
   1   4  -4 11865.5 374.852   6
   1  -4  -4 10677.8 332.593   6
  -1   4   4 11183.1 345.573   5
   1  -4  -4 11503.7 345.329   5
  -1  -4   4 11396.4 354.201   8
   1  -4  -4 11533.2 346.377   9
  -1   4   4 11422.2 351.613   9
  -1   4   4 10954.4 333.125   7
  -1  -4   4 11646.8 361.359   3
  -1   4   4 11242.7 360.882   3
   1  -4  -3 3647.03 122.350   2
   1   4  -3 3596.31 122.112   2
  -1  -4   3 3856.62 140.611   3
   1   4  -3 3779.84 146.223   6
  -1  -4   3 3868.43 145.330   6
   1  -4  -3 3379.43 119.402   6
  -1   4   3 3680.88 114.390  11
  -1   4   3 3634.20 122.809  10
   1  -4  -3 3720.62 122.792   5
  -1   4   3 3614.90 122.429   5
  -1  -4   3 3599.01 128.227   8
  -1   4   3 3525.74 127.356   9
  -1   4   3 3380.69 109.136   7
  -1   4   3 3482.31 137.673   3
  -1  -4   2 6219.17 212.993   6
   1  -4  -2 5942.30 195.542   6
  -1   4   2 6058.02 189.788  11
   1  -4  -2 6215.89 191.558   5
  -1   4   2 6336.21 190.895   5
  -1  -4   2 6169.99 197.004   8
  -1   4   2 5935.53 196.819   9
   1   4  -2 6067.58 188.047   2
   1  -4  -2 6048.13 187.925   1
   1   4  -2 6064.80 187.366   1
   1  -4  -2 6090.22 211.897   3
   1  -4  -2 5807.13 187.568   2
   1   4  -2 6234.64 214.421   3
   1  -4  -1 11895.4 382.055   3
   1   4  -1 12021.3 384.888   3
  -1  -4   1 12184.2 383.464  12
  -1   4   1 11754.3 365.325   9
  -1   4   1 11951.4 362.823  11
   1  -4  -1 11766.0 359.221   5
  -1   4   1 12378.6 357.174   5
  -1   4   1 12477.1 367.383   6
  -1  -4   1 11975.8 378.872   6
   1  -4  -1 11837.8 369.155   6
   1  -4   0 3705.80 141.670   3
  -1  -4   0 3669.43 112.212   1
   1   4   0 3672.77 143.462   3
  -1   4   0 3622.26 111.555   1
  -1  -4   0 3514.79 138.055  12
  -1   4   0 3303.51 127.924   6
  -1   4   0 3551.34 117.840   5
  -1  -4   0 3797.03 131.317   5
  -1  -4   0 3458.35 132.502   6
   1  -4   0 3802.71 134.048   6
  -1   4  -1 23.8965 7.65599   5
  -1  -4  -1 14.4709 7.73397   6
  -1  -4  -1 36.7733 10.4688   5
  -1  -4  -1 19.3795 9.38818  12
   1  -4   1 23.4480 11.0674   6
   1   4   1 28.1160 9.25664   6
  -1  -4  -2 2795.10 112.315  12
   1   4   2 2909.39 94.9125   9
   1  -4   2 2870.52 117.518   6
   1   4   2 2806.93 107.138   6
  -1   4  -2 2853.33 104.102   7
  -1  -4  -2 2814.53 107.222   5
  -1  -4  -3 2335.44 100.463   4
  -1  -4  -3 2171.17 94.1943  12
  -1  -4  -3 2524.61 95.4959   5
   1   4   3 2473.35 82.6447   9
  -1   4  -3 2353.74 102.639   6
  -1   4  -3 2379.07 94.7348   7
   1   4   3 2196.24 88.9248   6
   1  -4   3 2406.15 105.609   6
  -1  -4  -4 18689.1 586.238   4
   1   4   4 19312.5 581.737  12
  -1  -4  -4 19873.0 577.675  12
  -1  -4  -4 19309.7 581.852  10
  -1  -4  -4 19020.8 578.888   5
  -1   4  -4 19324.4 559.439   8
   1   4   4 19467.5 565.632   9
   1   4   4 19393.3 570.636   7
  -1   4  -4 19900.9 592.621   6
  -1   4  -4 18970.3 583.437   7
   1   4   4 18857.1 568.131   6
   1  -4   4 19145.4 596.799   6
  -1  -4  -5 102.974 19.4750   4
  -1  -4  -5 137.523 19.6915   5
   1  -4   5 125.751 19.2886   2
   1   4   5 106.811 18.6699   2
   1   4   5 121.427 18.2853  12
  -1  -4  -5 119.047 16.9825  12
  -1  -4  -5 138.861 20.2813  10
  -1  -4  -5 120.512 14.1592   9
  -1   4  -5 136.471 21.9806   7
   1   4   5 128.104 17.7806   7
  -1   4  -5 91.7561 13.5801   8
   1   4   5 125.275 13.9180   6
  -1   4  -5 125.282 22.4407   6
  -1  -4  -6 3823.08 143.818   4
   1  -4   6 3623.78 142.755   2
   1   4   6 3601.21 144.000   2
  -1  -4  -6 3788.39 130.497  12
   1   4   6 3624.27 134.200  12
  -1  -4  -6 3731.73 139.233  10
  -1  -4  -6 3604.47 138.758   5
  -1  -4  -6 3734.43 123.531   9
  -1   4  -6 3538.23 128.010   8
   1   4   6 3532.15 133.374   7
  -1   4  -6 3740.11 151.693   6
  -1   4  -6 3535.55 145.718   7
   1   4   6 3497.36 117.292   6
  -1  -4  -7 280.027 31.8435   4
   1   4   7 230.866 31.3732   2
   1  -4   7 288.941 33.6691   2
   1   4   7 250.139 26.3920  12
  -1  -4  -7 299.047 24.2138  12
  -1  -4  -7 227.841 28.1404  10
   1   4   7 226.840 15.9343  11
  -1   4  -7 242.384 31.5949  11
  -1  -4  -7 264.177 29.7077   5
  -1  -4  -7 247.343 22.5002   9
  -1   4  -7 233.898 25.9860   8
   1   4   7 263.682 28.5910   7
  -1   4  -7 229.526 32.3730   6
   1  -4   7 257.612 36.6459   6
   1   4   7 202.372 14.6090   6
  -1  -4  -8 7541.46 259.728   4
   1  -4   8 7729.47 272.553   2
   1   4   8 8198.71 277.384   2
  -1  -4  -8 7484.43 239.519  12
   1   4   8 7469.01 245.432  12
  -1   4  -8 7521.49 263.654  11
  -1  -4  -8 7496.25 256.927  10
  -1  -4  -8 7587.28 260.609   5
  -1   4  -8 7216.59 251.942   8
  -1  -4  -8 7503.08 241.710   9
  -1   4  -8 7456.87 272.265   6
   1   4   8 7687.90 259.516   7
   1  -4   8 7658.04 279.821   6
  -1  -4  -9 99.5092 23.3069   5
   1   4   9 124.682 30.3454   2
   1  -4   9 167.074 32.8965   2
   1   4   9 155.695 21.3904  12
  -1  -4  -9 132.056 26.1108  10
  -1   4  -9 133.868 28.1713  11
  -1  -4  -9 131.362 17.5347  12
  -1  -4  -9 216.156 25.7460   9
  -1   4  -9 143.471 24.8202   8
   1   4   9 143.386 27.5900   7
   1  -4   9 151.798 30.9352   6
   1  -4  10 1625.74 101.356   6
  -1   4 -10 1627.50 89.9621  11
  -1  -4 -10 1529.11 84.8244  10
  -1   4 -10 1484.37 85.8057   8
  -1  -4 -10 1581.86 75.5950   9
   1  -4  10 1619.19 99.5827   2
   1   4  10 1596.70 101.128   2
   1   4  10 1518.68 90.0569   7
  -1  -4 -10 1471.14 86.0254   5
   1   4  11 53.1153 26.9283   2
   1  -4  11 81.4772 29.5196   2
  -1  -4 -11 72.1847 19.0694   9
  -1   4 -11 78.7226 23.7862   8
  -1  -4 -11 92.6068 25.8929   5
  -1  -4 -12 903.512 60.4576   9
  -1   4 -12 861.990 70.2938   8
   1   4  12 1098.55 92.3481   2
   1  -4  12 993.068 85.4064   2
  -1  -4 -12 1013.72 74.7640   5
   1   4  13 15.9612 33.0666   2
  -1  -4 -13 19.7274 19.4974   9
  -1   4 -13 31.1877 27.0484   7
  -1  -4 -13 5.44969 22.5826   5
  -1  -4 -14 1284.59 93.3955   5
   1  -4  14 1329.00 108.997   2
   1   4  14 1502.69 117.080   2
  -1   4 -14 1233.15 96.2855   7
  -1  -4 -15 261.018 47.4477   5
  -1   4 -15 233.951 45.7445   7
   1  -4  15 253.854 52.2932   2
   1   4  15 157.609 50.7017   2
  -1  -4 -16 1021.55 85.9405   5
  -1   4 -16 788.682 79.5046   5
   1  -4  16 841.448 69.5620   4
   1   4  16 1181.99 110.407   2
   1  -4  16 885.262 92.9542   2
  -1   4 -16 1052.25 91.2877   7
   1  -4  17-9.81990 38.6988   2
   1   5 -16 73.9331 37.1446   7
   1  -5 -16 12.9233 27.4150   5
   1  -5 -15 870.577 77.5136   5
   1   5 -15 955.303 84.8818   6
   1   5 -15 749.697 82.2038   7
  -1  -5  15 813.626 74.1846  12
   1  -5 -14 17.3046 23.3224   5
  -1   5  14 16.2179 18.6918   3
  -1  -5  14 5.66434 22.3227  12
   1   5 -14 7.65582 23.9773   7
   1   5 -14-6.48501 24.8751   6
   1  -5 -13 349.107 47.0939   5
  -1  -5  13 163.640 31.1395   3
  -1   5  13 254.312 35.4437   3
  -1  -5  13 307.449 46.5652  12
   1   5 -13 212.581 43.5125   7
   1   5 -13 305.846 47.3166   6
   1  -5 -12 133.770 30.6716   5
  -1  -5  12 179.644 34.6810  12
   1   5 -12 112.840 31.8369   6
   1   5 -12 181.296 41.0727   7
  -1   5  12 180.937 30.9599   3
  -1  -5  12 130.440 28.0148   3
  -1  -5  11 62.6114 21.7130   3
  -1   5  11 29.3427 16.5646   3
   1   5 -11 24.2798 24.5724   6
   1  -5 -11 46.0610 17.8891  10
   1   5 -11 53.9876 22.5606   8
   1  -5 -11 49.8832 21.3388   5
   1  -5 -10 1448.14 77.9735  10
   1  -5 -10 1541.34 86.2449   5
   1  -5 -10 1528.06 80.4020   9
   1   5 -10 1405.51 84.6111   8
   1  -5 -10 1524.99 78.9899   4
  -1   5  10 1480.45 85.7701   3
  -1  -5  10 1566.13 88.5644   3
   1   5 -10 1545.98 99.6906   6
   1  -5  -9 1764.66 85.4199  10
   1  -5  -9 1903.81 94.3493   5
   1  -5  -9 1833.61 88.2572   9
   1   5  -9 1786.34 91.9385   8
  -1   5   9 1740.07 95.0206   3
   1  -5  -9 1850.76 88.5129   4
  -1  -5   9 1710.09 94.4034   3
  -1  -5   9 1904.45 110.946   6
   1   5  -9 1967.99 112.083   6
  -1  -5   8 39.5840 17.2236   3
  -1   5   8 52.1955 17.8415   3
   1  -5  -8 46.2689 9.64077  12
   1  -5  -8 35.3561 15.0262  10
   1  -5  -8 41.1640 18.4565   9
   1   5  -8 71.5041 20.5129   8
   1  -5  -8 64.9954 17.9751   4
   1  -5  -8 85.7434 20.2730   5
   1   5  -8 43.8124 21.6302   6
  -1  -5   8 73.7801 27.4080   6
   1  -5  -7 2371.98 88.4312  12
   1  -5  -7 2243.85 97.8834  10
   1   5  -7 2551.97 104.050   8
   1  -5  -7 2325.19 98.7460   9
  -1  -5   7 2523.12 124.668   6
   1   5  -7 2335.71 123.230   6
  -1  -5   7 2414.39 113.295   3
   1  -5  -7 2448.48 106.568   4
  -1   5   7 2182.41 109.676   3
   1  -5  -7 2371.48 102.626   5
  -1   5   6 633.502 50.3293   3
  -1  -5   6 580.717 49.0329   3
   1  -5  -6 705.510 40.6406  12
   1  -5  -6 701.167 44.5992   5
  -1   5   6 697.646 48.2631   9
   1  -5  -6 658.336 42.6849   9
  -1   5   6 582.692 35.5214   7
   1   5  -6 645.244 57.5806   6
  -1   5   5 134.405 19.4532   5
   1  -5  -5 133.966 18.8361   5
  -1  -5   5 154.824 26.0138   3
  -1   5   5 80.5561 20.1796   3
   1   5  -5 97.3956 17.0241   2
   1  -5  -5 116.872 17.6280  12
  -1   5   5 120.346 19.8609   9
   1  -5  -5 153.900 20.7102   9
  -1  -5   5 127.689 20.4533   8
  -1   5   5 108.939 13.9475   7
  -1  -5   5 83.0426 21.8798   6
   1  -5  -5 106.889 11.6356   6
   1   5  -5 84.6858 23.5175   6
   1  -5  -4 7804.95 247.220   2
   1   5  -4 7867.14 247.082   2
  -1  -5   4 8112.83 272.419   3
  -1  -5   4 8123.36 277.980   6
   1  -5  -4 7481.48 241.818   6
   1   5  -4 8173.99 282.396   6
  -1   5   4 8210.63 235.281  11
  -1   5   4 7623.55 249.625  10
   1  -5  -4 7841.62 250.566   5
  -1   5   4 7919.09 250.946   5
  -1  -5   4 7721.10 256.009   8
  -1   5   4 7947.98 256.969   9
  -1   5   4 7541.24 233.895   7
  -1   5   4 7494.83 270.112   3
   1  -5  -3 657.595 34.9673   2
  -1  -5   3 830.404 55.2249   3
   1  -5  -3 727.045 36.5597   1
   1   5  -3 677.921 35.1414   1
   1   5  -3 727.610 35.9386   2
  -1  -5   3 621.407 50.1320   6
   1   5  -3 659.912 52.5226   6
   1  -5  -3 678.996 38.9828   6
  -1   5   3 706.944 34.8512  11
  -1   5   3 562.322 37.3558  10
  -1   5   3 713.261 38.8416   5
   1  -5  -3 738.090 39.8440   5
  -1   5   3 671.363 41.8928   9
  -1  -5   3 704.016 41.6846   8
  -1   5   3 688.041 26.9817   7
  -1   5   3 645.179 50.0139   3
  -1  -5   2 711.301 51.0228   6
   1  -5  -2 788.486 44.4805   6
  -1   5   2 691.102 38.0088  11
  -1   5   2 646.384 40.6095   9
   1  -5  -2 693.374 38.6903   5
  -1   5   2 724.327 37.3878   5
   1   5  -2 758.058 53.9997   3
   1  -5  -2 698.182 32.0888   2
   1  -5  -2 704.081 52.6181   3
   1   5  -2 693.355 32.4042   2
   1  -5  -1 2728.17 117.044   3
   1   5  -1 2608.94 117.502   3
   1  -5  -1 2406.42 80.4178   2
  -1   5   1 2560.12 90.2853   5
   1  -5  -1 2454.32 93.5557   5
  -1  -5   1 2560.47 114.740  12
  -1   5   1 2651.01 101.319   6
  -1  -5   1 2397.62 107.598   6
   1  -5  -1 2500.17 103.267   6
   1  -5   0 1560.77 83.8468   3
   1   5   0 1498.35 83.8121   3
  -1  -5   0 1588.34 81.9455  12
  -1   5   0 1547.32 61.7787   5
  -1  -5   0 1498.48 72.1928   5
  -1   5   0 1551.00 73.4658   6
   1   5   0 1502.40 77.6494   6
   1  -5   0 1499.95 75.3929   6
  -1  -5   0 1542.27 75.7974   6
  -1  -5  -1 1887.55 90.9718  12
   1   5   1 1891.83 97.4237   3
  -1   5  -1 1675.79 71.0702   5
  -1  -5  -1 1934.36 83.4072   5
  -1  -5  -1 1894.09 83.8516   6
   1  -5   1 2002.80 90.8551   6
   1   5   1 1794.86 84.5675   6
   1  -5   1 1836.81 93.5925   3
   1  -5   2 183.697 28.4081   3
  -1  -5  -2 194.036 25.0041  12
   1   5   2 202.694 17.7480   9
  -1  -5  -2 228.183 24.6675   5
  -1   5  -2 188.218 20.0354   5
  -1   5  -2 204.378 21.4778   7
   1   5   2 221.703 23.8886   6
   1  -5   2 181.965 26.3339   6
  -1  -5  -2 216.666 23.1662   6
  -1  -5  -3 2585.51 109.418  12
  -1  -5  -3 2547.25 104.716   5
   1  -5   3 2450.94 92.6725   2
   1   5   3 2680.43 92.1867   9
  -1   5  -3 2522.96 103.051   7
   1  -5   3 2708.42 119.154   6
   1   5   3 2455.96 100.262   6
  -1  -5  -4 5363.00 200.665   4
   1  -5   4 5622.62 184.931   2
   1   5   4 5517.33 186.406   2
  -1  -5  -4 5476.69 194.115  12
  -1  -5  -4 5480.27 192.673   5
   1   5   4 5603.35 178.799   9
  -1   5  -4 5575.83 206.986   6
  -1   5  -4 5481.96 195.002   7
   1   5   4 5420.17 183.473   6
   1  -5   4 5559.28 210.473   6
  -1  -5  -5 6400.28 222.733   4
   1   5   5 6124.45 212.073   2
   1  -5   5 6206.32 211.040   2
  -1  -5  -5 6357.66 212.626  12
  -1  -5  -5 6052.00 214.809  10
  -1  -5  -5 6088.95 213.852   5
  -1   5  -5 6389.58 191.623   8
   1   5   5 6164.89 203.507   7
  -1   5  -5 6275.11 230.281   6
  -1   5  -5 5810.50 217.751   7
   1   5   5 5949.74 197.754   6
   1  -5   5 6500.80 236.631   6
  -1  -5  -6 7.07201 12.3811   4
  -1  -5  -6-3.10983 11.9282   5
   1  -5   6 9.27219 11.5209   2
   1   5   6-6.63060 10.8068   2
  -1  -5  -6 5.04894 9.12920  12
  -1  -5  -6-9.25214 16.4952  10
  -1  -5  -6 16.4939 8.88931   9
  -1   5  -6-3.16365 8.81561   8
   1   5   6-2.33726 11.1812   7
  -1   5  -6 11.3061 12.2848   7
  -1   5  -6 4.39949 14.3409   6
   1   5   6-3.78251 5.58427   6
  -1  -5  -7 4204.49 158.230   4
   1   5   7 4034.74 159.231   2
   1  -5   7 4209.82 159.059   2
  -1  -5  -7 3817.34 139.606  12
  -1  -5  -7 3958.53 152.145  10
  -1   5  -7 4200.83 160.799  11
   1   5   7 3720.52 118.149  11
  -1  -5  -7 3993.79 153.324   5
  -1  -5  -7 4071.19 134.086   9
  -1   5  -7 4026.10 137.923   8
  -1   5  -7 3899.69 166.452   6
   1   5   7 4038.08 147.173   7
  -1   5  -7 4147.58 163.497   7
   1   5   7 3523.68 118.040   6
  -1  -5  -8 1723.66 92.6179   4
   1   5   8 1959.24 102.492   2
   1  -5   8 1925.05 100.358   2
  -1  -5  -8 1894.49 79.6576  12
  -1  -5  -8 1971.83 94.6491  10
  -1   5  -8 1746.10 95.4504  11
  -1  -5  -8 1862.08 93.3953   5
  -1   5  -8 1730.92 81.7535   8
  -1  -5  -8 1855.98 77.3987   9
   1   5   8 1809.15 89.9101   7
  -1   5  -8 1865.50 100.741   7
  -1   5  -8 1923.39 105.056   6
   1  -5   8 1849.15 109.042   6
   1   5   9 62.7742 23.2108   2
   1  -5   9 48.8565 21.2287   2
  -1  -5  -9-3.59404 23.9177  10
  -1  -5  -9 65.5306 14.4082  12
  -1   5  -9 82.5055 24.2640   6
  -1  -5  -9 58.2480 17.6085   9
  -1   5  -9 24.8148 19.0870   7
   1   5   9 66.6378 23.2301   7
  -1   5  -9 61.1453 17.9077   8
  -1  -5  -9 28.1805 17.8846   5
  -1  -5  -9 61.6062 20.3453   4
  -1  -5 -10 210.444 33.8211   5
  -1  -5 -10 174.074 20.9200  12
  -1  -5 -10 177.107 26.5065   9
   1   5  10 187.916 32.4750   7
  -1   5 -10 213.842 38.1230   7
  -1   5 -10 166.765 29.0985   8
   1   5  10 219.657 39.4355   2
   1  -5  10 220.681 39.6339   2
  -1  -5 -11 1182.77 64.5346   9
  -1   5 -11 1042.63 71.8932   8
   1   5  11 1144.93 91.9074   2
   1  -5  11 1187.62 89.0420   2
  -1  -5 -11 1141.56 78.4781   5
  -1   5 -12 471.073 48.5570   8
  -1  -5 -12 437.324 39.0157   9
   1  -5  12 443.749 59.4047   2
   1   5  12 414.652 57.6556   2
  -1  -5 -12 524.978 54.7994   5
  -1  -5 -13 344.511 38.2074   9
   1  -5  13 381.915 55.1811   2
   1   5  13 285.908 53.6174   2
  -1  -5 -13 332.410 47.9442   5
   1   5  14 636.281 76.6618   2
   1  -5  14 618.812 72.5000   2
  -1  -5 -14 634.304 64.3259   5
   1  -5  15 238.048 53.8617   2
   1   5  15 294.608 64.9773   2
  -1  -5 -15 321.262 49.6530   5
   1   5  16-9.75269 37.4085   2
   1  -5  16 9.02294 33.6344   2
  -1  -5 -16 33.2066 31.1996   5
   1  -6 -16 873.819 80.5602   5
  -1  -6  16 809.810 78.2653  12
   1  -6 -15 245.477 47.3286   5
  -1  -6  15 206.095 44.1927  12
   1   6 -15 362.093 59.9750   7
   1   6 -15 281.362 53.8950   6
  -1   6  14 27.9434 21.0691   3
   1  -6 -14 51.9638 29.0752   5
   1   6 -14 7.13086 28.8432   6
  -1  -6  14 32.7271 25.1199  12
  -1  -6  13 66.9404 23.7446   3
  -1   6  13 72.4036 25.1325   3
  -1  -6  13 58.8779 26.5107  12
   1   6 -13 56.2081 29.1637   6
   1  -6 -13 59.2212 26.2723   5
  -1  -6  12 968.385 83.4261  12
   1  -6 -12 970.817 73.5668   5
   1   6 -12 1058.44 88.0757   6
  -1  -6  12 1093.28 76.7949   3
   1  -6 -11 2600.87 119.941  10
   1  -6 -11 2789.89 130.971   5
   1   6 -11 2845.61 128.519   8
   1  -6 -11 2743.51 124.056   4
  -1  -6  11 2833.41 136.456   3
  -1   6  11 2643.85 133.005   3
   1   6 -11 2775.52 150.491   6
   1  -6 -10 386.512 39.3901  10
   1   6 -10 363.631 40.9786   8
   1  -6 -10 443.670 42.4527   9
   1   6 -10 345.451 51.7766   6
   1  -6 -10 363.050 40.2427   4
   1  -6 -10 363.664 42.2157   5
  -1  -6  10 393.209 45.5420   3
  -1   6  10 315.020 42.8844   3
  -1   6   9 211.468 36.8476   3
  -1  -6   9 379.177 45.2122   3
   1   6  -9 323.100 37.2671   8
   1  -6  -9 354.871 36.3889   9
   1  -6  -9 282.232 22.1916  12
   1  -6  -9 316.372 37.3109   5
   1  -6  -9 323.698 40.2768   4
   1   6  -9 321.527 47.4397   6
  -1   6   8 9.53486 15.5405   3
  -1  -6   8 4.61199 15.0338   3
   1  -6  -8-1.84817 8.68256  12
   1  -6  -8 13.9836 18.2330   9
   1  -6  -8 6.94100 14.0319   5
   1  -6  -8-3.73256 15.0915   4
   1   6  -8 6.10580 20.6544   6
   1  -6  -7 9372.59 287.216  12
   1  -6  -7 8561.46 289.211   9
   1   6  -7 9066.01 331.365   6
   1  -6  -7 9259.83 306.304   4
  -1   6   7 8608.55 314.899   3
  -1  -6   7 9204.57 316.892   3
   1  -6  -7 8521.25 295.613   5
  -1   6   6 3090.83 141.704   3
  -1  -6   6 3014.83 138.747   3
   1  -6  -6 3249.88 122.829  12
   1  -6  -6 2953.27 121.433   5
  -1   6   6 3049.42 122.695   5
  -1   6   6 3138.63 127.719   9
  -1   6   6 2862.90 105.907   7
   1   6  -6 2895.04 146.407   6
  -1   6   5 2731.30 127.174   3
  -1  -6   5 2712.06 125.724   3
   1  -6  -5 2555.94 110.423  12
   1  -6  -5 2504.64 105.142   5
  -1   6   5 2618.07 105.830   5
  -1   6   5 2477.90 108.150   9
  -1  -6   5 2461.87 107.572   8
  -1   6   5 2451.28 88.4048   7
  -1  -6   5 2741.55 130.659   6
   1  -6  -5 2695.76 93.3292   6
   1   6  -5 2547.26 131.471   6
  -1  -6   4 1287.32 77.8983   3
   1   6  -4 1167.88 54.1324   1
   1  -6  -4 1208.39 55.3592   1
  -1  -6   4 1215.19 78.3048   6
   1   6  -4 1276.86 82.2340   6
   1  -6  -4 1150.58 56.1637   6
  -1   6   4 1172.45 60.6417  10
  -1   6   4 1198.77 50.2445  11
   1  -6  -4 1177.95 60.9321   5
  -1   6   4 1195.61 59.7527   5
  -1   6   4 1186.77 63.1602   9
  -1  -6   4 1186.81 62.4551   8
  -1   6   4 1144.67 44.5867   7
  -1   6   4 1230.78 77.6501   3
  -1  -6   3 522.807 48.0098   6
   1  -6  -3 576.753 39.0269   6
  -1   6   3 577.479 34.4254  11
  -1   6   3 520.773 37.1206  10
  -1   6   3 511.768 35.0845   5
   1   6  -3 485.648 40.3596   5
   1  -6  -3 563.442 37.7493   5
  -1   6   3 547.976 39.8402   9
  -1  -6   3 582.880 38.0999   8
  -1   6   3 505.867 22.9652   7
   1   6  -3 542.594 29.0650   1
   1  -6  -3 551.258 30.2080   1
   1   6  -2 5639.96 224.190   3
   1  -6  -2 6277.04 226.509   3
  -1  -6   2 5701.99 224.413  12
  -1   6   2 5694.74 194.493  11
   1   6  -2 6108.73 205.180   5
   1  -6  -2 5897.33 198.154   5
  -1   6   2 5915.18 192.474   5
  -1   6   2 5801.10 201.539   9
  -1   6   2 5951.31 200.724   6
  -1  -6   2 6086.81 220.855   6
   1  -6  -2 5754.57 203.292   6
   1   6  -1 5562.54 214.947   3
   1  -6  -1 5720.49 213.083   3
   1  -6  -1 5010.33 183.747   5
  -1   6   1 5627.55 179.296   5
   1   6  -1 5697.33 190.098   5
  -1  -6   1 5258.47 209.522  12
  -1   6   1 5439.30 192.021   6
   1   6  -1 5459.24 207.316   6
  -1  -6   1 5475.00 203.008   6
   1  -6  -1 5339.39 194.840   6
   1  -6   0 1123.20 72.3734   3
   1   6   0 1016.01 71.7324   3
  -1  -6   0 1031.66 68.2899  12
  -1   6   0 1033.68 49.5066   5
  -1  -6   0 1030.89 59.9362   5
   1   6   0 1098.05 56.5386   5
  -1   6   0 947.106 58.7500   6
  -1  -6   0 1061.21 63.7053   6
   1  -6   0 992.947 62.5190   6
   1   6   0 1026.34 65.2373   6
   1  -6   1 5315.43 197.229   3
   1   6   1 5066.59 198.298   3
  -1  -6  -1 5103.14 189.730  12
  -1   6  -1 4535.28 141.082   1
  -1  -6  -1 4367.98 141.534   1
  -1  -6  -1 5179.50 177.948   5
  -1   6  -1 5006.60 162.002   5
   1   6   1 5516.70 171.492   5
  -1   6  -1 5090.76 182.058   6
   1   6   1 5376.25 184.333   6
   1  -6   1 5295.42 188.284   6
  -1  -6  -1 5076.87 177.595   6
   1  -6   2 2092.33 73.0356   2
   1   6   2 2019.29 74.5200   2
  -1  -6  -2 1965.75 101.450  12
   1   6   2 2389.92 85.0633   9
  -1   6  -2 2002.42 85.3517   5
   1   6   2 2280.47 92.2042   5
  -1  -6  -2 2234.39 97.9997   5
   1   6   2 2121.39 96.8880   6
  -1  -6  -2 2077.59 93.3347   6
   1  -6   2 2390.02 110.315   6
   1  -6   2 2302.83 114.108   3
   1   6   3 62.2874 15.3111   5
   1  -6   3 50.0292 10.3077   2
   1   6   3 24.0549 8.51505   2
  -1  -6  -3 45.3089 16.4024  12
  -1   6  -3 24.9911 11.6637   5
  -1  -6  -3 36.5784 14.0887   5
   1   6   3 39.8637 11.0158   9
  -1   6  -3 24.4670 11.0386   7
   1   6   3 41.7983 13.3695   6
   1  -6   3 35.2407 17.3892   6
   1  -6   4 1887.14 102.583   3
  -1  -6  -4 1701.42 91.8713   4
   1  -6   4 1802.31 75.7348   2
   1   6   4 1609.24 100.252   3
   1   6   4 1891.34 77.9998   2
  -1  -6  -4 1686.45 87.7271  12
   1   6   4 1828.47 88.0638  10
  -1  -6  -4 1790.03 86.9615   5
   1   6   4 1769.75 82.3772   5
   1   6   4 1928.10 75.1372   9
  -1   6  -4 1813.70 86.9387   7
   1  -6   4 1743.94 98.8558   6
   1   6   4 1615.35 78.0097   6
  -1  -6  -5 1368.13 82.1814   4
  -1  -6  -5 1536.47 78.4623  12
  -1  -6  -5 1417.24 76.2727   5
   1   6   5 1406.18 74.0843   5
   1  -6   5 1400.22 69.4568   2
   1   6   5 1405.50 70.6924   2
   1   6   5 1466.32 65.9224   9
  -1   6  -5 1487.20 88.1470   6
   1   6   5 1551.75 67.5552   7
  -1   6  -5 1409.31 79.0928   7
   1  -6   5 1546.14 92.8924   6
   1   6   5 1464.38 66.3429   6
  -1  -6  -6 2878.02 130.317   4
  -1  -6  -6 3034.01 121.296  12
   1   6   6 2958.79 122.503   5
  -1  -6  -6 2838.15 122.811   5
   1   6   6 2839.71 120.820   2
   1  -6   6 2867.61 120.088   2
  -1   6  -6 2797.82 127.815   7
   1   6   6 2830.98 111.798   7
  -1   6  -6 2861.68 138.465   6
   1  -6   6 2783.71 140.061   6
   1   6   6 2906.19 103.011   6
  -1  -6  -7 1053.44 70.3464   4
   1   6   7 981.100 65.5726   2
   1  -6   7 1081.86 66.9959   2
  -1  -6  -7 1206.25 62.3213  12
   1   6   7 1040.27 65.6482   5
  -1  -6  -7 939.307 63.7497   5
  -1   6  -7 1084.16 50.0215   8
   1   6   7 1101.40 59.8288   7
  -1   6  -7 935.077 73.9799   6
  -1   6  -7 1026.97 70.0119   7
   1   6   7 943.970 39.4981   6
   1  -6   8 1976.27 104.688   2
   1   6   8 2279.77 112.469   2
  -1  -6  -8 2164.66 92.8300  12
  -1  -6  -8 2009.55 102.544  10
  -1  -6  -8 2084.45 104.517   5
  -1   6  -8 2161.85 87.8322   8
  -1   6  -8 2155.07 112.755   7
  -1   6  -8 1998.13 115.693   6
   1   6   8 2118.49 97.6897   7
  -1  -6  -8 2302.54 111.552   4
   1  -6   9 5676.87 216.213   2
   1   6   9 6047.04 224.148   2
  -1  -6  -9 5307.92 185.268  12
  -1  -6  -9 5292.28 182.033   9
  -1  -6  -9 5036.35 204.924   5
  -1   6  -9 5411.49 187.929   8
   1   6   9 5283.25 199.685   7
  -1   6  -9 5509.01 226.290   6
  -1   6  -9 5495.30 218.697   7
  -1  -6  -9 5346.20 208.358   4
  -1  -6 -10 109.676 28.1137   4
  -1  -6 -10 69.5639 22.6635   5
  -1  -6 -10 85.4723 18.6660   9
  -1   6 -10 69.5485 20.0485   8
  -1  -6 -10 78.4700 17.2911  12
   1   6  10 16.3984 23.5227   7
  -1   6 -10 44.6404 22.6460   7
   1  -6  10 69.6133 27.0258   2
   1   6  10 111.294 30.0209   2
   1   6  11 39.0486 28.8418   2
   1  -6  11 65.4120 26.8991   2
  -1  -6 -11 37.7344 19.3240   9
  -1   6 -11 41.6289 25.2378   7
  -1  -6 -11 9.99346 20.2272   5
  -1  -6 -12 551.324 43.3627   9
  -1  -6 -12 477.283 54.6817   5
   1  -6  12 542.574 62.8778   2
   1   6  12 402.071 59.1850   2
  -1   6 -12 625.350 65.0207   7
  -1  -6 -13 5.74949 23.8202   5
   1   6  13-23.5358 29.2440   2
   1  -6  13 7.11305 27.2833   2
  -1   6 -13 6.67261 24.1302   7
  -1  -6 -14 147.007 37.2983   5
   1   6  14 76.3651 38.5009   2
   1  -6  14 114.951 41.1245   2
  -1   6 -14 132.498 38.4950   7
  -1  -6 -15 986.147 84.5913   5
  -1   6 -15 863.238 84.6983   7
   1   6  15 830.921 84.8552   3
   1   6  15 979.583 99.6714   2
   1  -6  15 1170.27 101.498   2
  -1  -7  16 1096.93 95.5317  12
  -1  -7  15 21.8495 31.5805  12
   1   7 -15-15.5860 29.0517   6
   1  -7 -15-31.2278 32.9264   5
   1  -7 -14 1271.55 92.6262   5
  -1  -7  14 1347.07 106.078  12
   1   7 -14 1250.56 105.734   6
  -1   7  14 1160.71 86.2088   3
  -1   7  13 558.954 58.9340   3
  -1  -7  13 619.074 71.3220  12
   1  -7 -13 561.457 59.3024   5
   1   7 -13 593.411 72.1876   7
   1   7 -13 463.225 65.9424   6
   1  -7 -12 122.784 32.4823   5
  -1   7  12 60.5558 25.5123   3
  -1  -7  12 123.865 36.7692  12
   1   7 -12 75.7856 35.0341   7
   1   7 -12 104.858 33.2758   6
   1  -7 -11 286.387 39.4807   4
   1  -7 -11 213.446 36.5383   5
  -1   7  11 255.094 41.5350   3
  -1  -7  11 393.208 55.8197  12
   1   7 -11 389.399 55.1483   7
   1   7 -11 313.904 51.7654   6
   1  -7 -10 306.837 40.3172   5
   1  -7 -10 374.470 42.3540   4
   1  -7 -10 290.842 21.7776  12
  -1  -7  10 424.669 49.9552   3
  -1   7  10 338.319 46.3473   3
   1   7 -10 385.414 53.0506   7
   1   7 -10 384.508 54.6561   6
   1  -7  -9 447.161 48.7483   4
   1  -7  -9 376.999 31.2393  12
   1  -7  -9 461.787 41.5456   9
  -1   7   9 303.947 47.0311   3
  -1  -7   9 442.919 52.6329   3
   1   7  -9 490.576 60.1081   6
   1   7  -9 406.950 53.8084   7
   1  -7  -9 496.828 46.6950   5
   1  -7  -8 102.973 19.3464  12
  -1  -7   8 100.418 27.5565   3
  -1   7   8 60.5123 24.9863   3
   1  -7  -8 100.485 27.4735   4
   1  -7  -8 74.3862 21.6683   5
   1   7  -8 73.5755 27.8181   6
   1  -7  -7 5547.37 192.262  12
   1  -7  -7 4879.88 192.052   5
  -1   7   7 5201.30 194.673   5
  -1   7   7 5206.90 198.975   9
   1   7  -7 5083.34 225.417   6
  -1   7   7 5547.84 219.404   3
   1  -7  -7 5376.20 206.580   4
  -1  -7   7 5534.69 218.133   3
  -1   7   6 21.7462 16.3790   5
   1  -7  -6-6.41582 14.7907   5
  -1   7   6 10.8316 16.2414   3
  -1  -7   6 5.16031 15.4755   3
   1  -7  -6 28.4280 14.7247  12
  -1   7   6 14.1846 15.7085   9
  -1   7   6 8.70042 8.29592   7
   1   7  -6 18.5565 20.1646   6
  -1   7   5 1789.39 105.312   3
   1   7  -5 1736.78 74.9490   1
  -1  -7   5 1647.26 100.092   3
   1  -7  -5 1728.11 76.0735   1
   1  -7  -5 1781.76 91.9795  12
  -1   7   5 1858.63 67.4245  11
  -1   7   5 1706.83 83.3246  10
  -1   7   5 1829.11 84.1046   5
   1  -7  -5 1705.59 84.6313   5
  -1  -7   5 1868.63 86.0181   8
  -1   7   5 1841.48 88.3243   9
  -1   7   5 1631.63 63.6400   7
   1  -7  -5 1721.58 74.5206   6
   1   7  -5 1906.99 110.781   6
  -1  -7   5 1923.16 108.814   6
   1  -7  -4 5839.11 199.473   6
  -1  -7   4 6083.08 232.316   6
  -1   7   4 5663.26 203.255  10
  -1   7   4 6035.24 190.037  11
   1  -7  -4 5873.07 205.380   5
  -1   7   4 6292.89 202.075   5
   1   7  -4 6021.60 213.174   5
  -1  -7   4 5831.86 202.857   8
  -1   7   4 5671.60 205.736   9
  -1   7   4 5477.71 176.356   7
   1  -7  -4 5757.13 187.429   1
   1   7  -4 5888.17 187.110   1
  -1  -7   4 6436.31 234.583   3
  -1   7   3 1075.13 61.7453  10
  -1   7   3 1233.60 58.3810  11
   1   7  -3 1229.41 68.0810   5
  -1   7   3 1209.14 59.3391   5
   1  -7  -3 1069.93 61.3022   5
  -1  -7   3 1125.03 60.1104   8
  -1   7   3 1152.10 64.3659   9
  -1   7   3 1100.35 41.6492   7
  -1  -7   3 1189.53 78.6925   6
   1  -7  -3 1101.85 62.7452   6
  -1  -7   2 8739.41 321.924  12
  -1   7   2 8640.32 285.279  11
   1   7  -2 9499.89 295.838   5
  -1   7   2 8891.56 281.649   5
   1  -7  -2 8557.46 289.859   5
  -1   7   2 8592.24 292.119   9
  -1   7   2 9657.54 294.061   6
   1  -7  -2 8668.46 296.112   6
   1   7  -2 8810.52 317.309   6
  -1  -7   2 8747.51 311.640   6
  -1  -7   1 120.787 27.5252  12
   1  -7  -1 110.560 20.1499   5
   1   7  -1 190.273 22.7884   5
   1   7  -1 114.434 28.9645   3
   1  -7  -1 225.636 34.8916   3
  -1   7   1 121.909 21.3183   9
   1   7  -1 130.424 26.5589   6
  -1  -7   1 129.889 25.1152   6
   1  -7  -1 83.8693 20.6579   6
  -1   7   1 138.711 22.0513   6
  -1   7   1 135.687 19.2118   5
   1  -7   0 8134.64 292.144   3
   1   7   0 8020.72 295.638   3
   1   7   0 8148.07 260.596   5
  -1   7   0 7487.51 249.564   5
  -1  -7   0 7779.63 287.137  12
  -1   7   0 7642.71 270.020   6
  -1  -7   0 7921.95 275.213   6
   1  -7   0 7787.15 275.033   6
   1   7   0 7983.29 280.875   6
   1   7   1 1273.51 87.6180   3
   1  -7   1 1310.07 85.3507   3
  -1  -7  -1 1129.64 76.8332  12
  -1   7  -1 1163.82 57.7158   5
   1   7   1 1229.96 63.9130   5
  -1  -7  -1 1150.41 69.5055   5
  -1   7  -1 1168.62 71.7364   6
  -1  -7  -1 1144.67 69.2230   6
   1  -7   1 1118.45 74.3091   6
   1   7   1 1194.55 73.0120   6
   1   7   2 70.0814 17.9879   5
   1   7   2 56.0907 8.72335   2
   1  -7   2 63.6895 23.5683   3
  -1  -7  -2 70.1041 22.0210  12
   1   7   2 71.2040 19.1178  10
  -1  -7  -2 38.4596 15.1518   6
  -1   7  -2 52.3906 14.9473   5
  -1  -7  -2 92.2581 21.5870   5
   1   7   2 67.6358 14.2731   9
   1  -7   2 51.2860 7.84554   8
   1   7   2 80.3908 19.3381   6
  -1   7  -2 77.2145 20.2233   6
   1  -7   2 83.3714 22.6141   6
   1  -7   3 1007.96 43.7842   2
   1   7   3 976.386 45.7703   2
  -1  -7  -3 943.961 67.9799  12
   1   7   3 1036.56 64.3950  10
  -1  -7  -3 1098.81 65.8162   5
   1   7   3 1117.79 61.2837   5
  -1   7  -3 1012.31 56.2777   5
   1   7   3 1072.90 53.3077   9
  -1   7  -3 969.092 58.1626   7
   1  -7   3 1021.94 73.8091   6
   1   7   3 967.321 60.6959   6
   1  -7   4 1689.45 103.048   3
  -1  -7  -4 1868.61 98.7265   4
   1   7   4 1659.86 104.894   3
   1   7   4 1802.59 73.4168   2
   1  -7   4 1665.07 69.6576   2
  -1  -7  -4 1596.93 90.0310  12
   1   7   4 1548.54 85.6324  10
  -1   7  -4 1562.65 79.2501   5
   1   7   4 1765.62 82.9977   5
  -1  -7  -4 1604.51 86.5399   5
   1   7   4 1647.87 72.8369   9
  -1   7  -4 1609.53 84.1631   7
   1  -7   4 1728.54 102.055   6
   1   7   4 1768.69 82.2383   6
   1  -7   5 2285.72 127.458   3
  -1  -7  -5 2501.93 121.967   4
  -1  -7  -5 2498.40 114.528  12
  -1  -7  -5 2469.51 112.855   5
   1   7   5 2388.13 106.779   5
   1   7   5 2435.93 99.8435   2
   1   7   5 2230.53 128.912   3
   1  -7   5 2401.46 97.5453   2
   1   7   5 2453.84 97.3175   9
  -1   7  -5 2282.52 122.861   6
   1   7   5 2282.57 94.3372   7
  -1   7  -5 2345.46 111.168   7
   1  -7   5 2366.00 127.643   6
   1   7   5 2437.90 99.1352   6
  -1  -7  -6 495.999 50.5671   4
  -1  -7  -6 436.214 42.4291  12
   1   7   6 501.644 43.8162   5
  -1  -7  -6 449.487 43.9553   5
   1   7   6 430.753 35.8714   9
  -1   7  -6 459.575 45.6401   7
   1   7   6 406.180 34.2647   7
  -1   7  -6 508.089 52.9290   6
   1   7   6 441.927 32.0369   6
   1  -7   6 400.610 51.2039   3
   1   7   6 473.514 40.7593   2
   1  -7   6 428.206 37.9286   2
   1   7   6 417.839 53.9514   3
  -1  -7  -7 12.2813 16.5557   5
  -1  -7  -7 18.8689 19.5468   4
  -1  -7  -7 10.5993 14.2895  12
   1  -7   7 5.85190 19.0788   3
   1  -7   7 17.4325 16.0765   2
   1   7   7 12.9941 17.6252   3
   1   7   7 7.55743 14.0903   2
  -1   7  -7 18.6450 17.3791   7
   1   7   7 5.45487 13.5107   7
   1   7   7 15.0446 6.94988   6
  -1   7  -7 23.1069 20.2303   6
   1   7   8 795.261 75.7719   3
   1   7   8 957.179 67.9155   2
   1  -7   8 975.764 65.0037   2
  -1  -7  -8 780.449 62.8024   5
   1   7   8 797.818 55.9152   7
  -1   7  -8 855.730 69.0265   7
  -1   7  -8 881.387 75.0234   6
  -1  -7  -8 875.130 57.0930  12
  -1   7  -9 151.135 34.3420   6
  -1  -7  -9 128.343 22.1892  12
   1   7   9 90.4874 25.9519   2
   1  -7   9 184.523 31.4095   2
   1   7   9 158.101 37.4547   3
  -1   7  -9 76.3897 26.3417   7
   1   7   9 129.039 25.5558   7
  -1  -7  -9 128.753 31.3103   5
   1   7  10 1311.72 101.473   3
   1  -7  10 1241.06 85.7286   2
   1   7  10 1356.25 93.0378   2
  -1  -7 -10 1202.07 82.9918   5
  -1   7 -10 1420.75 94.9482   7
   1   7  10 1363.72 82.1037   7
  -1  -7 -10 1246.80 66.6183  12
  -1  -7 -11 219.699 24.8154  12
   1   7  11 291.996 46.3810   2
   1   7  11 212.308 43.8989   3
   1  -7  11 229.292 40.6801   2
  -1   7 -11 259.751 45.2130   7
  -1  -7 -11 225.581 38.8014   5
   1  -7  12 2136.16 124.158   2
   1   7  12 2029.48 128.207   2
   1   7  12 1855.23 128.203   3
  -1  -7 -12 1978.30 115.777   5
  -1   7 -12 1974.34 123.306   7
   1  -7  13 469.792 64.4160   2
   1   7  13 573.970 71.2857   2
   1   7  13 571.844 71.2661   3
  -1   7 -13 611.945 67.9210   7
  -1  -7 -13 561.200 61.4158   5
  -1   7 -14 7.17495 31.1248   7
   1   7  14 78.5120 33.3075   3
   1   7  14 57.8955 34.2800   2
  -1  -7 -14 12.6661 27.4766   5
  -1   7 -15 96.0086 38.9652   7
  -1  -7 -15 53.4251 34.1910   5
   1   7  15 39.2709 27.5478   3
   1  -8 -15 12.6862 29.2495   5
   1   8 -15 41.5656 32.7676   6
  -1  -8  15 24.1362 32.5363  12
   1  -8 -14 60.0283 29.2322   5
   1   8 -14 8.45757 31.5328   7
   1   8 -14 24.7388 30.7452   6
  -1  -8  14-8.14430 31.2452  12
   1  -8 -13 16.9291 26.5108   5
  -1  -8  13 8.15790 25.5505  12
   1   8 -13 8.13822 27.5308   7
   1   8 -13 8.16802 25.5822   6
   1  -8 -12 5.28480 21.8949   5
  -1  -8  12-8.10760 26.4282  12
  -1   8  12 6.19046 21.6756   3
   1   8 -12-23.4937 29.1916   7
   1   8 -12 8.03965 26.2067   6
  -1   8  11 611.081 65.7013   3
   1  -8 -11 685.936 61.2193   5
  -1  -8  11 798.286 83.1086  12
   1   8 -11 628.417 74.2520   7
   1   8 -11 590.446 70.7437   6
   1  -8 -10 78.2498 26.0935   5
  -1  -8  10 109.681 34.7777  12
   1  -8 -10 97.3352 16.9805  12
  -1   8  10 49.9815 24.7322   3
   1   8 -10 63.4357 31.3057   7
   1   8 -10 92.1680 33.3842   6
  -1   8   9 1218.50 93.2722   3
   1  -8  -9 1149.77 77.2363   5
   1  -8  -9 1364.41 69.0964  12
   1   8  -9 1383.06 100.007   7
   1   8  -9 1343.97 103.509   6
   1  -8  -8 88.4310 20.6565  12
  -1   8   8 62.4730 25.3739   3
   1  -8  -8 97.0956 24.9241   5
   1   8  -8 94.2761 30.1419   6
   1  -8  -7 1332.37 75.3985  12
   1  -8  -7 1080.33 71.1683   5
   1   8  -7 1013.30 62.5218   1
  -1   8   7 1326.21 77.9010   9
   1   8  -7 1194.31 93.9155   6
   1  -8  -7 1169.41 82.7021   4
  -1   8   7 1117.21 86.8228   3
  -1  -8   6 3038.03 149.743   3
   1   8  -6 2736.83 108.140   1
   1  -8  -6 3018.32 112.098   1
   1  -8  -6 2878.13 128.395  12
   1  -8  -6 2765.08 122.483   5
  -1   8   6 2858.30 120.726   5
  -1   8   6 2831.76 125.221   9
  -1   8   6 2477.61 93.5619   7
   1   8  -6 2996.26 154.865   6
   1   8  -5 365.009 28.9771   1
   1  -8  -5 438.848 31.9704   1
   1  -8  -5 407.411 45.7927  12
  -1   8   5 418.057 28.9422  11
  -1   8   5 435.872 40.5776  10
   1   8  -5 469.709 45.7516   5
   1  -8  -5 474.998 43.2401   5
  -1   8   5 484.279 41.1925   5
  -1  -8   5 404.638 38.1279   8
  -1   8   5 417.471 41.5812   9
  -1   8   5 380.523 23.6316   7
   1  -8  -5 372.460 33.9951   6
   1  -8  -4 5220.06 206.824  12
  -1   8   4 5556.94 175.483  11
  -1   8   4 5312.42 190.584  10
   1   8  -4 5354.85 194.650   5
   1  -8  -4 5197.94 190.819   5
  -1   8   4 5432.31 184.309   5
  -1   8   4 5057.95 190.281   9
  -1  -8   4 5294.67 185.046   8
  -1   8   4 4697.18 155.636   7
   1  -8  -4 5169.80 184.851   6
  -1   8   3 141.362 21.7503   5
  -1  -8   3 148.719 34.8652  12
  -1   8   3 153.278 22.7834  11
  -1   8   3 151.689 25.8773  10
   1   8  -3 157.302 27.4859   5
   1  -8  -3 171.514 26.8699   5
  -1   8   3 178.247 27.8967   9
  -1  -8   3 153.442 23.2622   8
  -1   8   3 144.335 13.5072   7
   1  -8  -3 174.653 26.6400   6
  -1  -8   3 240.706 37.7184   6
   1   8  -3 146.251 32.9007   6
  -1  -8   2 25.0045 21.8908  12
  -1   8   2 13.9574 14.5016  11
   1   8  -2 3.19089 17.5509   5
   1  -8  -2 3.24829 12.8054   5
  -1   8   2 16.8943 14.6540   9
  -1   8   2 2.38813 12.5941   5
   1  -8  -2 3.83192 14.7020   6
   1   8  -2 27.5755 15.7711   6
  -1  -8   2 10.0436 18.7224   6
  -1   8   2 34.4909 13.9494   6
   1  -8  -1 17.5610 17.5633   3
  -1  -8   1 12.0498 18.0765  12
  -1   8   1 30.5189 16.7950  11
   1   8  -1 55.1070 17.7339   5
  -1   8   1 23.2072 15.2962   9
   1  -8  -1 37.8483 18.2444   6
  -1  -8   1 4.68325 15.8547   6
   1   8  -1 5.17773 16.8895   6
  -1   8   1 7.59115 14.9707   6
  -1   8   1 39.2207 14.0061   5
   1   8   0 5564.00 234.525   3
   1  -8   0 5697.44 232.493   3
  -1   8   0 5444.55 188.469   5
   1   8   0 5768.07 198.330   5
  -1  -8   0 5393.94 226.134  12
  -1   8   0 5454.12 210.012   6
   1  -8   0 5426.08 214.445   6
  -1  -8   0 5583.13 213.786   6
   1   8   0 5624.31 219.011   6
   1  -8   1 1946.88 115.974   3
   1   8   1 1846.15 117.354   3
  -1  -8  -1 1979.20 111.637  12
   1   8   1 1808.53 87.4642   5
  -1   8  -1 1934.59 83.7178   5
  -1  -8  -1 1851.10 98.7253   5
  -1   8  -1 1960.34 102.535   6
   1   8   1 1825.48 100.512   6
   1  -8   1 2043.87 108.382   6
  -1  -8  -1 1852.65 97.2852   6
   1  -8   2 1129.02 86.0901   3
  -1  -8  -2 1272.61 83.8381  12
   1   8   2 1134.80 70.9176  10
   1   8   2 1113.23 58.6446   9
  -1  -8  -2 1069.87 70.6373   5
   1   8   2 1208.92 65.9656   5
  -1   8  -2 1202.41 61.2278   5
  -1   8  -2 1230.18 77.5359   6
   1   8   2 1236.86 73.7737   6
   1  -8   2 1119.93 79.3865   6
  -1  -8  -2 1291.92 73.3866   6
  -1  -8  -3 5489.72 217.314  12
   1   8   3 5260.23 203.954  10
   1   8   3 5451.90 194.950   5
  -1  -8  -3 5570.91 208.622   5
  -1   8  -3 5408.96 190.498   5
   1   8   3 5343.24 185.867   9
  -1   8  -3 5377.16 195.553   7
  -1   8  -3 5309.48 216.323   6
   1  -8   3 5644.16 223.993   6
   1   8   3 5143.97 199.523   6
   1   8   4 9.75532 17.3942   5
   1   8   4 6.78920 18.4155   3
   1   8   4 8.57695 10.2903   2
  -1  -8  -4 34.6661 18.9970  12
   1   8   4 20.2535 16.7839  10
  -1  -8  -4 4.17833 16.0286   5
  -1   8  -4 29.6539 16.5283   5
   1   8   4 4.91091 11.3222   9
  -1   8  -4-3.67775 13.3023   7
   1   8   4 3.37147 13.6337   6
   1   8   5 2946.72 158.394   3
   1   8   5 3023.14 114.948   2
  -1  -8  -5 3264.33 142.421  12
   1   8   5 2929.04 134.040  10
  -1  -8  -5 2907.38 134.622   5
  -1   8  -5 2647.72 123.667   5
   1   8   5 3059.77 118.658   9
   1   8   5 3011.17 114.451   7
  -1   8  -5 3065.28 135.420   7
   1   8   5 3266.90 124.445   6
   1   8   6 1386.02 104.199   3
  -1  -8  -6 1641.24 90.1530  12
  -1  -8  -6 1490.57 87.7909   5
   1   8   6 1393.71 73.3371   2
   1   8   6 1523.22 73.7774   9
  -1   8  -6 1299.89 95.0837   6
   1   8   6 1472.44 71.0265   7
  -1   8  -6 1457.69 87.7432   7
   1   8   6 1536.41 70.0448   6
   1   8   7 42.2402 17.5149   2
   1   8   7 79.4139 29.2397   3
   1  -8   7 64.7297 19.0404   2
  -1  -8  -7 70.7669 22.0115  12
  -1  -8  -7 86.8210 25.5242   5
  -1   8  -7 68.6113 23.5078   7
   1   8   7 73.5039 18.4980   7
   1   8   7 50.8986 11.2875   6
  -1   8  -7 57.2495 24.4592   6
   1   8   8 313.687 38.3279   2
   1   8   8 331.974 51.6770   3
   1  -8   8 323.040 38.0546   2
  -1  -8  -8 352.769 39.7579  12
  -1  -8  -8 404.631 46.3299   5
   1   8   8 349.436 35.4977   7
  -1   8  -8 312.332 43.8514   7
  -1   8  -8 304.663 47.7240   6
  -1  -8  -9-4.99536 21.1832   5
  -1  -8  -9 13.7577 15.5482  12
   1   8   9-9.50242 16.0728   2
   1   8   9 7.54788 21.5794   3
   1  -8   9-17.4183 18.4661   2
   1   8   9-10.5342 17.3884   7
  -1   8  -9-5.67653 18.5043   7
  -1   8  -9-6.86820 22.3886   6
   1   8  10 15.4583 20.9631   3
   1  -8  10-4.89578 19.2931   2
   1   8  10-21.5575 22.8534   2
  -1  -8 -10 12.1651 14.0199  12
   1   8  10-7.86305 18.4691   7
  -1   8 -10 6.03348 21.1259   7
  -1  -8 -10-5.26404 20.7443   5
  -1   8 -11 114.822 33.6433   7
  -1  -8 -11 78.0305 30.2513   5
   1   8  11 48.2938 26.7568   2
  -1   8 -12 47.0033 31.5556   7
  -1  -8 -12 64.7194 31.4804   5
   1   8  12 16.2086 26.4314   3
   1   8  12 6.67772 38.6661   2
  -1   8 -13 168.907 40.9069   7
  -1  -8 -13 105.595 36.1455   5
   1   8  13 123.843 38.2376   3
  -1   8 -14 7.31399 28.0578   7
   1   8  14 33.3730 32.0051   3
  -1  -8 -14 13.1035 29.0216   5
   1   8  15 1403.18 115.794   3
  -1  -9  15 96.2463 41.1932  12
   1   9 -14 1601.92 125.445   6
  -1  -9  14 1724.72 132.240  12
   1  -9 -14 1466.93 105.491   5
   1  -9 -13 5.81297 25.2040   5
  -1  -9  13-8.91236 30.1483  12
   1   9 -13 8.31471 30.9940   7
   1   9 -13-17.3243 36.7317   6
   1   9 -12 1069.35 99.7597   6
   1   9 -12 1173.63 101.591   7
  -1  -9  12 952.591 98.3110  12
   1  -9 -12 1090.44 83.1794   5
   1  -9 -11 411.064 51.0994   5
   1   9 -11 391.863 58.4289   7
   1   9 -11 412.895 64.3203   6
  -1  -9  11 413.724 64.6992  12
   1  -9 -10 49.2772 24.0970   5
  -1  -9  10 69.3600 33.3317  12
   1   9 -10 109.439 34.3484   7
   1   9 -10 140.300 40.2436   6
   1   9  -9 582.062 52.5416   1
  -1  -9   9 707.127 80.8438  12
   1  -9  -9 744.604 52.9560  12
   1   9  -9 607.180 68.5754   7
   1   9  -9 805.332 82.6620   6
   1  -9  -9 683.227 60.4917   5
  -1  -9   8 8.34641 21.3445  12
   1  -9  -8-15.7435 16.3088  12
   1  -9  -8-8.90245 17.9992   5
   1   9  -8-8.87441 14.1543   1
   1   9  -8-7.84298 25.5672   6
   1  -9  -7-4.29998 17.8149   5
   1  -9  -7 22.5119 17.2697  12
  -1  -9   7 24.4893 23.3378  12
   1  -9  -7-8.03068 14.1117   1
   1   9  -7 2.45688 12.3673   1
  -1   9   7 12.9048 17.3921   9
   1  -9  -6 147.745 28.5489   5
  -1   9   6 176.366 30.8477   9
   1  -9  -6 179.803 33.1240  12
   1  -9  -6 135.159 20.5197   1
   1   9  -6 125.758 19.3817   1
   1  -9  -5 225.889 38.0130  12
  -1   9   5 189.958 22.7342  11
  -1   9   5 217.352 31.2600  10
   1  -9  -5 213.250 28.0472   6
   1  -9  -5 179.462 30.1727   5
  -1   9   5 254.714 33.9524   9
  -1   9   5 137.422 13.7596   7
  -1  -9   5 220.756 29.5198   8
  -1   9   5 214.289 30.2451   5
   1  -9  -4 4003.32 171.438  12
  -1  -9   4 3776.62 185.214  12
  -1   9   4 4055.44 136.211  11
  -1   9   4 3678.97 149.310  10
   1  -9  -4 3781.89 152.327   5
  -1   9   4 3785.41 141.976   5
  -1  -9   4 3647.20 140.823   8
  -1   9   4 3856.72 152.220   9
   1  -9  -4 3764.19 146.178   6
   1   9  -4 3716.33 178.097   6
  -1  -9   3 5227.19 234.267  12
  -1   9   3 5693.43 191.010  11
  -1   9   3 5214.31 199.798  10
   1  -9  -3 5031.36 198.858   5
  -1   9   3 5521.55 190.019   5
  -1  -9   3 5136.59 188.408   8
  -1   9   3 5198.15 199.791   9
  -1   9   3 5216.89 161.607   7
   1   9  -3 5378.64 227.977   6
   1  -9  -3 5510.20 202.850   6
  -1   9   2 3962.61 151.542  11
  -1   9   2 4021.35 145.439   5
   1   9  -2 4163.46 155.837   5
   1  -9  -2 3484.05 153.411   5
  -1  -9   2 3430.46 142.868   8
  -1   9   2 3979.61 158.369   9
  -1  -9   2 3766.60 185.866  12
   1  -9  -2 3938.99 162.861   6
   1   9  -2 3715.62 176.125   6
  -1   9   1 667.587 53.1250   9
  -1   9   1 663.495 52.1215  11
  -1  -9   1 811.346 73.8005  12
   1   9  -1 661.889 50.3542   5
  -1   9   1 702.160 47.0087   5
  -1   9   1 789.922 58.9361   6
   1   9  -1 631.998 61.2111   6
   1  -9  -1 673.965 59.4343   6
   1   9   0 1774.97 117.320   3
  -1   9   0 1827.48 92.8998  11
   1   9   0 1781.79 87.1186   5
  -1   9   0 1612.65 79.3856   5
  -1  -9   0 1581.86 107.641  12
  -1   9   0 1699.56 96.7188   6
   1  -9   0 1594.62 99.2501   6
   1   9   0 1790.26 104.304   6
   1   9   1 3583.37 180.153   3
  -1  -9  -1 3283.11 165.200  12
  -1   9  -1 3438.01 132.061   5
   1   9   1 3549.53 140.070   5
  -1   9  -1 3319.03 154.104   6
   1  -9   1 3357.69 160.104   6
  -1  -9  -1 3656.01 154.718   6
   1   9   1 3443.21 155.678   6
  -1  -9  -2 2900.90 140.942  12
   1   9   2 2821.69 108.505   9
   1   9   2 2817.18 125.677  10
  -1  -9  -2 2757.19 126.651   5
  -1   9  -2 2942.33 108.208   5
  -1   9  -2 2902.29 110.912   7
  -1   9  -2 3018.82 136.604   6
   1   9   2 2942.81 128.048   6
  -1  -9  -2 3253.20 128.075   6
  -1  -9  -3 353.460 46.7916  12
   1   9   3 269.400 36.2545  10
  -1   9  -3 281.882 32.2893   5
  -1  -9  -3 281.122 40.2879   5
   1   9   3 277.125 31.2587   9
  -1   9  -3 249.417 33.0447   7
  -1   9  -3 265.817 41.3420   6
   1   9   3 284.402 37.2496   6
   1   9   4 38.0466 25.7433   3
  -1  -9  -4 45.1548 22.8243  12
   1   9   4 26.8687 17.6516  10
  -1  -9  -4-9.50077 19.2106   5
  -1   9  -4 15.7523 16.6127   5
   1   9   4 19.5178 13.3447   9
  -1   9  -4 11.7126 17.2964   7
  -1   9  -4-5.98833 18.7585   6
   1   9   4 19.0319 15.3949   6
   1   9   5 1089.60 93.6647   3
  -1  -9  -5 1167.64 81.2055  12
   1   9   5 1021.50 72.3651  10
   1   9   5 1116.51 62.1473   9
   1   9   5 1125.99 66.0880   6
   1   9   5 1028.03 56.6846   7
  -1   9  -5 1168.39 74.7195   7
  -1  -9  -5 1010.22 74.7441   5
  -1   9  -5 962.125 65.1133   5
  -1  -9  -6 2591.50 127.614  12
  -1   9  -6 2168.38 113.407   5
  -1  -9  -6 2498.69 124.963   5
   1   9   6 2417.91 105.536   9
   1   9   6 2405.81 100.382   7
  -1   9  -6 2407.35 122.242   7
   1   9   6 2596.11 103.764   6
   1   9   6 2454.08 147.453   3
   1   9   7 445.621 66.6667   3
   1   9   7 453.481 39.5057   7
  -1   9  -7 486.958 53.7112   7
  -1   9  -7 649.504 68.1836   6
  -1  -9  -7 529.362 54.9261   5
  -1  -9  -7 522.292 51.5641  12
  -1  -9  -8 1840.04 108.300   5
  -1  -9  -8 1887.65 102.298  12
   1   9   8 1882.53 90.7072   7
  -1   9  -8 2055.70 126.759   6
  -1   9  -8 1973.33 112.847   7
   1   9   8 1690.35 125.442   3
  -1  -9  -9 218.286 38.8574   5
  -1  -9  -9 164.224 29.3998  12
   1   9   9 131.639 41.0477   3
  -1   9  -9 211.837 39.4127   7
   1   9   9 158.950 27.8668   7
  -1   9  -9 208.713 43.9600   6
  -1  -9 -10 1444.02 98.0290   5
  -1   9 -10 1556.45 105.051   7
   1   9  10 1601.40 121.662   3
  -1  -9 -10 1482.26 83.6906  12
   1   9  11 1102.17 103.736   3
  -1  -9 -11 1138.13 86.6360   5
  -1   9 -11 1068.97 89.8715   7
   1   9  12 686.379 81.3366   3
  -1   9 -12 604.555 68.1380   7
  -1  -9 -12 629.137 68.0842   5
  -1   9 -13 179.251 43.7646   7
   1   9  13 114.437 45.9843   3
  -1  -9 -13 228.989 45.3176   5
   1   9  14 557.421 76.2596   3
  -1 -10  14 754.776 93.0745  12
  -1 -10  13 712.234 84.9216  12
   1 -10 -13 478.152 59.9944   5
   1 -10 -12 306.582 48.5840   5
   1  10 -12 374.440 60.7583   7
   1  10 -12 215.268 54.3725   6
  -1 -10  12 240.238 53.4385  12
   1 -10 -11 255.046 42.8444   5
   1  10 -11 218.985 49.5115   7
   1  10 -11 283.794 55.4355   6
  -1 -10  11 267.686 56.4732  12
   1 -10 -10 574.901 59.7780   5
   1  10 -10 606.056 71.6584   7
   1  10 -10 603.407 76.0609   6
  -1 -10  10 616.212 79.8852  12
   1 -10  -9 662.090 62.4884   5
   1  10  -9 740.992 75.8082   7
   1  10  -9 591.383 76.4030   6
   1 -10  -9 711.118 57.6070  12
  -1 -10   9 701.825 85.1153  12
   1 -10  -8 182.165 34.7304   5
  -1 -10   8 119.646 40.1226  12
   1 -10  -8 141.062 29.9584  12
   1  10  -8 142.182 38.7812   6
   1 -10  -7 14.1904 18.1481   5
  -1 -10   7 63.2191 35.5927  12
   1 -10  -7 46.5371 22.9055  12
   1  10  -7 7.56989 10.6933   1
  -1  10   7 4.58259 20.3009   9
  -1  10   6 368.830 42.5352   9
   1 -10  -6 273.117 39.4144   5
   1 -10  -6 329.507 45.9734  12
   1 -10  -5 133.949 31.2621  12
  -1  10   5 93.3639 18.8057  11
  -1  10   5 89.4631 24.2125  10
   1 -10  -5 107.232 22.3528   6
   1 -10  -5 108.256 29.2547   5
  -1  10   5 69.7436 22.8083   9
  -1 -10   5 130.774 23.5911   8
   1  10  -5 60.1358 30.5189   6
   1 -10  -4 277.401 43.5919  12
  -1 -10   4 235.300 47.7544  12
  -1  10   4 277.903 36.4581  10
  -1  10   4 317.290 32.7028  11
   1 -10  -4 238.246 36.7409   5
   1 -10  -4 304.872 37.6437   6
  -1  10   4 261.117 36.5012   9
  -1 -10   4 223.100 29.7409   8
   1  10  -4 295.211 46.3474   6
  -1  10   3 266.215 31.5703   5
  -1 -10   3 252.460 48.2262  12
   1 -10  -3 237.548 43.5188  12
  -1  10   3 225.807 34.4897  10
  -1  10   3 336.229 35.9548  11
   1 -10  -3 241.968 36.8964   5
  -1 -10   3 305.285 33.8169   8
  -1  10   3 279.942 38.2184   9
  -1  10   3 209.164 16.4915   7
   1 -10  -3 240.264 38.5226   6
   1  10  -3 337.054 50.2404   6
  -1  10   2 713.294 54.9232  11
  -1  10   2 749.652 61.7879  10
  -1  10   2 716.612 50.8561   5
  -1  10   2 759.575 59.1881   9
  -1 -10   2 713.511 51.4326   8
  -1 -10   2 828.152 80.3679  12
   1 -10  -2 574.985 59.9597   6
   1  10  -2 714.189 70.2498   6
  -1 -10   1-7.62954 21.8147  12
  -1  10   1 3.77070 20.1704  11
  -1  10   1 16.5556 17.9482   9
   1  10  -1-43.3569 26.2668   6
   1 -10  -1-10.4536 26.3118   6
  -1  10   1-16.9261 24.4647   5
  -1 -10   0 2528.66 143.478  12
  -1  10   0 2352.75 116.057  11
  -1  10   0 2198.91 99.9335   5
  -1  10   0 2428.02 124.125   6
   1  10   0 2551.78 132.742   6
  -1 -10  -1 454.823 59.7589  12
   1  10   1 408.395 48.4882  10
   1  10   1 446.580 41.1833   9
  -1 -10  -1 434.452 48.8339   6
  -1  10  -1 456.428 40.4748   5
   1 -10   1 351.975 26.2313   8
  -1  10  -1 501.297 39.8720   7
  -1  10  -1 564.130 56.4378   6
   1  10   1 422.504 51.2876   6
  -1 -10  -2 178.647 38.0982  12
   1  10   2 150.716 30.1790  10
  -1 -10  -2 167.599 31.2992   6
  -1  10  -2 176.945 26.5440   5
  -1 -10  -2 144.979 33.7829   5
   1  10   2 169.808 27.8083   9
  -1  10  -2 198.871 28.6813   7
  -1  10  -2 174.061 35.5230   6
   1  10   2 183.871 34.5895   6
  -1 -10  -3 1205.95 90.0953  12
   1  10   3 1097.17 78.2291  10
  -1 -10  -3 1156.35 82.5614   5
  -1  10  -3 1086.72 66.6764   5
   1  10   3 1141.84 66.4150   9
  -1  10  -3 1122.92 85.7976   6
  -1  10  -3 1025.44 68.4366   7
   1  10   3 1091.08 76.7698   6
   1  10   4 503.650 66.4118   3
  -1 -10  -4 489.108 57.5734  12
   1  10   4 369.643 46.1968  10
  -1  10  -4 463.406 43.8552   5
  -1 -10  -4 419.964 50.9620   5
   1  10   4 408.781 38.7089   9
  -1  10  -4 427.915 46.0122   7
  -1  10  -4 453.423 55.9669   6
   1  10   4 417.132 44.9510   6
  -1 -10  -5 2519.72 120.971  12
   1  10   5 2116.65 104.920  10
  -1 -10  -5 1865.50 104.162   5
   1  10   5 2437.88 90.5962   9
   1  10   5 2184.07 92.7551   6
   1  10   5 2038.19 76.1302   7
  -1  10  -5 2200.90 121.836   6
  -1  10  -5 2169.46 100.729   7
   1  10   5 1972.99 129.128   3
   1  10   6 86.6437 34.2497   3
  -1 -10  -6 103.143 28.5015  12
  -1 -10  -6 137.157 34.1101   5
   1  10   6 120.590 23.3562   9
   1  10   6 71.6839 18.7566   7
  -1  10  -6 73.1967 25.8642   7
   1  10   6 101.276 21.4218   6
   1  10   7 3.08904 12.6445  11
  -1 -10  -7 5.38985 18.2324  12
  -1  10  -7-5.29229 20.2994   7
   1  10   7-8.14678 14.5245   7
   1  10   7 8.73755 24.9800   3
  -1 -10  -7 11.1397 21.9494   5
   1  10   8 185.350 50.4164   3
  -1 -10  -8 267.673 41.0455  12
  -1  10  -8 277.641 43.5369   7
  -1  10  -8 317.203 51.4928   6
  -1 -10  -8 298.652 45.0191   5
  -1 -10  -9 67.8559 25.5905  12
  -1  10  -9 54.1836 26.7123   7
   1  10   9 8.93939 31.3416   3
  -1 -10  -9 89.3314 30.9707   5
  -1  10 -10 107.894 35.9551   7
   1  10  10 117.830 42.6821   3
  -1 -10 -10 92.6316 35.4343   5
  -1  10 -11 6.65240 25.5171   7
   1  10  11-9.18820 41.5344   3
  -1 -10 -11-19.1205 27.6348   5
  -1  10 -12 173.674 42.3062   7
   1  10  12 167.402 46.9713   3
  -1 -10 -12 86.1087 37.5944   5
  -1  10 -13 433.204 60.7824   7
   1  10  13 460.101 71.6274   3
   1  10  14 197.468 54.7200   3
  -1 -11  12 432.148 75.9276  12
   1 -11 -12 411.337 58.3613   5
  -1 -11  11 215.520 51.8835  12
   1  11 -11 205.012 47.5307   7
   1  11 -11 167.645 45.5988   6
   1 -11 -11 130.563 35.9140   5
  -1 -11  10-10.2066 36.9099  12
   1  11 -10-15.2074 28.3434   7
   1  11 -10 9.16252 34.1540   6
   1 -11 -10 5.70889 24.7525   5
  -1 -11   9 425.481 69.1902  12
   1 -11  -9 408.267 53.2527   5
   1  11  -9 506.532 68.0058   7
   1  11  -9 587.273 76.4529   6
  -1  11   8 39.4865 25.6763   9
   1 -11  -8 53.8924 27.1674   5
   1  11  -8 61.2233 29.5311   7
   1 -11  -8 56.3637 24.1157  12
  -1 -11   8 49.9894 35.0380  12
  -1 -11   7 118.194 40.8521  12
   1 -11  -7 86.7091 29.6266  12
   1 -11  -7 26.3687 23.9179   5
  -1  11   7 87.6936 28.6102   9
   1 -11  -6-5.11717 21.2014   5
  -1  11   6 23.9060 22.8738   9
   1 -11  -6 6.33765 23.6251  12
   1  11  -6 8.30399 35.2135   6
  -1  11   5 1509.11 91.2106  10
   1 -11  -5 1395.43 92.8026   5
  -1  11   5 1450.37 90.4698   9
  -1 -11   5 1293.59 73.5838   8
   1 -11  -5 1505.19 104.846  12
   1  11  -5 1462.53 111.615   6
   1 -11  -4 389.005 55.3487  12
  -1 -11   4 331.928 56.7554  12
  -1  11   4 341.553 43.9737  10
  -1  11   4 339.870 37.3886  11
   1 -11  -4 289.635 42.0551   5
  -1  11   4 378.635 45.1785   9
  -1 -11   4 316.487 35.1958   8
   1  11  -4 453.143 61.6995   6
   1 -11  -3 1238.92 98.1074  12
  -1 -11   3 1308.84 108.442  12
  -1 -11   3 1247.22 68.9428   8
  -1  11   3 1369.01 84.0804   9
  -1  11   3 1469.06 86.5914  10
  -1  11   3 1490.70 76.8981  11
   1  11  -3 1324.89 98.4992   6
   1 -11  -3 1473.84 87.5295   6
   1 -11  -2 47.3472 28.5463  12
  -1 -11   2 61.0232 29.4985  12
  -1  11   2 13.7830 19.9337   9
  -1 -11   2 9.93946 16.9602   8
  -1  11   2 15.0065 19.2008  10
  -1  11   2 26.4392 19.6299  11
  -1  11   2 31.2863 11.4945   7
   1  11  -2 41.9728 25.3084   6
  -1  11   1 1446.53 89.9692   9
   1  11  -1 1579.37 106.902   6
  -1  11   1 1470.36 67.5462   7
  -1  11   0 27.1071 18.7182   9
  -1  11   0-4.74390 13.2203   7
   1  11   0 18.7749 18.7662   6
  -1 -11  -1 543.775 66.8047  12
   1  11   1 551.990 47.0939   9
   1  11   1 588.948 59.5135  10
  -1  11  -1 625.688 63.3095   6
  -1  11  -1 502.747 41.5216   7
   1  11   1 603.068 60.9879   6
  -1 -11  -2 463.575 63.0380  12
   1  11   2 472.099 54.0712  10
   1  11   2 473.329 44.7555   9
  -1  11  -2 516.703 59.1007   6
  -1  11  -2 372.894 39.7895   7
   1  11   2 375.784 48.1853   6
  -1 -11  -3 218.971 43.4203  12
   1  11   3 240.385 40.5237  10
  -1 -11  -3 278.048 46.2691   5
   1  11   3 267.680 34.2124   9
  -1  11  -3 288.946 36.3661   7
   1  11   3 269.974 39.5247   6
  -1  11  -3 292.151 47.4819   6
   1  11   4-27.5130 24.8742   3
  -1 -11  -4-7.02141 19.0443  12
   1  11   4-10.7936 18.2566  10
  -1 -11  -4 35.4322 27.7421   5
   1  11   4-6.98568 16.7102   9
  -1  11  -4-4.17087 18.8545   7
   1  11   4 13.7614 19.8894   6
  -1  11  -4-13.9564 28.2142   6
   1  11   5 27.7473 28.9670   3
  -1 -11  -5 20.0373 22.5945  12
   1  11   5-10.8884 22.0126  10
  -1 -11  -5 17.8271 25.1993   5
   1  11   5 6.95270 16.3321   9
   1  11   5 20.8538 15.2519   7
  -1  11  -5-4.57713 19.8464   7
   1  11   5 11.7426 15.4262   6
  -1  11  -5-7.31921 26.4691   6
  -1 -11  -6 127.028 33.1058  12
  -1 -11  -6 66.5904 30.6020   5
   1  11   6 121.339 39.6797   3
   1  11   6 80.9865 23.5619   9
  -1  11  -6 94.8955 28.6963   7
   1  11   6 120.553 22.7061   6
  -1  11  -6 91.6860 38.5626   6
   1  11   7 245.438 56.4465   3
  -1 -11  -7 265.774 46.6642   5
  -1  11  -7 274.189 44.0937   7
  -1 -11  -7 251.655 42.6019  12
   1  11   8 123.651 46.4629   3
  -1  11  -8 183.490 36.8518   7
  -1 -11  -8 133.811 34.3965  12
  -1 -11  -8 93.9597 35.5683   5
  -1 -11  -9 2116.82 128.209   5
  -1  11  -9 2159.05 127.923   7
   1  11   9 1995.38 148.705   3
  -1  11 -10 83.3130 35.2607   7
   1  11  10-9.67836 42.8802   3
  -1 -11 -10 72.3314 33.6474   5
  -1 -11 -11 1508.60 109.336   5
   1  11  11 1338.72 121.176   3
  -1  11 -11 1439.73 106.252   7
   1  11  12 9.84485 30.8347   3
  -1  11 -12 20.8826 30.1835   7
   1  11  13 973.644 104.675   3
   1 -12 -11-12.4171 29.1680   5
   1 -12 -10 383.903 56.4320   5
   1  12 -10 388.125 60.1844   7
   1 -12  -9-29.9077 29.1217   5
   1  12  -9 21.9806 28.8735   7
  -1 -12   9 10.8382 35.3291  12
  -1  12   8 3011.03 151.076   9
   1 -12  -8 3031.62 158.354   5
   1  12  -8 3269.62 171.227   7
  -1 -12   7 63.6746 37.2249  12
   1 -12  -7 138.486 37.8145  12
  -1  12   7 61.8981 29.2068   9
   1 -12  -7 79.8161 35.4050   5
   1  12  -7 58.9029 35.5706   7
   1  12  -7 80.8219 37.2706   6
   1 -12  -6 379.907 53.9106   5
  -1  12   6 336.404 45.3639   9
   1 -12  -6 456.093 59.3411  12
   1  12  -6 478.472 66.7501   6
  -1  12   5 251.692 40.0728  10
   1 -12  -5 223.966 42.8201   5
  -1  12   5 259.899 42.8503   9
   1 -12  -5 275.350 51.3156  12
  -1 -12   5 338.782 64.0456  12
   1  12  -5 243.750 51.4934   6
   1 -12  -4 448.012 62.2918  12
  -1 -12   4 441.761 68.9753  12
  -1  12   4 433.945 50.3680   9
  -1  12   4 519.149 55.2408  10
  -1 -12   4 357.761 37.2137   8
   1  12  -4 444.744 60.5894   6
   1 -12  -3 389.105 59.1546  12
  -1 -12   3 332.112 60.5756  12
  -1  12   3 321.691 44.7496   9
  -1  12   3 297.305 43.3472  10
  -1 -12   3 285.429 35.1325   8
   1  12  -3 378.751 56.6341   6
   1 -12  -2 268.241 51.6420  12
  -1 -12   2 237.233 51.1021  12
  -1 -12   2 149.622 27.4540   8
  -1  12   2 253.884 40.4424   9
  -1  12   2 278.541 44.0127  10
  -1  12   2 197.606 17.4050   7
   1  12  -2 309.942 52.0201   6
   1 -12  -1 207.019 49.4634  12
  -1 -12   1 359.248 60.5736  12
  -1  12   1 315.994 42.6173   9
  -1 -12   1 268.760 35.0406   8
  -1  12   1 373.839 50.0157  10
  -1  12   1 261.322 24.8172   7
   1  12  -1 267.171 46.5166   6
  -1 -12   0 35.6545 29.1055  12
   1 -12   0 121.040 39.5188  12
   1 -12   0 47.7830 14.1591   8
  -1  12   0 49.4423 22.8561   9
   1  12   0 97.9362 27.4131   9
   1  12   0 57.6954 25.3202  10
  -1  12   0 63.2650 16.8072   7
   1  12   0 73.5960 27.1045   6
  -1 -12  -1-8.63513 24.6872  12
   1  12   1 4.04848 19.7103   9
   1  12   1-6.23258 22.5388  10
  -1  12  -1-2.77514 13.9691   7
   1  12   1 6.31988 19.7926   6
   1  12   2 2024.59 105.725   9
   1  12   2 2107.53 124.505  10
  -1  12  -2 2159.38 101.617   7
   1  12   2 2244.59 125.717   6
  -1 -12  -2 2070.29 138.517  12
  -1 -12  -3-7.99739 23.9800  12
   1  12   3-11.9038 21.5238  10
   1  12   3 3.91957 20.3564   9
  -1  12  -3-3.73064 17.5255   7
   1  12   3 43.5981 23.6290   6
  -1 -12  -4 582.438 70.4814  12
   1  12   4 470.723 56.7751  10
  -1 -12  -4 478.870 59.9940   5
   1  12   4 423.822 44.2109   9
  -1  12  -4 423.645 46.7277   7
   1  12   4 452.896 51.6499   6
  -1 -12  -5 21.8564 27.1799  12
   1  12   5 58.8643 28.1820  10
   1  12   5 41.5633 22.6865   9
  -1  12  -5 32.1008 21.9662   7
   1  12   5 37.0968 22.6944   6
  -1 -12  -5 52.0495 30.5842   5
  -1 -12  -6 2578.97 146.071  12
  -1 -12  -6 2481.16 142.012   5
  -1  12  -6 2276.06 125.448   7
   1  12   6 2267.33 162.284   3
  -1 -12  -7 166.612 43.3186   5
  -1  12  -7 177.297 37.9557   7
   1  12   7 192.164 49.4941   3
  -1 -12  -7 175.568 39.7522  12
  -1 -12  -8 47.6656 33.1604   5
  -1  12  -8 51.6716 32.4236   7
   1  12   8 81.2398 43.0684   3
  -1 -12  -8-6.05305 26.2554  12
   1  12   9 71.4017 41.2590   3
  -1 -12  -9 41.6916 37.7120   5
  -1  12  -9 30.2987 29.0150   7
   1  12  10 246.028 58.2657   3
  -1  12 -10 254.079 46.7831   7
  -1 -12 -10 212.005 49.9419   5
  -1  12 -11 106.490 37.2144   7
   1  13  -9 218.031 48.6830   7
   1 -13  -9 221.948 46.6388   5
   1  13  -8 21.0006 30.3619   7
   1 -13  -8 37.3684 31.8617   5
  -1  13   7 27.0071 33.1220   9
   1 -13  -7-12.2514 28.2411   5
   1  13  -7 26.5930 32.3696   7
   1  13  -7 27.9148 34.6869   6
   1 -13  -6 888.125 80.8145   5
  -1  13   6 1055.45 82.0354   9
   1  13  -6 1113.35 102.710   6
   1  13  -6 1020.32 87.3430   7
   1 -13  -6 1107.44 96.1125  12
  -1  13   5 162.380 39.3718   9
  -1  13   5 171.557 37.0046  10
  -1 -13   5 109.713 44.5564  12
   1 -13  -5 136.330 42.4827  12
   1  13  -5 148.308 43.4028   6
  -1  13   4 5.37534 26.1719   9
  -1  13   4 39.0572 24.1937  10
   1 -13  -4 17.0003 30.7404  12
  -1 -13   4-21.5375 37.7073  12
   1  13  -4 25.2973 28.5261   6
  -1  13   3 279.510 45.3549   9
  -1  13   3 257.842 43.9108  10
   1 -13  -3 232.295 50.2894  12
  -1 -13   3 304.734 61.9702  12
   1  13  -3 194.081 45.6166   6
  -1  13   2 250.729 43.0295   9
  -1  13   2 288.694 46.1694  10
   1 -13  -2 270.949 55.2912  12
  -1 -13   2 225.231 54.5268  12
   1  13  -2 356.294 57.4176   6
  -1  13   1 679.726 64.7232   9
  -1 -13   1 625.625 52.6511   8
  -1  13   1 685.587 70.1874  10
   1  13  -1 704.010 74.9310   6
  -1 -13   1 786.707 89.3424  12
   1 -13  -1 640.565 82.1781  12
   1  13   0 8.92528 22.4672   9
  -1  13   0-5.32171 25.4618   9
   1  13   0 6.90733 24.9823  10
   1 -13   0 10.0818 30.2326  12
  -1 -13   0 38.6183 30.2389  12
   1  13   0 49.2194 25.4307   6
   1  13   1 140.641 30.6687   9
  -1  13  -1 113.243 32.1106   9
   1  13   1 120.703 40.3263  10
   1 -13   1 93.6643 41.1224  12
  -1 -13  -1 83.6234 36.7391  12
   1  13   1 80.2900 30.9906   6
   1 -13   2 74.8609 39.9249  12
  -1 -13  -2 89.7211 38.1095  12
   1  13   2 77.8365 28.5460   9
   1  13   2 52.4933 32.0216  10
  -1  13  -2 85.9984 23.9875   7
   1  13   2 81.0273 29.3626   6
   1  13   3 559.210 53.7888   9
  -1  13  -3 481.543 47.2284   7
   1  13   3 559.329 59.8178   6
  -1 -13  -3 593.880 75.7189  12
   1  13   3 494.446 62.1555  10
  -1 -13  -4 8.28504 28.0480  12
   1  13   4 44.4332 29.8397  10
  -1  13  -4 48.3055 24.1659   7
   1  13   4 50.6828 25.1217   6
  -1 -13  -5 567.947 69.6408   5
  -1 -13  -5 651.545 76.4316  12
  -1  13  -5 623.869 58.1838   7
  -1 -13  -6 374.432 60.8265   5
  -1 -13  -6 478.340 63.4958  12
  -1  13  -6 447.520 51.6232   7
  -1 -13  -7 114.940 42.2706   5
  -1 -13  -7 146.723 39.1332  12
  -1  13  -7 147.144 35.7670   7
  -1  13  -8 145.115 38.0004   7
  -1 -13  -8 158.922 45.4470   5
  -1  13  -9 1599.45 109.021   7
  -1  13 -10 210.913 44.5606   7
   1  14  -8 213.114 48.1188   7
   1  14  -7 125.294 45.1502   7
   1  14  -6 207.010 46.0967   7
  -1  14   5 2216.88 127.428   9
   1  14  -5 2152.46 129.706   7
   1 -14  -5 2328.71 151.956  12
  -1  14   4 51.2593 35.6922   9
   1 -14  -4 53.9716 39.0180  12
  -1  14   4 71.5043 32.7880  10
   1  14  -4 8.65649 25.9811   6
  -1  14   3 5.65230 37.9357   9
   1 -14  -3 66.3926 38.3855  12
  -1  14   3 97.5392 33.1123  10
   1  14  -3 99.9342 36.9236   6
  -1  14   2 28.2802 28.0222   9
   1 -14  -2 59.6169 40.1833  12
  -1 -14   2 65.5027 43.0312  12
  -1  14   2 56.4450 29.4762  10
   1  14  -2-8.00588 34.7234   6
   1  14  -1 39.0602 27.5819   9
  -1  14   1 62.1130 32.7008   9
   1 -14  -1 31.0918 32.4709  12
  -1 -14   1-10.6420 36.0109  12
   1  14  -1 15.0595 26.3813  10
  -1  14   1 45.3598 29.8862  10
   1  14  -1 76.8588 33.3371   6
  -1  14   0 278.415 48.3711   9
   1  14   0 286.656 42.7097   9
   1 -14   0 256.866 57.8561  12
  -1 -14   0 266.699 58.5188  12
  -1  14   0 295.499 52.9001  10
   1  14   0 359.513 58.4324  10
   1  14   0 344.033 54.4132   6
  -1  14  -1 253.885 46.6532   9
   1  14   1 211.501 38.9409   9
   1 -14   1 299.101 63.7654  12
  -1 -14  -1 287.290 60.5272  12
   1  14   1 229.149 47.6997  10
   1  14   1 346.761 52.9694   6
  -1  14  -2-17.8047 32.1936   9
  -1 -14  -2-9.55463 35.6158  12
   1 -14   2-11.4016 34.1873  12
   1  14   2 19.3730 22.6114   6
   1  14   2-6.99605 28.2861  10
  -1 -14  -3 670.966 83.1999  12
   1  14   3 584.358 63.2099   6
   1  14   3 586.844 69.4440  10
   1  14   4-6.75986 28.6683  10
  -1 -14  -4-26.3091 29.6686  12
  -1 -14  -5 8.35096 36.2086  12
  -1 -14  -6 448.069 64.4257  12
  -1  15   3 236.798 45.9052   9
  -1  15   2 989.552 84.0319   9
   1  15  -2 879.025 76.8756   9
   1  15  -1 7.85275 25.5984   6
   1  15   0 503.033 66.6428   6
   1  15   1 520.144 67.6286   6
   2   0 -18 2032.24 130.022   7
   2   0 -17 20.7013 31.1927   5
   2   0 -17-6.70078 29.0533   7
   2   0 -16 486.744 62.0246   5
   2   0 -16 622.591 68.3718   7
   2   0 -15-18.6575 28.1156   5
   2   0 -15-6.29003 27.8614   7
   2   0 -14 804.796 72.7639   7
   2   0 -13 5.71346 20.6615   7
   2   0 -13-3.22107 13.3448   6
   2   0 -12 323.853 44.1955   7
   2   0 -12 287.329 32.9520   6
   2   0 -11-20.1471 20.3655   7
   2   0 -11 3.16551 11.0859   6
   2   0 -10 160.711 34.1055   8
   2   0 -10 223.649 35.2690   7
   2   0 -10 256.588 29.4158   6
   2   0 -10 208.989 33.2249   2
  -2   0   9-1.29036 4.32650  12
   2   0  -9-12.8008 15.4306   7
   2   0  -9 2.97423 11.0870   6
   2   0  -9 4.13376 13.9836   2
  -2   0   8 268.072 16.9172  12
   2   0  -8 330.932 41.1440   8
   2   0  -8 276.798 32.8720   7
   2   0  -8 250.848 27.6757   6
   2   0  -8 258.656 32.7907   2
  -2   0   7 4.42502 4.15854  12
   2   0  -7 3.48723 10.9217   2
   2   0  -7-3.98649 16.5162   8
   2   0  -7 2.63913 7.15849   6
   2   0  -6 18662.5 566.881   8
  -2   0   6 18014.5 529.404  12
   2   0  -6 18107.0 550.774   6
   2   0  -6 18621.9 561.641   2
  -2   0   5 1.93945 4.29522  12
   2   0  -5 2.74506 8.59708   2
   2   0  -5 11.9985 10.8476   8
   2   0  -5-2.17668 5.90383   6
   2   0  -4 897.475 50.7061   8
  -2   0   4 882.293 36.6842  12
   2   0  -4 822.816 37.5914  12
   2   0  -4 799.508 43.4601   6
   2   0  -3-1.98524 6.47132   1
  -2   0   3 4.22907 4.05544  12
   2   0  -3 2.30450 4.77385  12
  -2   0   3 2.42244 7.89642   8
   2   0  -3-2.09074 7.56078   8
   2   0  -3 0.50462 2.81250   4
   2   0  -2 18501.1 530.722   1
  -2   0   2 17625.9 531.797   1
   2   0  -2 18392.5 524.022  12
   2   0  -2 17640.6 525.875   9
   2   0  -2 17249.0 531.128   8
  -2   0   2 17781.8 535.270   8
   2   0  -1-1.04107 4.89075   9
  -2   0   1 1.57820 5.14455   8
  -2   0   1 1.47432 3.77016   1
   2   0  -1 3.87229 3.16325  10
   2   0  -1-1.19907 4.05629  12
   2   0   0 459.569 21.9609   9
  -2   0   0 502.240 27.2038  12
   2   0   0 486.097 26.7681  12
   2   0   0 434.221 20.3550   5
  -2   0  -1 1.34101 3.68806   9
   2   0   1 2.09065 4.31993   5
   2   0   1 1.36331 5.37300  12
  -2   0  -1 8.74770 5.89516  12
   2   0   2 151493. 4320.20   7
  -2   0  -2 153841. 4324.85  12
   2   0   2 151299. 4314.92   5
   2   0   3 1.62953 6.59224   7
   2   0   3 16.9522 7.45954   5
  -2   0  -4 755.424 39.5738   5
   2   0   4 794.269 44.2238   7
  -2   0  -4 840.461 44.2498   7
   2   0   4 828.380 42.2429  12
   2   0   4 823.705 42.7765  11
  -2   0  -5-2.25892 6.12666   7
   2   0   5-2.45055 8.86187   7
   2   0   5 5.62155 7.76330  12
   2   0   5-2.14706 7.51783  11
  -2   0  -5 1.96730 6.16117   5
   2   0   6 16.0666 8.89805  12
   2   0   6-2.47760 8.67840  11
  -2   0  -6 5.24238 8.54748   7
   2   0   6 8.72622 10.1875   7
  -2   0  -6 11.8338 8.56214   5
   2   0   6 16.4662 9.51363   6
   2   0   7-2.14222 7.24655  12
   2   0   7 8.03678 9.06206   6
   2   0   7-3.39433 10.1778   7
  -2   0  -7-2.99741 9.77058   7
  -2   0  -7 2.77588 8.32338   5
   2   0   8 6308.43 220.867   4
   2   0   8 5838.51 199.634  12
  -2   0  -8 5824.85 210.913   5
  -2   0  -8 6129.27 215.397   7
   2   0   8 5919.55 210.067   6
   2   0   9 6.73095 11.3848   6
   2   0   9-2.40600 9.48181  12
   2   0   9 4.10629 16.6024   4
  -2   0  -9 3.60957 11.7663   5
  -2   0  -9 3.78912 12.3516   7
   2   0   9 5.27850 15.0910   2
   2   0  10 2792.20 129.028   4
   2   0  10 2720.00 108.799  12
   2   0  10 2797.98 142.634   2
  -2   0 -10 2581.71 121.717   5
  -2   0 -10 2536.47 123.457   7
   2   0  10 2723.05 120.738   6
   2   0  11-7.98305 17.3085   6
   2   0  11-13.3235 19.9769   2
   2   0  11-13.2167 12.8721  12
  -2   0 -11-4.58055 16.0409   7
  -2   0 -11-4.43230 16.0308   5
   2   0  11-9.53447 23.2112   4
   2   0  12 112.084 26.9208   6
   2   0  12 162.220 41.7606   2
   2   0  12 125.701 21.7870  12
  -2   0 -12 154.140 34.3925   7
   2   0  12 132.085 32.6424   4
  -2   0 -12 63.2363 24.7052   5
   2   0  13-13.3686 18.4637   6
   2   0  13-5.60487 15.6202  12
   2   0  13 8.08175 28.2990   2
  -2   0 -13-5.35877 20.5559   7
  -2   0 -13-5.25166 22.2709   5
   2   0  13-32.0918 33.8497   4
  -2   0 -14 554.068 59.3532   5
   2   0  14 521.693 71.5919   2
   2   0  14 480.891 51.2065   6
  -2   0 -14 533.576 60.4035   7
   2   0  14 460.020 56.2403   4
  -2   0 -15-18.2528 26.3879   7
   2   0  15-38.4199 33.6376   2
  -2   0 -15-18.1245 29.4205   5
  -2   0 -16 282.324 49.8108   7
   2   0  16 234.569 55.8459   2
  -2   0 -16 339.585 51.7254   5
   2   0  16 223.420 48.4444   4
  -2   0 -17 6.72833 27.2035   5
   2   0  17-5.87723 26.5671   4
   2  -1 -18 25.5307 28.2782   7
   2  -1 -17 18.5838 26.2749   7
   2   1 -17 36.1815 29.9858   7
   2  -1 -17 27.1855 29.4736   5
   2   1 -17 7.02992 32.4126   5
   2  -1 -16 41.8152 28.5963   7
   2   1 -16 63.2247 34.2175   7
   2  -1 -16 19.4846 24.9340   5
   2   1 -15 352.203 53.1176   7
   2  -1 -15 274.718 45.4475   7
   2  -1 -15 362.514 51.1325   5
   2   1 -14 404.436 41.9284   6
   2  -1 -14 378.899 51.1492   7
   2   1 -14 389.988 54.0735   7
   2  -1 -14 416.180 51.9035   5
   2  -1 -13 551.993 55.4012   7
   2   1 -13 558.092 61.3773   7
   2   1 -13 486.474 46.0745   6
   2  -1 -13 479.986 52.9880   5
  -2  -1  13 400.702 21.8603  12
  -2  -1  12 659.223 36.1508  12
   2   1 -12 711.383 55.5311   6
   2  -1 -12 738.250 45.2879   6
   2  -1 -12 724.509 61.1361   7
   2   1 -12 766.350 68.9779   7
  -2  -1  11 11371.9 337.308  12
   2   1 -11 11060.1 386.880   7
   2  -1 -11 11022.3 375.890   7
  -2  -1  11 11613.0 367.341   6
   2   1 -11 10788.4 367.357   6
   2  -1 -11 10570.6 347.300   6
  -2  -1  10 133.912 17.3441  12
  -2  -1  10 100.448 21.7518   6
   2   1 -10 136.070 25.5829   6
   2  -1 -10 100.531 18.1509   6
   2  -1 -10 146.531 31.6112   8
   2  -1 -10 159.187 28.0500   7
   2   1 -10 137.367 28.1966   7
   2   1 -10 98.4217 30.1906   8
   2  -1 -10 133.456 28.9339   2
  -2  -1   9 6108.50 179.920  12
   2   1  -9 6397.81 222.981   8
   2  -1  -9 6083.61 211.772   2
   2  -1  -9 6029.16 207.575   7
   2   1  -9 6098.53 216.837   7
   2  -1  -9 5953.34 187.066   6
  -2  -1   9 6478.48 202.839   6
   2   1  -9 6410.92 208.455   6
  -2  -1   8 1558.25 69.4389  12
   2  -1  -8 1768.66 90.8895   2
   2   1  -8 1724.55 94.7659   8
   2  -1  -8 1737.31 88.1029   7
   2  -1  -8 1744.47 75.5552   6
   2   1  -8 1912.61 90.0164   6
  -2  -1   8 1834.72 85.2737   6
  -2  -1   7-1.69040 5.71817  12
  -2  -1   7 2.80960 8.79909   6
   2   1  -7-3.20625 8.69602   6
   2  -1  -7-2.06814 5.91265   6
   2  -1  -7-4.12653 13.4511   8
   2  -1  -7-3.00177 9.00069   7
   2   1  -7 7.57251 14.1136   8
   2  -1  -7 24.4830 13.7831   2
   2  -1  -6 360.707 36.8107   8
   2   1  -6 395.002 36.8502   8
  -2  -1   6 351.367 25.8352  12
   2   1  -6 396.369 34.7419   6
   2  -1  -6 391.260 28.2946   6
  -2  -1   6 420.691 33.5673   6
   2  -1  -6 397.413 35.4202   2
   2  -1  -5 2825.59 114.005   2
   2  -1  -5 2648.63 107.390   9
   2   1  -5 2985.68 116.614   8
   2  -1  -5 2986.07 120.025   8
   2  -1  -5 2620.61 89.1825  12
  -2  -1   5 2823.84 101.558  12
  -2  -1   5 2851.66 87.2490   4
   2   1  -5 3012.40 115.162   6
   2  -1  -5 2874.86 102.170   6
   2  -1  -4 16223.8 494.969   9
   2   1  -4 16554.7 501.307   8
  -2  -1   4 14706.1 503.209   8
   2  -1  -4 16542.1 478.549  12
  -2  -1   4 16457.7 489.153  12
   2   1  -4 15723.2 490.126  12
  -2  -1   4 16968.8 476.020   4
   2   1  -4 16952.9 478.736   3
   2  -1  -4 16335.6 475.540   3
   2   1  -4 16631.6 501.335   6
   2  -1  -3 25033.5 759.869   1
   2  -1  -3 25104.7 755.824   9
  -2  -1   3 25930.5 767.118   8
   2   1  -3 26240.6 762.634   8
   2   1  -3 25177.6 754.833  12
   2  -1  -3 26008.1 744.875  12
  -2  -1   3 26391.3 754.304  12
  -2  -1   3 26257.3 743.664   4
   2   1  -3 25925.7 762.344   6
   2   1  -2 1944.19 74.1205  12
   2  -1  -2 1982.07 67.8515  12
   2   1  -2 1957.16 76.7773   8
   2  -1  -2 1827.42 71.5821   9
  -2   1   2 1746.74 72.7164   9
  -2  -1   2 1897.05 78.4779   8
  -2   1   2 1835.52 76.9759   8
   2  -1  -2 1878.95 74.5053   1
  -2  -1   2 1887.53 75.9533   1
   2   1  -2 1856.90 67.6339   4
  -2  -1   2 1933.24 67.5194   4
   2   1  -1 10176.6 309.301  12
   2  -1  -1 10270.5 304.020  12
   2   1  -1 9969.81 303.078   5
  -2   1   1 9974.52 308.272   8
   2  -1  -1 9951.92 303.357   9
  -2  -1   1 10317.1 308.156   1
   2   1  -1 10234.4 305.464   4
   2   1   0 31297.0 869.630  10
  -2   1   0 29584.6 870.229   8
   2   1   0 29540.1 862.564   9
   2   1   0 29546.8 867.319   5
   2  -1   0 30891.1 873.116  12
  -2  -1   0 30465.4 875.688  12
   2   1   0 30028.7 876.087  12
   2   1   0 30617.8 875.400   4
   2   1   1 95142.9 2666.84  12
  -2  -1  -1 96948.0 2667.46  12
   2  -1   1 95484.7 2666.47  12
  -2   1  -1 92786.8 2649.93   5
   2  -1   1 92381.7 2650.39   5
   2   1   1 92561.3 2658.20   5
  -2  -1  -1 91852.3 2649.32   9
   2  -1   1 96837.8 2658.85   7
   2   1   1 94498.4 2669.61   4
   2  -1   2 28462.5 837.251  11
  -2  -1  -2 29599.7 837.853  12
  -2   1  -2 28198.0 824.259   5
   2   1   2 28653.5 830.375   5
   2  -1   2 28824.7 832.751   7
   2   1   2 29443.8 842.872   4
  -2   1  -3 160.183 13.9816   5
   2   1   3 145.912 18.3690   4
   2   1   3 101.753 12.8745   5
   2  -1   3 108.382 14.8351   7
   2   1   3 116.577 14.8287   7
  -2  -1  -3 114.178 14.7080  12
   2   1   4 3928.66 133.547   5
  -2   1  -4 3832.43 129.697   5
   2   1   4 3823.80 134.860   7
   2  -1   4 3869.64 137.670   7
   2   1   4 3768.58 132.227  12
  -2  -1  -4 3793.29 133.816  12
  -2   1  -5 2578.94 98.6768   5
   2   1   5 2666.71 101.538   5
  -2   1  -5 2555.17 103.561   7
   2  -1   5 2621.59 106.438   7
   2  -1   5 2767.20 106.511   6
   2   1   5 2641.29 98.7281  12
   2   1   5 2658.04 97.7588  11
   2  -1   5 2410.48 103.390  11
   2   1   6 11.9275 7.42422  12
   2   1   6 22.8884 9.41692  11
   2  -1   6 17.5164 9.50440  12
  -2   1  -6 8.93603 9.90506  11
   2  -1   6 11.1588 10.7101   6
  -2   1  -6 22.1205 11.1889   7
   2  -1   6 12.3254 11.8279   7
   2   1   6 22.2314 11.8473   4
  -2   1  -6 21.2432 10.8906   5
   2   1   7 1348.29 74.6117   4
   2   1   7 1288.21 64.4015  11
  -2   1  -7 1325.16 65.4805  11
   2   1   7 1279.83 61.6748  12
   2  -1   7 1378.97 65.0180  12
  -2   1  -7 1369.96 68.6363   5
   2  -1   7 1313.17 74.4715   7
  -2  -1  -7 1339.53 69.5487   7
  -2   1  -7 1320.78 71.1888   7
   2   1   7 1326.65 63.6394   6
   2  -1   7 1291.69 70.8557   6
   2  -1   8 17.4407 12.2163   6
   2   1   8 17.9477 11.3587   6
   2   1   8 2.25093 9.32909  12
   2  -1   8 14.6864 10.3827  12
  -2   1  -8-3.56362 11.1635   7
   2  -1   8 24.2827 16.7691   7
  -2  -1  -8 6.52839 11.0449   7
   2   1   8 11.6385 12.6485   4
  -2   1  -8 9.58104 11.5521   5
   2  -1   9 197.300 28.8307   6
   2   1   9 187.047 25.4271   6
   2  -1   9 174.519 23.1365  12
   2   1   9 195.021 23.2733  12
   2   1   9 182.016 30.5261   4
  -2   1  -9 133.617 24.9152   5
   2  -1   9 179.839 31.3386   7
  -2   1  -9 142.987 26.5940   7
   2   1   9 144.757 29.9665   7
  -2  -1  -9 174.736 27.7710   7
   2  -1   9 194.437 33.9475   2
   2   1  10 436.154 46.2334   4
   2  -1  10 397.276 50.1270   2
   2  -1  10 463.942 38.0721  12
   2   1  10 450.608 36.5996  12
  -2   1 -10 463.975 45.2276   5
  -2   1 -10 414.474 45.1531   7
  -2  -1 -10 434.870 44.2554   7
   2  -1  10 458.560 46.0831   6
   2   1  10 435.691 39.9332   6
   2   1  11 1943.86 105.776   4
   2   1  11 1956.86 85.2245  12
   2  -1  11 1806.05 84.7141  12
   2  -1  11 1941.50 118.401   2
  -2   1 -11 1681.70 95.6267   5
  -2  -1 -11 1803.85 99.4578   7
  -2   1 -11 1791.56 102.094   7
   2   1  11 1628.86 88.3134   6
   2  -1  11 1755.01 99.4620   6
  -2   1 -12 263.700 39.5402   5
   2  -1  12 202.371 35.7452   4
   2   1  12 197.055 38.4771   4
  -2  -1 -12 257.794 38.6448   5
   2   1  12 247.514 28.7957  12
   2  -1  12 191.827 26.8294  12
   2   1  12 291.984 35.4983   6
   2  -1  12 210.724 37.1197   6
  -2   1 -12 294.249 43.0228   7
  -2  -1 -12 221.722 36.2683   7
   2  -1  12 212.646 45.9194   2
   2   1  13 2439.27 130.371   4
   2  -1  13 2178.61 121.609   4
   2  -1  13 2516.85 149.650   2
   2  -1  13 2402.20 104.633  12
   2   1  13 2278.41 101.840  12
  -2  -1 -13 2438.18 125.395   5
  -2   1 -13 2337.45 124.375   5
  -2  -1 -13 2281.62 123.731   7
  -2   1 -13 2470.82 129.253   7
   2   1  13 2252.73 111.153   6
   2  -1  13 2238.70 122.737   6
   2  -1  14 228.577 49.9908   2
   2   1  14 212.359 32.9134   6
  -2   1 -14 176.664 37.7392   7
  -2  -1 -14 211.610 41.3308   7
  -2   1 -14 210.185 41.5144   5
   2  -1  14 254.007 44.1044   4
   2   1  14 135.450 40.9820   4
  -2  -1 -14 278.039 43.3306   5
  -2   1 -15 2414.86 134.805   5
  -2  -1 -15 2454.62 135.751   5
   2  -1  15 2351.49 131.042   4
   2   1  15 2241.03 136.124   4
  -2   1 -15 2511.31 138.330   7
   2  -1  15 2626.51 166.705   2
  -2   1 -16 800.452 76.4394   5
  -2  -1 -16 886.591 79.2651   5
   2   1  16 665.641 73.6007   4
   2  -1  16 730.448 70.9948   4
   2  -1  16 821.609 94.7305   2
  -2   1 -16 786.965 76.9006   7
  -2   1 -17 117.136 39.4520   7
   2  -1  17 39.6556 27.6579   4
  -2   1 -17 60.5111 32.7986   5
  -2  -1 -17 108.218 36.2344   5
   2  -2 -18 135.410 39.3001   7
   2  -2 -17 976.742 80.9507   7
   2   2 -17 1041.42 95.9317   7
   2  -2 -17 885.121 83.8090   5
   2  -2 -16-5.50998 22.8309   7
   2   2 -16-7.50417 26.2782   7
   2  -2 -16-25.7289 28.4911   5
   2  -2 -15 62.9485 27.2984   7
   2   2 -15 65.3875 30.1495   7
   2  -2 -15 67.2498 28.7720   5
   2   2 -15 52.9959 23.9195   6
   2  -2 -14 126.309 32.1354   5
  -2  -2  14 99.4572 17.9609  12
   2   2 -14 97.8644 32.9735   7
   2  -2 -14 103.877 29.8136   7
   2   2 -14 110.999 27.4103   6
  -2  -2  13 2454.16 92.9843  12
   2  -2 -13 2483.63 122.537   5
   2  -2 -13 2456.62 117.355   7
   2   2 -13 2197.06 127.708   7
   2   2 -13 2512.73 118.562   6
  -2  -2  13 2627.25 122.031   6
   2  -2 -12 113.969 28.3999   5
  -2  -2  12 72.1423 12.5104   4
   2  -2 -12 67.5120 13.0576  11
  -2  -2  12 81.2373 18.4642  12
  -2  -2  12 31.6858 22.4991   6
   2   2 -12 69.2680 29.0941   7
   2  -2 -12 61.1525 22.0733   7
   2   2 -12 61.2113 21.7931   6
   2  -2 -11 296.140 39.6068   5
  -2  -2  11 272.287 21.9572   4
  -2  -2  11 294.175 31.0900  12
   2  -2 -11 269.314 22.6027  11
  -2  -2  11 248.957 37.4033   6
   2  -2 -11 251.296 35.5980   7
   2   2 -11 259.747 41.7050   7
   2   2 -11 267.366 38.0556   6
  -2  -2  10 667.702 46.5758  12
   2  -2 -10 714.548 55.9343   5
   2   2 -10 633.343 57.0907   2
   2  -2 -10 709.876 59.5927   2
   2   2 -10 621.232 59.9093   8
   2  -2 -10 742.392 56.8440   9
   2  -2 -10 705.334 36.7334   6
   2  -2 -10 682.375 52.9710   7
   2   2 -10 668.550 61.9255   7
  -2  -2  10 678.029 55.4652   6
   2   2 -10 757.390 59.9502   6
  -2  -2   9 1516.29 73.6475  12
   2  -2  -9 1601.52 84.0982   5
   2  -2  -9 1411.20 84.6699   2
   2   2  -9 1428.84 84.6652   2
   2  -2  -9 1468.37 81.4383   9
   2   2  -9 1399.11 86.8362   8
   2  -2  -9 1686.51 82.3862   7
   2  -2  -9 1459.20 61.0872   6
  -2  -2   9 1571.64 84.8348   6
   2   2  -9 1671.37 90.0057   6
  -2  -2   8 1571.52 75.5454  12
   2  -2  -8 1607.71 81.1456   5
   2  -2  -8 1582.73 80.7290   9
   2   2  -8 1668.84 89.4344   8
   2  -2  -8 1525.83 63.5325   6
   2   2  -8 1618.86 88.2252   6
  -2  -2   8 1709.21 86.3763   6
   2  -2  -8 1506.53 76.9304   7
   2  -2  -8 1696.50 88.0492   2
   2   2  -8 1564.94 85.0640   2
   2   2  -7 6936.61 238.771   2
   2  -2  -7 6876.69 238.279   2
  -2  -2   7 6651.27 226.572  12
   2  -2  -7 6618.83 229.379   9
   2   2  -7 6879.28 239.876   8
   2  -2  -7 6920.97 227.634   7
   2   2  -7 6911.62 242.788   6
  -2  -2   7 7080.56 238.398   6
   2  -2  -7 6378.23 211.170   6
   2  -2  -6 286.221 18.5135   4
  -2  -2   6 298.900 27.6853  12
   2   2  -6 304.978 31.7095   8
   2  -2  -6 263.254 29.9717   2
   2   2  -6 327.273 32.0902   2
   2  -2  -6 291.636 25.9368   7
   2  -2  -6 290.279 21.1931   6
   2   2  -6 322.964 33.0251   6
  -2  -2   6 365.890 33.6834   6
  -2  -2   5 1381.71 65.7759  12
   2  -2  -5 1333.58 46.9985  12
   2  -2  -5 1401.61 69.6821   2
   2   2  -5 1496.46 70.8631   2
   2   2  -5 1305.17 68.4799   8
   2  -2  -5 1298.44 59.0771   7
   2   2  -5 1332.22 72.6109   6
  -2  -2   5 1554.67 73.4050   6
   2  -2  -4 926.964 52.6061   1
   2  -2  -4 968.329 37.2994  10
   2   2  -4 1036.75 54.8905   8
   2  -2  -4 1043.15 39.7824  12
  -2  -2   4 1022.33 53.1407  12
   2  -2  -4 1023.43 45.6685   3
   2   2  -4 1044.54 48.1840   3
   2   2  -4 1035.32 58.7906   6
   2  -2  -3 8195.21 258.398   1
   2   2  -3 8245.04 254.777   3
   2   2  -3 8030.68 260.058  12
   2  -2  -3 7959.21 254.557   9
   2   2  -3 8508.27 260.905   8
  -2   2   3 7789.81 257.385   9
   2  -2  -3 7865.42 251.373   3
   2   2  -3 8487.98 268.233   6
   2  -2  -2 718.146 36.8332   1
  -2  -2   2 622.655 36.1662   1
   2   2  -2 649.255 38.5197  12
   2  -2  -2 573.607 25.7738   5
  -2   2   2 580.111 34.8342   9
   2  -2  -2 632.923 36.0622   8
   2  -2  -2 564.946 33.2692   9
  -2  -2   2 637.943 34.3703   4
   2   2  -2 639.338 40.1859   6
  -2  -2   1 9442.49 295.187  12
   2   2  -1 9714.57 296.983  12
   2  -2  -1 8802.67 285.675   9
   2   2  -1 9761.84 289.561   5
   2  -2  -1 9533.46 285.952   8
  -2   2   1 9169.52 286.932   8
  -2   2   1 9026.76 287.883   9
   2   2  -1 10102.1 299.710   6
  -2  -2   1 9768.33 289.379   1
  -2  -2   0 1984.87 79.0686  12
   2   2   0 1917.76 78.8043  12
   2  -2   0 1966.06 73.8274  11
   2   2   0 1989.37 74.4535  10
   2   2   0 1982.49 72.7289   5
  -2   2   0 1840.74 68.6346   8
   2  -2   0 1881.46 64.0424   7
   2   2   0 1911.30 78.9985   4
   2  -2   1 11416.6 350.744  11
   2   2   1 11937.7 350.402  10
  -2  -2  -1 11801.1 354.190  12
   2   2   1 11293.9 345.339   5
   2  -2   1 11526.5 341.622   7
   2   2   1 11460.3 357.341   4
  -2  -2  -1 11266.7 353.934   4
  -2   2  -2 2514.66 90.0725  11
   2  -2   2 2359.92 91.7142  11
  -2  -2  -2 2178.86 87.4715  10
  -2  -2  -2 2322.49 90.1688  12
   2   2   2 2307.12 85.1074   5
  -2   2  -2 2224.70 82.9799   7
   2  -2   2 2381.80 85.9025   7
   2   2   2 2371.72 96.0800   4
  -2  -2  -2 2444.09 94.6715   4
  -2   2  -3 832.868 43.7743  11
  -2  -2  -3 812.742 43.6330  10
   2  -2   3 755.915 45.2600  11
   2   2   3 766.265 42.9870  12
  -2  -2  -3 778.732 42.5329  12
   2   2   3 869.854 42.2187   5
   2  -2   3 797.558 43.1553   7
  -2  -2  -3 821.637 47.4725   4
   2   2   3 718.526 46.6185   4
   2   2   4 593.297 36.2377   5
   2   2   4 566.782 36.2524  12
  -2  -2  -4 639.669 37.0799  12
   2  -2   4 548.321 38.0394   7
  -2   2  -4 579.064 37.4269  11
   2   2   5 325.711 28.6106   5
   2   2   5 346.699 28.0946  12
  -2  -2  -5 307.663 25.7869  12
   2  -2   5 394.493 33.9130   6
   2  -2   5 327.068 32.2166   7
  -2   2  -5 325.250 29.0782  11
   2   2   6 457.596 39.7263   4
  -2   2  -6 424.824 34.6556  11
   2   2   6 453.188 29.5524  11
   2   2   6 421.312 32.3757  12
  -2  -2  -6 490.129 33.5217  12
   2   2   6 363.559 32.8123   5
   2   2   6 388.040 33.9032   7
   2  -2   6 476.042 40.7888   7
   2  -2   6 418.045 38.1602   6
   2   2   7 572.861 47.7540   4
   2   2   7 676.540 41.4377  12
   2   2   7 591.052 45.6973   7
   2  -2   7 532.835 47.7906   7
   2  -2   7 507.297 45.8299   6
   2   2   7 617.003 38.1814  11
  -2   2  -7 650.886 45.2069  11
   2   2   8 3192.41 136.368   4
   2   2   8 3051.88 116.509  12
  -2   2  -8 2981.97 122.783  11
   2   2   8 2944.58 113.211   6
   2   2   8 2935.71 128.460   7
   2  -2   8 2988.02 134.238   7
   2  -2   8 3072.96 134.898   6
   2   2   9 3958.64 166.248   4
   2   2   9 4220.64 146.435  12
  -2   2  -9 4032.83 153.309  11
   2  -2   9 4084.62 176.003   2
  -2   2  -9 3800.04 155.702   5
   2   2   9 3892.83 162.542   7
  -2   2  -9 3603.35 159.180   7
   2  -2   9 3954.98 165.864   6
   2   2   9 3849.16 142.835   6
  -2   2 -10 142.483 26.3521   5
   2   2  10 155.371 31.3141   4
   2   2  10 123.593 20.4559  12
  -2   2 -10 167.659 28.0293  11
   2  -2  10 165.628 24.7102  12
   2  -2  10 194.616 36.3979   2
  -2   2 -10 145.761 29.4123   7
   2   2  10 129.908 31.3818   7
   2   2  10 130.867 21.1797   6
   2  -2  10 155.833 30.4707   6
   2   2  11 2532.74 128.135   4
   2  -2  11 2458.89 107.421  12
   2   2  11 2384.29 102.658  12
  -2   2 -11 2476.17 113.405  11
   2  -2  11 2598.30 141.364   2
   2   2  11 2409.12 104.180   6
   2  -2  11 2463.42 127.286   6
  -2   2 -11 2341.60 124.025   7
  -2   2 -11 2511.63 121.122   5
   2   2  12 2262.41 123.225   4
  -2   2 -12 2150.57 114.284   5
   2  -2  12 2339.97 137.645   2
   2  -2  12 2347.91 102.136  12
   2   2  12 2067.45 95.3978  12
  -2   2 -12 2079.72 117.106   7
   2   2  12 1951.09 96.3087   6
   2  -2  12 2225.61 122.363   6
  -2   2 -13 451.072 51.9971   5
   2   2  13 391.071 54.9400   4
   2   2  13 443.875 38.7923  12
   2  -2  13 444.116 41.5421  12
   2  -2  13 367.507 57.2621   2
  -2   2 -13 518.629 57.0517   7
   2   2  13 405.311 38.4682   6
   2  -2  14 700.618 80.4935   2
   2  -2  14 467.955 54.7752   4
   2   2  14 583.877 65.6468   4
  -2   2 -14 625.073 64.9336   7
  -2   2 -14 632.802 62.3358   5
  -2   2 -15 325.968 49.7525   7
   2  -2  15 292.759 58.5186   2
   2  -2  15 294.281 46.9825   4
   2   2  15 235.555 53.1113   4
  -2   2 -15 335.071 50.2835   5
  -2   2 -16 289.735 51.4770   7
   2   2  16 264.669 59.3705   2
   2  -2  16 321.120 61.2874   2
  -2   2 -16 218.779 44.5119   5
   2  -2  16 231.887 41.4922   4
  -2   2 -17 26.9140 30.4247   5
   2  -3 -17 10.5293 24.2696   7
   2   3 -17-8.13270 28.4765   7
   2  -3 -17 6.67272 29.5539   5
   2  -3 -16 50.4624 28.1404   7
   2   3 -16 55.5593 32.1057   7
   2  -3 -16 19.1632 25.8453   5
   2   3 -16 27.7108 21.2807   6
   2  -3 -15 254.270 43.4014   5
   2   3 -15 223.562 45.9895   7
   2  -3 -15 168.000 34.5531   7
   2   3 -15 189.677 37.7548   6
  -2  -3  15 148.610 25.3086  12
   2  -3 -14 466.520 54.9354   5
  -2  -3  14 429.957 29.3555   4
  -2  -3  14 512.033 45.8331  12
   2  -3 -14 464.940 49.2512   7
   2   3 -14 400.464 59.8082   7
   2   3 -14 430.186 52.0755   6
  -2  -3  13 1666.16 71.7726   4
  -2  -3  13 1765.53 90.6615  12
   2   3 -13 2018.59 124.949   7
   2  -3 -13 1756.28 96.7654   7
   2   3 -13 1961.70 110.881   6
   2  -3 -13 1750.21 105.366   5
   2  -3 -12 315.876 41.8407   5
  -2  -3  12 310.433 37.1439  12
  -2  -3  12 373.838 47.7962   6
   2  -3 -12 407.443 42.5299   7
   2   3 -12 375.921 54.1676   7
   2   3 -12 346.236 45.9075   6
  -2  -3  11 3171.64 132.220  12
   2  -3 -11 2971.50 137.926   5
  -2  -3  11 2937.49 113.235   3
   2   3 -11 3200.93 158.411   7
   2  -3 -11 3046.38 130.479   7
   2   3 -11 2896.10 144.680   6
  -2  -3  11 3127.63 144.569   6
  -2  -3  10 10275.7 343.887  12
   2  -3 -10 10569.1 350.876   5
   2  -3 -10 9968.33 353.945   2
  -2  -3  10 10254.9 324.281   3
   2   3 -10 9707.08 352.356   2
   2  -3 -10 10470.2 346.116   9
   2   3 -10 10394.7 358.302   8
   2  -3 -10 10586.9 339.684   7
   2   3 -10 10607.6 372.180   7
  -2  -3  10 11008.7 360.303   6
   2   3 -10 10544.7 364.504   6
  -2  -3   9 1327.45 74.5525  12
   2  -3  -9 1283.39 74.0426   5
   2   3  -9 1270.47 78.4770   2
  -2  -3   9 1269.65 62.0275   3
   2  -3  -9 1239.75 77.7158   2
   2   3  -9 1447.21 83.1665   8
   2  -3  -9 1218.11 71.6714   9
   2  -3  -9 1256.23 66.9031   7
   2   3  -9 1276.96 83.0362   6
  -2  -3   9 1312.01 81.3295   6
   2  -3  -8 1834.04 68.1869   4
   2   3  -8 1763.78 90.0937   2
   2  -3  -8 1748.07 89.9153   2
  -2  -3   8 1713.37 85.7867  12
   2  -3  -8 1826.34 85.7593   5
   2  -3  -8 1872.70 85.3570   9
   2   3  -8 1791.73 90.1599   8
   2  -3  -8 1758.14 77.5324   7
   2   3  -8 1753.25 97.3381   6
  -2  -3   8 1774.09 93.1874   6
   2  -3  -8 1449.22 54.1672   6
   2  -3  -7 521.201 30.2400   4
   2  -3  -7 433.548 40.5305   2
   2   3  -7 420.128 39.6137   2
  -2  -3   7 469.522 39.8588  12
   2  -3  -7 411.894 28.3020  10
   2  -3  -7 472.404 36.8506   5
   2  -3  -7 450.041 37.4233   9
   2   3  -7 419.455 38.4419   8
   2  -3  -7 458.551 32.7080   7
   2  -3  -7 384.873 21.7367   6
  -2  -3   7 450.493 42.8155   6
   2   3  -7 470.891 45.2996   6
   2  -3  -6 11670.5 362.981   2
   2   3  -6 11660.7 362.196   2
  -2  -3   6 11301.2 364.076  12
   2  -3  -6 11132.4 325.720  12
   2  -3  -6 11209.5 337.617  10
   2  -3  -6 11561.0 351.642   5
   2  -3  -6 11416.4 354.554   9
   2   3  -6 11469.8 361.367   8
   2  -3  -6 11414.0 342.431   7
   2   3  -6 11466.8 374.823   6
  -2  -3   6 11670.2 370.795   6
   2  -3  -6 10449.1 331.747   6
   2  -3  -5 45.8757 11.0680   5
   2   3  -5 58.8904 14.0112   2
   2  -3  -5 93.3926 17.8202   2
  -2  -3   5 46.1434 14.5561  12
   2  -3  -5 59.6961 9.74017  10
   2   3  -5 86.6428 17.5680   8
  -2  -3   5 44.6857 14.6801   8
   2  -3  -5 79.3218 10.8515   7
   2   3  -5 57.8557 16.4485   6
   2   3  -4 7270.44 228.968   3
   2  -3  -4 7234.35 225.525   3
   2  -3  -4 6477.49 224.574   1
   2   3  -4 6808.00 224.834   1
   2  -3  -4 6602.75 225.341   2
  -2  -3   4 6598.85 233.444  12
   2  -3  -4 6736.01 207.158  11
   2  -3  -4 6863.11 215.128   5
  -2   3   4 6552.26 227.477   9
   2   3  -4 7080.88 228.549   8
  -2  -3   4 7022.78 235.179   8
   2  -3  -4 6820.00 206.405   7
   2   3  -4 7040.57 241.877   6
   2  -3  -3 31.5580 9.96832   1
   2   3  -3 49.7062 11.1030   1
   2  -3  -3 27.0938 9.83000   3
   2   3  -3 39.2529 11.3446   3
   2   3  -3 23.0949 10.7916   6
   2  -3  -3 32.3643 7.87075  11
  -2  -3   3 29.1514 13.2077   6
  -2   3   3 44.3364 11.0135   9
   2  -3  -3 26.4353 4.80907   7
   2  -3  -3 33.2730 7.00409   5
   2  -3  -2 49.0795 6.72099   5
   2   3  -2 45.1550 12.7606  12
   2  -3  -2 44.0941 9.31254  11
   2   3  -2 35.0839 10.4539   5
  -2  -3   2 58.7787 14.3378   6
   2  -3  -2 27.2433 9.43639   9
  -2   3   2 35.4518 10.1403   9
   2  -3  -2 31.4590 9.96655   8
   2   3  -2 51.3480 12.8615   6
   2   3  -1 675.276 43.0397  12
  -2  -3   1 637.185 41.7915  12
   2  -3  -1 645.365 35.4668  11
   2  -3  -1 640.578 24.8039   5
   2   3  -1 595.969 36.4357   5
  -2   3   1 636.764 24.8429   5
   2  -3  -1 639.247 32.9143   8
  -2   3   1 599.753 35.7952   9
   2  -3  -1 639.268 23.5275   7
  -2   3   1 650.476 34.3942   1
  -2  -3   1 649.526 35.1077   1
   2  -3   0 1675.35 70.9974  11
   2   3   0 1734.04 69.7703   5
  -2   3   0 1699.77 53.1341   5
  -2  -3   0 1686.80 73.1284   5
   2  -3   0 1687.35 59.3552   8
   2  -3   0 1702.89 59.2960   7
  -2  -3   0 1667.34 76.1982  12
   2   3   0 1688.70 77.8860  12
  -2  -3  -1 668.293 41.6873  12
   2   3   1 712.943 40.6362  10
   2  -3   1 716.787 41.4408  11
   2   3   1 720.258 38.0151   5
  -2  -3  -1 732.074 40.7219   5
  -2   3  -1 636.428 26.3137   8
  -2   3  -1 683.214 31.1146   7
   2  -3   1 654.153 40.6354   6
   2  -3   1 660.556 33.3503   7
  -2  -3  -1 651.899 42.2341   4
  -2  -3  -2 1897.48 81.0653  12
   2   3   2 1807.90 74.1364   5
  -2  -3  -2 2070.38 79.4926   5
   2   3   2 1923.27 79.3371  10
  -2  -3  -2 1884.81 79.0671  10
  -2   3  -2 1813.35 70.6860   7
   2  -3   2 1718.96 80.8126   6
   2  -3   2 1772.53 73.3903   7
  -2  -3  -2 1864.40 83.0382   4
  -2  -3  -3 13950.6 428.456  12
   2   3   3 14178.6 431.112  12
  -2  -3  -3 14103.7 426.309   5
   2   3   3 14165.4 423.740   5
  -2  -3  -3 13885.3 428.406  10
  -2   3  -3 14017.1 428.572  11
   2  -3   3 14023.9 435.643   6
  -2   3  -3 13594.5 421.547   7
   2  -3   3 13852.6 426.464   7
  -2  -3  -3 14155.4 434.603   4
  -2  -3  -4 4344.24 154.369  12
   2   3   4 4419.13 157.234  12
  -2  -3  -4 4585.42 158.319  10
  -2   3  -4 4547.95 158.874  11
  -2  -3  -4 4302.05 154.953   5
   2   3   4 4371.74 153.686   5
   2  -3   4 4298.17 158.105   7
  -2   3  -4 4397.16 155.006   7
  -2  -3  -4 4404.93 162.422   4
   2   3   5 1273.85 63.8583  12
  -2  -3  -5 1241.15 61.6357  12
  -2  -3  -5 1249.79 65.0723  10
  -2   3  -5 1316.04 67.0919  11
   2   3   5 1385.51 65.7050   5
  -2  -3  -5 1253.05 63.6285   5
  -2  -3  -5 1314.35 46.7687   9
   2   3   5 1316.55 63.0326   7
  -2   3  -5 1214.85 64.4929   7
   2  -3   5 1320.69 69.4875   7
  -2  -3  -5 1262.53 69.2919   4
   2   3   6 708.880 52.3722   4
   2   3   6 614.480 42.0232  12
  -2  -3  -6 677.991 41.6629  12
  -2   3  -6 625.416 45.6490  11
  -2  -3  -6 715.337 46.5972  10
   2   3   6 556.139 41.9614   5
  -2  -3  -6 629.638 43.3725   5
  -2  -3  -6 622.327 30.3897   9
   2   3   6 608.311 42.7776   7
   2  -3   6 531.308 45.4208   7
   2  -3   6 566.832 49.9167   6
   2   3   7 82.2350 20.8250   4
   2   3   7 65.2794 17.9230   5
  -2  -3  -7 98.4579 20.1907   5
   2   3   7 84.2940 17.7376  12
   2   3   7 78.5515 14.4753  11
  -2   3  -7 108.585 21.1155  11
  -2  -3  -7 66.9481 14.6827  12
  -2  -3  -7 88.7735 13.3168   9
   2   3   7 101.200 21.9518   7
   2  -3   7 58.0198 19.2431   6
   2   3   8 802.856 61.0067   4
   2   3   8 745.744 47.8927  12
  -2  -3  -8 823.980 48.2581  12
  -2   3  -8 769.124 54.1124  11
   2   3   8 701.635 42.5846  11
   2  -3   8 961.963 67.0795   2
  -2  -3  -8 736.574 41.3498   9
   2   3   8 786.542 56.3181   7
   2  -3   8 752.653 61.5937   6
   2   3   9 1453.94 90.6373   4
   2   3   9 1486.23 74.5639  12
  -2   3  -9 1595.78 84.0358  11
   2  -3   9 1558.41 96.0889   2
   2   3   9 1725.12 100.881   2
  -2  -3  -9 1568.22 69.5500   9
   2   3   9 1606.77 88.5526   7
   2   3   9 1475.44 67.2116   6
   2  -3   9 1582.98 94.6242   6
   2   3  10 98.1326 19.6500  12
  -2   3 -10 138.000 27.4009  11
  -2  -3 -10 93.4496 19.0765   9
   2   3  10 72.7863 26.4320   2
   2  -3  10 81.9064 26.0471   2
   2   3  10 134.009 31.0227   4
   2   3  10 77.0277 16.0541   6
   2  -3  10 94.7674 27.4712   6
   2   3  11-2.85844 15.7211  12
   2   3  11-6.76518 24.4660   2
   2  -3  11 26.1211 22.8667   2
  -2  -3 -11 7.87714 15.5681   9
   2   3  11 22.2701 12.2492   6
   2   3  11 5.54203 21.8411   4
   2   3  12 153.199 35.1738   4
  -2   3 -12 182.969 34.2964   5
   2   3  12 123.320 23.9779  12
   2  -3  12 188.683 29.0726  12
   2  -3  12 187.684 41.9901   2
   2   3  12 149.107 39.5168   2
  -2  -3 -12 157.504 26.5585   9
  -2   3 -12 148.402 34.3145   7
   2   3  12 110.541 19.5067   6
  -2   3 -13 252.017 40.4072   5
   2   3  13 204.742 46.0204   2
   2  -3  13 134.574 40.9113   2
   2   3  13 210.320 28.0334  12
   2  -3  13 216.763 31.8624  12
  -2  -3 -13 242.385 32.7708   9
  -2   3 -13 251.455 42.0435   7
   2   3  13 182.880 23.3790   6
  -2   3 -14 672.594 67.0279   5
  -2   3 -14 784.713 75.1326   7
   2  -3  14 711.041 82.1224   2
   2   3  14 720.921 83.3870   2
  -2   3 -15 1143.99 88.0344   5
   2  -3  15 860.991 76.0508   4
   2   3  15 1168.65 110.079   2
   2  -3  15 1162.52 107.435   2
  -2   3 -15 1034.29 87.7345   7
   2  -3  16 603.603 62.2120   4
  -2   3 -16 621.021 68.4785   5
   2  -3  16 671.291 86.0258   2
   2   3  16 688.151 89.5105   2
  -2   3 -16 584.969 68.1677   7
  -2   3 -17 514.639 65.5526   5
   2  -4 -17 179.790 43.2919   5
   2  -4 -16 709.022 62.3745   7
   2   4 -16 682.055 80.3251   7
   2  -4 -16 751.583 72.9296   5
   2   4 -16 519.752 62.7268   6
   2  -4 -15 187.158 39.7287   5
   2   4 -15 226.605 49.9172   7
   2  -4 -15 162.563 32.9589   7
   2   4 -15 226.907 41.0512   6
  -2  -4  15 184.366 31.4268  12
   2  -4 -14 249.702 42.0207   5
   2   4 -14 194.945 46.5344   7
   2  -4 -14 172.453 32.3746   7
   2   4 -14 182.453 39.7658   6
  -2  -4  14 170.392 31.2667  12
   2  -4 -13 68.6452 27.1211   5
  -2  -4  13 92.3895 25.5913  12
   2  -4 -13 98.3904 24.7979   7
   2   4 -13 89.5463 35.7863   7
   2   4 -13 93.0665 30.3106   6
   2  -4 -12 316.978 42.3980   5
  -2  -4  12 226.679 35.4859  12
   2  -4 -12 301.824 35.1929   7
   2   4 -12 205.466 43.0522   7
   2   4 -12 194.343 38.2771   6
   2  -4 -12 232.852 30.4996  10
   2  -4 -11 351.284 41.2642   5
  -2  -4  11 260.591 37.5450  12
   2  -4 -11 245.130 28.6907  10
   2   4 -11 231.722 42.9608   7
   2  -4 -11 243.564 30.5119   7
   2   4 -11 261.028 42.1929   6
   2  -4 -10 349.741 42.9148   2
  -2  -4  10 379.330 36.1794   3
   2   4 -10 440.566 47.0836   2
  -2  -4  10 356.290 42.6697  12
   2  -4 -10 407.171 34.5597  10
   2  -4 -10 425.312 43.2831   5
  -2  -4  10 411.900 49.7855   6
   2   4 -10 395.072 45.9661   8
   2  -4 -10 401.290 41.5411   9
   2  -4 -10 425.289 36.9297   7
   2   4 -10 314.787 45.8761   6
   2  -4  -9 106.263 17.9915   4
   2  -4  -9 128.776 24.1476   5
  -2  -4   9 113.002 20.6511   3
   2  -4  -9 109.427 25.5403   2
   2   4  -9 103.071 24.7304   2
  -2  -4   9 72.3733 21.6128  12
   2  -4  -9 70.7570 17.3695  10
  -2  -4   9 128.735 28.4499   6
   2  -4  -9 104.378 23.9402   9
   2   4  -9 90.3980 24.5216   8
   2  -4  -9 107.464 19.2734   7
   2   4  -9 82.5842 25.5351   6
   2  -4  -8 182.259 25.7785   5
   2  -4  -8 203.033 23.3460   4
   2  -4  -8 156.435 28.2485   2
   2   4  -8 192.901 30.0655   2
  -2  -4   8 178.923 28.8712  12
   2  -4  -8 169.886 20.9975  10
  -2  -4   8 187.998 31.9363   6
   2   4  -8 197.330 30.1779   8
   2  -4  -8 167.423 27.3208   9
   2  -4  -8 201.951 21.9349   7
   2   4  -8 170.383 32.3492   6
   2  -4  -7 13429.5 401.431   4
   2   4  -7 13168.0 415.078   2
   2  -4  -7 13459.3 416.637   2
   2  -4  -7 12316.9 378.679  12
   2  -4  -7 12732.5 375.866  12
  -2  -4   7 13426.2 425.414  12
   2  -4  -7 12884.4 393.375  10
   2  -4  -7 12896.1 405.459   5
   2   4  -7 13551.7 414.935   8
   2  -4  -7 13368.0 409.207   9
   2  -4  -7 13091.0 390.821   7
   2   4  -7 13296.5 438.328   6
  -2  -4   7 13865.5 432.576   6
  -2  -4   6 2746.37 122.816  12
   2  -4  -6 2761.60 106.232   5
   2   4  -6 2765.58 114.257   2
   2  -4  -6 2682.39 113.990   2
  -2  -4   6 2754.49 123.158   8
   2  -4  -6 2826.13 111.331   9
   2   4  -6 2857.08 114.906   8
   2  -4  -6 2497.06 87.0142   6
   2  -4  -6 2743.31 93.2961   7
   2   4  -6 2860.43 132.382   6
  -2  -4   5 2753.27 119.732  12
   2  -4  -5 2697.01 99.5342   5
   2  -4  -5 2775.06 109.443   2
   2  -4  -5 2589.04 107.643   1
   2   4  -5 2478.13 105.153   1
   2   4  -5 2474.59 105.485   2
  -2   4   5 2454.90 109.204   9
  -2  -4   5 2648.92 116.029   8
   2  -4  -5 2633.06 105.344   9
   2  -4  -5 2587.85 84.9818   7
   2  -4  -5 2554.64 89.2169   6
   2   4  -5 2928.85 128.357   6
   2   4  -4 1052.95 60.4625   3
   2  -4  -4 950.634 56.3049   3
   2   4  -4 896.416 49.7963   1
   2  -4  -4 975.767 52.1490   2
   2   4  -4 914.188 50.4077   2
   2  -4  -4 948.081 51.6847   1
  -2  -4   4 815.110 57.5705  12
   2  -4  -4 970.431 44.9444   5
  -2  -4   4 981.567 57.9318   8
  -2   4   4 945.219 54.4524   9
   2  -4  -4 894.906 42.7259   6
   2   4  -4 921.997 63.3842   6
  -2  -4   4 966.938 62.2230   6
   2   4  -3 10642.7 324.123   1
   2  -4  -3 10449.8 324.360   1
   2   4  -3 10990.3 352.880   6
  -2  -4   3 10850.9 346.535   6
  -2   4   3 10261.9 314.207  10
  -2  -4   3 10371.8 335.154   8
  -2   4   3 10418.7 331.451   9
   2   4  -3 10671.3 343.360   3
   2  -4  -3 10588.3 339.413   3
   2  -4  -3 10401.3 320.947   6
   2  -4  -3 10433.8 315.172   5
   2   4  -2 877.748 55.9854   3
  -2  -4   2 995.696 58.0442   6
  -2   4   2 867.135 37.4835   5
   2  -4  -2 839.225 36.9508   5
   2   4  -2 911.866 50.3546   5
  -2   4   2 820.876 47.7152   9
   2  -4  -2 883.185 45.9602   6
   2  -4  -2 999.286 57.2242   3
  -2  -4   1 351.638 33.9411  12
  -2   4   1 334.058 25.0716  11
   2  -4  -1 328.561 19.2885   5
   2   4  -1 357.343 28.2809   5
  -2   4   1 332.513 18.2058   5
   2  -4  -1 370.708 24.2803   8
  -2   4   1 349.262 28.7213   9
   2  -4  -1 341.319 27.8473   6
  -2   4   1 347.275 24.0490   1
  -2  -4   1 322.832 23.8903   1
  -2   4   0 2577.87 96.9034  11
   2   4   0 2687.58 99.2189   5
  -2   4   0 2455.83 80.9064   5
  -2  -4   0 2443.95 101.827   5
   2  -4   0 2460.13 82.8897   8
  -2   4   0 2588.31 81.3624   7
   2  -4   0 2544.19 102.528   6
  -2  -4   0 2584.97 109.255  12
   2   4   0 2351.16 106.479  12
  -2  -4  -1 2807.13 117.383   4
   2   4   1 2906.97 113.717  10
  -2  -4  -1 3057.87 120.229  12
  -2   4  -1 2716.40 93.7552   5
   2   4   1 2953.43 108.441   5
  -2  -4  -1 3231.58 116.854   5
  -2   4  -1 2895.12 97.6998   7
   2   4   1 2919.23 117.797   6
   2  -4   1 2969.50 117.055   6
  -2  -4  -2 2483.43 108.667   4
  -2  -4  -2 2581.34 107.688  12
   2   4   2 2589.04 109.735  12
   2   4   2 2621.12 105.251  10
   2   4   2 2590.68 82.1583   9
  -2  -4  -2 2812.21 106.030   5
   2   4   2 2592.97 99.4193   5
  -2   4  -2 2544.76 93.8925   7
   2   4   2 2443.41 104.395   6
   2  -4   2 2551.32 109.745   6
  -2  -4  -3 3483.88 142.216   4
   2   4   3 3640.84 141.576  12
  -2  -4  -3 3655.46 139.417  12
   2   4   3 3692.39 139.561  10
  -2  -4  -3 3723.86 138.769  10
  -2  -4  -3 3668.96 137.091   5
   2   4   3 3534.73 131.916   5
   2   4   3 3702.06 113.543   9
  -2   4  -3 3798.44 131.897   7
   2   4   3 3644.34 135.623   6
   2  -4   3 3790.63 147.602   6
   2   4   4 180.748 21.7524   5
  -2  -4  -4 130.067 23.3784   4
  -2  -4  -4 137.580 20.5088   5
  -2   4  -4 139.168 22.0956  11
  -2  -4  -4 187.346 24.5620  10
  -2  -4  -4 194.184 22.9227  12
   2   4   4 174.186 23.6967  12
   2   4   4 160.530 20.0508   6
  -2   4  -4 148.233 20.5961   7
   2  -4   4 140.963 24.4277   6
  -2  -4  -5 3305.22 129.986  12
   2   4   5 3560.03 136.384  12
  -2   4  -5 3430.81 136.804  11
  -2  -4  -5 3583.34 136.259  10
   2   4   5 3504.38 132.332   5
  -2  -4  -5 3458.34 133.441   5
   2   4   5 3363.03 128.099   7
  -2   4  -5 3334.58 133.299   7
  -2  -4  -5 3417.40 139.286   4
   2   4   6 819.016 52.4786  12
  -2  -4  -6 814.721 49.2853  12
  -2   4  -6 802.980 54.8971  11
  -2  -4  -6 787.365 52.7418  10
   2   4   6 772.308 51.3913   5
  -2  -4  -6 844.354 53.0332   5
  -2  -4  -6 834.456 35.6685   9
   2   4   6 843.763 51.0480   7
  -2   4  -6 751.640 52.4641   7
  -2  -4  -6 847.750 57.5682   4
  -2  -4  -7 9233.08 310.032   4
  -2  -4  -7 9040.30 295.059  12
   2   4   7 9563.48 302.405  12
  -2   4  -7 9391.10 308.814  11
  -2  -4  -7 9350.21 306.062  10
   2   4   7 8799.61 280.882  11
   2   4   7 9505.90 306.056   5
  -2  -4  -7 8571.39 302.571   5
  -2  -4  -7 9131.51 276.897   9
   2   4   7 9307.01 302.284   7
  -2   4  -7 8979.35 309.340   7
   2  -4   7 9545.83 325.174   6
   2   4   8 2545.11 125.629   2
   2  -4   8 2778.51 127.555   2
   2   4   8 2552.62 109.354  12
  -2  -4  -8 2534.75 104.313  12
  -2  -4  -8 2482.81 114.370  10
  -2   4  -8 2670.39 117.885  11
   2   4   8 2495.17 93.9144  11
  -2  -4  -8 2445.23 113.802   5
   2   4   8 2610.45 116.771   5
  -2  -4  -8 2632.13 93.3345   9
  -2   4  -8 2361.72 116.698   7
   2   4   8 2516.81 113.813   7
   2  -4   8 2492.57 127.828   6
   2   4   9 6047.62 231.865   2
   2  -4   9 6019.94 228.603   2
   2   4   9 5656.40 201.593  12
  -2  -4  -9 5583.55 195.117  12
  -2   4  -9 5656.22 212.366  11
  -2  -4  -9 5890.68 213.935   5
  -2  -4  -9 5908.89 187.023   9
   2   4   9 5175.18 180.551   6
  -2   4  -9 5659.81 218.096   7
   2   4   9 5836.65 213.872   7
   2  -4   9 5827.64 230.914   6
   2   4  10 236.518 30.5422  12
   2  -4  10 307.195 44.0554   2
   2   4  10 324.763 47.4958   2
  -2  -4 -10 286.774 27.6780   9
  -2  -4 -10 203.375 32.7352   5
   2   4  10 203.844 20.4944   6
  -2  -4 -11 4522.27 180.274   5
   2   4  11 4726.57 204.132   2
   2  -4  11 4945.36 204.461   2
  -2  -4 -11 4782.85 155.567   9
   2   4  11 4468.69 162.860  12
  -2  -4 -12 621.597 57.5505   5
  -2  -4 -12 620.154 44.2017   9
   2   4  12 676.896 73.1700   2
   2  -4  12 697.058 71.6442   2
   2   4  12 570.857 44.3974  12
  -2  -4 -13 448.826 40.5180   9
  -2  -4 -13 472.277 54.4253   5
   2  -4  13 384.304 60.1762   2
   2   4  13 411.455 61.6859   2
  -2   4 -14 923.772 79.0851   5
  -2  -4 -14 839.559 76.3021   5
   2   4  14 1101.89 103.860   2
   2  -4  14 1165.65 102.248   2
  -2   4 -15-42.9421 40.3769   5
  -2  -4 -15-12.4861 27.6517   5
   2  -4  15 9.09970 28.4993   2
   2   4  15 38.1364 32.2520   2
  -2   4 -16 6.99739 28.9900   7
  -2   4 -16 12.9384 32.0342   5
   2  -4  16-5.67167 25.6380   4
   2   4  16-10.0571 35.2146   2
   2  -4  16 9.64691 31.4458   2
   2   5 -16 34.6840 31.3740   7
   2  -5 -16 31.6998 31.9301   5
   2   5 -16 41.7625 26.7179   6
   2  -5 -15 42.1249 31.7542   5
   2   5 -15 50.7460 34.2239   7
   2   5 -15 62.9684 31.6573   6
  -2  -5  15 45.0214 23.5410  12
   2  -5 -14 305.154 46.2124   5
  -2  -5  14 339.175 44.5818  12
   2   5 -14 310.452 54.4515   7
   2   5 -14 257.009 46.5161   6
  -2  -5  13 884.123 75.1071  12
   2  -5 -13 919.491 72.4556   5
   2   5 -13 964.299 90.3303   7
   2   5 -13 781.583 77.4775   6
   2  -5 -12 2215.22 106.150  10
  -2  -5  12 2456.71 129.170  12
   2  -5 -12 2633.96 126.480   5
   2  -5 -12 2504.59 108.342   7
   2   5 -12 2532.34 147.338   7
   2   5 -12 2513.10 141.003   6
   2  -5 -11 17.6701 16.4709   5
  -2  -5  11 26.2299 18.9746  12
   2  -5 -11 20.4330 15.6169  10
   2   5 -11-6.95627 27.4154   7
   2  -5 -11 30.0049 16.9104   7
   2   5 -11-6.55793 23.7182   6
   2  -5 -10 2341.42 99.3334   4
  -2  -5  10 2325.20 122.693  12
   2  -5 -10 2218.75 97.9331  10
   2  -5 -10 2406.90 113.139   5
   2   5 -10 2186.84 113.140   8
   2  -5 -10 2347.36 95.8119   7
   2   5 -10 2302.54 131.415   6
   2  -5  -9 1477.16 85.0040   2
   2   5  -9 1481.04 84.3727   2
  -2  -5   9 1493.55 92.4546  12
   2  -5  -9 1341.75 69.8217  10
   2  -5  -9 1626.80 82.2906   5
   2   5  -9 1376.52 80.9545   8
   2  -5  -9 1299.58 76.8687   9
   2  -5  -9 1542.92 74.9508   4
   2   5  -9 1483.01 99.0459   6
   2  -5  -8 5121.43 166.961  12
  -2  -5   8 5667.36 219.420  12
   2  -5  -8 5439.51 196.999   5
   2  -5  -8 5579.14 205.145   2
   2   5  -8 5394.55 202.990   2
   2   5  -8 6025.69 206.103   8
   2  -5  -8 5478.96 197.983   9
   2  -5  -8 5814.87 196.135   4
   2   5  -8 5672.24 230.415   6
  -2  -5   8 6055.20 226.679   6
   2  -5  -7 3754.86 144.788   5
   2  -5  -7 3810.15 132.735  12
  -2  -5   7 3876.76 167.282  12
   2  -5  -7 3828.85 148.471   9
   2   5  -7 3839.61 176.211   6
  -2  -5   7 4241.34 173.755   6
   2  -5  -7 3870.08 152.665   2
   2   5  -7 3993.87 153.008   2
   2   5  -6 151.356 22.7542   1
   2   5  -6 121.546 22.3651   2
   2  -5  -6 119.268 21.7240   1
   2  -5  -6 173.256 24.4379   2
  -2  -5   6 186.654 30.7654  12
   2  -5  -6 207.082 23.6263   5
   2  -5  -6 188.201 25.7990   9
  -2   5   6 132.238 24.1829   9
  -2  -5   6 241.717 31.5660   8
   2  -5  -6 164.082 14.6163   6
   2   5  -6 155.351 30.9715   6
  -2  -5   5 1700.12 94.0229  12
   2  -5  -5 1642.68 77.4342   9
   2  -5  -5 1666.52 72.0737   5
  -2   5   5 1612.04 82.9973   9
  -2  -5   5 1606.67 85.5905   8
   2   5  -5 1908.58 102.661   6
  -2  -5   5 1496.56 89.4705   6
   2  -5  -5 1694.41 66.6504   6
   2  -5  -5 1636.45 77.7480   1
   2  -5  -5 1663.23 78.0705   2
   2   5  -5 1779.38 79.1669   2
   2   5  -5 1571.23 75.5965   1
   2   5  -4 1158.81 74.9465   6
   2  -5  -4 956.025 49.2211   6
  -2  -5   4 1174.02 72.0804   6
  -2   5   4 1012.50 48.3550  10
   2  -5  -4 1061.20 50.0575   5
  -2   5   4 963.595 49.8720   5
  -2  -5   4 1141.91 64.2298   8
  -2   5   4 1031.33 59.9363   9
   2   5  -4 1027.22 66.8998   3
   2   5  -4 1079.59 53.8752   1
   2  -5  -4 1011.52 54.3576   2
   2   5  -4 1058.93 54.3256   2
   2  -5  -4 1093.14 66.1698   3
   2  -5  -4 995.071 53.5396   1
   2  -5  -3 532.923 35.9764   6
  -2  -5   3 524.581 46.1862   6
   2   5  -3 570.293 50.1115   6
  -2   5   3 530.973 31.8605  10
  -2   5   3 490.052 30.4938   5
   2  -5  -3 555.110 31.5984   5
  -2  -5   3 452.957 37.8555   8
  -2   5   3 555.694 40.0891   9
   2  -5  -3 551.230 45.5767   3
   2   5  -3 546.347 46.6097   3
   2  -5  -3 515.808 33.1017   1
   2  -5  -3 519.775 34.3087   2
   2   5  -2 20.0952 12.5904   3
   2  -5  -2 30.2222 14.8904   3
  -2  -5   2 20.5949 13.4300  12
  -2   5   2 8.70109 8.18066  11
   2  -5  -2 2.82128 6.12378   5
  -2  -5   2 14.4006 11.2791   6
  -2   5   2 26.4207 11.4594   9
  -2   5   2 12.8466 6.77905   5
   2  -5  -2 2.44137 7.96389   6
   2   5  -1 1647.58 89.8134   3
  -2  -5   1 1635.65 65.3467   1
  -2   5   1 1573.37 63.8845   1
  -2  -5   1 1590.49 86.3912  12
  -2   5   1 1551.66 69.5079  11
  -2   5   1 1615.23 75.5205   9
  -2   5   1 1658.55 59.8799   5
   2  -5  -1 1492.34 62.2191   5
  -2  -5   1 1667.90 83.3365   6
   2  -5  -1 1520.25 75.4815   6
   2  -5  -1 1570.77 86.7199   3
  -2   5   0 365.838 23.6466   1
  -2  -5   0 405.146 25.1368   1
  -2  -5   0 370.959 37.4244  12
  -2   5   0 358.571 29.7806  11
  -2   5   0 383.578 21.8040   5
  -2  -5   0 371.187 33.6054   5
   2  -5   0 346.262 20.5876   8
  -2   5   0 383.543 19.9990   7
   2  -5   0 349.152 33.1584   6
   2   5   0 333.665 34.9201   6
  -2  -5  -1 2225.19 102.360   4
   2   5   1 2241.26 97.9394  10
  -2   5  -1 2302.47 94.3155  11
  -2  -5  -1 2278.06 104.683  12
  -2   5  -1 2111.16 77.5073   5
  -2  -5  -1 2245.73 97.8609   5
  -2   5  -1 2110.84 79.0433   7
   2   5   1 2241.96 102.608   6
   2  -5   1 2318.21 102.716   6
  -2  -5  -2 6627.32 229.317   4
  -2  -5  -2 6532.51 227.739  12
   2   5   2 6668.28 229.675  12
   2   5   2 6678.36 222.955  10
  -2   5  -2 5928.40 199.643   5
  -2  -5  -2 6514.27 221.165   5
  -2   5  -2 6237.14 204.906   7
   2   5   2 6584.35 225.018   6
   2  -5   2 6392.93 229.309   6
  -2  -5  -3 14.3237 15.5346   4
   2   5   3 24.4639 12.5219   5
   2   5   3 3.52971 11.5172  12
  -2  -5  -3 36.5996 12.4132  12
   2   5   3 15.7258 12.4049  10
   2   5   3 27.2603 7.27643   9
   2   5   3 5.79426 9.08778   6
   2  -5   3 11.6363 11.6417   6
  -2   5  -3 33.2620 10.4297   7
  -2  -5  -3 3.00040 10.8625   5
  -2  -5  -4 4237.65 165.898   4
  -2  -5  -4 4496.35 162.070  12
   2   5   4 4169.21 162.183  12
  -2  -5  -4 4352.79 159.476   5
   2   5   4 4363.17 154.108   5
   2   5   4 4083.01 132.640   9
  -2   5  -4 3876.09 150.826   7
   2   5   4 4043.29 152.093   6
   2  -5   4 4071.53 169.824   6
  -2  -5  -5 4895.23 184.758   4
  -2  -5  -5 4948.93 177.117  12
   2   5   5 4989.88 181.907  12
  -2  -5  -5 4899.97 179.764  10
  -2   5  -5 5102.22 182.915  11
  -2  -5  -5 4951.51 178.650   5
   2   5   5 4843.14 174.081   5
  -2   5  -5 4532.31 144.718   8
   2   5   5 4844.66 168.764   7
  -2   5  -5 4821.46 176.687   7
   2   5   5 4643.08 168.054   6
   2  -5   5 5073.03 195.157   6
  -2  -5  -6 2431.65 113.481   4
  -2  -5  -6 2454.48 105.003  12
   2   5   6 2518.10 110.648  12
  -2   5  -6 2480.40 112.332  11
  -2  -5  -6 2374.57 108.903  10
  -2  -5  -6 2414.49 108.739   5
   2   5   6 2564.87 108.081   5
  -2   5  -6 2400.62 86.0174   8
   2   5   6 2330.86 101.141   7
  -2   5  -6 2277.94 107.618   7
   2   5   6 2431.04 97.3506   6
  -2  -5  -7 673.099 55.5895   4
   2   5   7 775.932 59.3133   2
   2  -5   7 711.208 55.5559   2
  -2  -5  -7 771.150 49.5308  12
   2   5   7 766.554 54.2815  12
  -2   5  -7 805.971 59.5901  11
  -2  -5  -7 678.106 54.0416  10
   2   5   7 765.442 55.0506   5
  -2  -5  -7 701.124 52.9931   5
  -2   5  -7 727.076 41.6320   8
   2   5   7 804.473 52.5809   7
  -2   5  -7 798.103 57.7461   7
   2   5   7 663.462 41.6712   6
  -2  -5  -8 487.489 46.3441   4
   2  -5   8 415.782 45.6147   2
   2   5   8 496.426 50.9152   2
   2   5   8 505.363 44.2133  12
  -2  -5  -8 486.193 39.7105  12
  -2  -5  -8 371.897 42.5892  10
   2   5   8 400.023 27.4711  11
  -2  -5  -8 457.210 28.9385   9
  -2   5  -8 429.883 35.2088   8
   2   5   8 378.438 29.7019   6
   2  -5   8 468.511 52.8894   6
   2   5   8 481.417 43.3928   7
  -2   5  -8 453.994 46.4181   7
  -2  -5  -8 440.953 44.0377   5
   2   5   9 2933.22 139.509   2
   2  -5   9 2864.14 135.119   2
   2   5   9 2883.07 119.540  12
  -2  -5  -9 2803.46 110.254  12
  -2  -5  -9 2806.07 125.426   5
  -2   5  -9 2420.24 107.206   8
  -2  -5  -9 2710.55 96.7973   9
  -2   5  -9 2631.80 127.142   7
   2   5   9 2437.56 88.6818   6
   2   5   9 2787.80 123.272   7
   2   5   9 2313.31 91.2988   6
  -2  -5 -10 13.7642 19.8928   5
   2   5  10-12.3802 25.6454   2
   2  -5  10 17.0848 22.4424   2
   2   5  10-3.45929 14.9987  12
  -2  -5 -10 2.73983 11.3510  12
  -2  -5 -10-1.87580 13.0261   9
  -2   5 -10 15.1929 19.9572   7
  -2   5 -10 18.9256 18.0356   8
   2   5  10-4.09710 7.37101   6
   2   5  10-1.83121 8.56254   6
  -2   5 -11 2129.16 106.556   8
  -2  -5 -11 2233.00 91.5103   9
   2   5  11 2391.04 136.524   2
   2  -5  11 2264.98 129.367   2
  -2   5 -11 2254.21 121.928   7
  -2  -5 -11 2124.38 115.040   5
  -2  -5 -12 23.4920 16.0637   9
  -2   5 -12 69.4697 27.7114   7
  -2  -5 -12 31.8706 22.5451   5
   2   5  12 22.6740 24.6555   2
   2  -5  12 49.3623 28.5275   2
  -2   5 -13 166.568 37.6708   7
  -2  -5 -13 165.157 36.6707   5
   2  -5  13 130.911 37.7472   2
   2   5  13 157.827 42.0428   2
  -2   5 -14 71.5764 31.8506   7
  -2  -5 -14 151.820 37.7832   5
   2  -5  14 140.772 40.4497   2
   2   5  14 124.962 41.2788   2
  -2   5 -15 420.381 56.8303   5
  -2  -5 -15 437.527 58.4758   5
   2   5  15 436.518 69.6259   2
   2  -5  15 362.910 61.5412   2
  -2   5 -16 207.290 43.5438   5
   2   5  16 230.289 57.6334   2
   2  -5  16 290.726 59.7198   2
   2   6 -17 15.0882 28.9395   6
   2  -6 -16 37.7117 29.5344   5
   2   6 -16 15.1732 28.2881   6
   2  -6 -15 357.144 51.0095   5
   2   6 -15 325.556 61.4946   7
   2   6 -15 427.102 61.0310   6
  -2  -6  15 385.349 53.0263  12
   2  -6 -14 234.752 42.0453   5
   2   6 -14 255.869 53.3990   7
   2   6 -14 295.363 52.6883   6
  -2  -6  14 293.056 46.7939  12
   2  -6 -13 374.023 47.7617   5
   2   6 -13 377.494 60.3527   7
   2   6 -13 440.076 60.5521   6
  -2  -6  13 369.937 51.3460  12
  -2  -6  12 202.345 39.7278  12
   2   6 -12 234.038 48.5689   6
   2  -6 -12 249.152 38.0671   5
  -2  -6  11 30.4150 23.3325  12
   2  -6 -11 31.3371 17.9185   4
   2  -6 -11 8.75682 19.7923   5
  -2  -6  10 17.9618 19.5171  12
   2   6 -10 11.9095 19.3280   8
   2  -6 -10 23.8446 18.6698   5
   2  -6 -10-3.28460 15.1424   4
   2   6 -10-6.95602 22.6749   6
   2  -6  -9 5700.02 206.353   5
   2  -6  -9 5221.37 169.000  12
  -2  -6   9 6513.99 240.781  12
   2  -6  -9 6446.05 210.031   4
   2   6  -9 6055.41 245.707   6
   2   6  -8 1140.37 70.0023   2
   2  -6  -8 1164.11 66.8068   5
   2  -6  -8 1103.36 67.6068   9
   2  -6  -8 1112.64 53.3450  12
  -2  -6   8 1092.19 82.4756  12
   2  -6  -8 1108.25 70.0353   4
   2   6  -8 1322.22 93.9345   6
   2   6  -7 202.353 30.4017   1
   2  -6  -7 232.836 30.9421   2
   2   6  -7 240.103 29.6191   2
   2  -6  -7 254.548 32.3109   1
  -2  -6   7 300.811 42.6410  12
   2  -6  -7 220.472 25.6858  12
  -2   6   7 220.830 33.7097   9
   2  -6  -7 204.429 30.1184   9
   2  -6  -7 225.945 27.8689   5
   2   6  -7 274.390 42.6948   6
  -2  -6   6 3195.34 150.218  12
   2  -6  -6 3088.13 124.975   9
  -2   6   6 3171.15 135.287   9
  -2  -6   6 3350.97 139.721   8
   2  -6  -6 3214.45 122.601   5
   2   6  -6 3228.52 125.072   2
   2  -6  -6 3230.10 127.953   1
   2   6  -6 3105.96 124.439   1
   2  -6  -6 3073.41 124.507   2
   2  -6  -6 2831.15 104.794   6
   2   6  -6 3220.57 157.082   6
  -2  -6   5 1489.19 92.0690  12
  -2   6   5 1222.68 64.7637   5
   2  -6  -5 1497.45 68.0691   5
  -2   6   5 1368.02 76.5759   9
  -2  -6   5 1357.19 77.3512   8
   2   6  -5 1457.92 93.8669   6
   2  -6  -5 1383.37 62.4356   6
  -2  -6   5 1400.58 88.6798   6
   2   6  -5 1415.77 68.6053   2
   2  -6  -5 1413.66 69.0598   1
   2   6  -5 1377.27 67.0542   1
   2  -6  -5 1418.80 69.1169   2
  -2   6   4 6666.85 221.085  10
   2  -6  -4 6530.29 220.813   5
  -2   6   4 6893.64 221.720   5
  -2   6   4 6425.46 234.434   9
  -2  -6   4 6913.33 238.230   8
   2   6  -4 6836.86 261.136   6
  -2  -6   4 6828.91 253.045   6
   2  -6  -4 7028.04 225.429   6
   2   6  -4 7042.29 221.018   1
   2   6  -4 6655.68 221.778   2
   2  -6  -4 6930.87 223.525   2
   2  -6  -4 6646.09 220.487   1
  -2  -6   3 652.383 54.9816   6
   2  -6  -3 700.611 45.0689   6
  -2   6   3 563.979 37.8864  10
   2  -6  -3 599.155 37.6464   5
  -2   6   3 661.044 37.6008   5
  -2   6   3 636.175 46.6010   9
  -2  -6   3 587.759 44.9094   8
   2   6  -3 633.124 55.4715   3
   2  -6  -3 599.328 36.8628   2
   2   6  -3 649.522 37.9024   2
   2  -6  -3 754.971 59.1018   3
   2  -6  -2 133.868 16.7284   2
   2  -6  -2 188.548 30.6412   3
   2   6  -2 139.318 28.1042   3
  -2  -6   2 144.368 27.8130  12
  -2   6   2 132.013 18.1501  11
  -2  -6   2 117.839 23.8695   6
   2  -6  -2 145.107 18.0214   5
  -2   6   2 136.542 22.6517   9
   2  -6  -2 165.101 23.5392   6
  -2   6   2 154.464 17.1175   5
   2  -6  -1 6428.17 245.540   3
   2   6  -1 6407.41 247.748   3
  -2  -6   1 6558.42 246.575  12
  -2   6   1 6485.85 226.493   9
  -2   6   1 6874.56 220.154  11
  -2   6   1 6479.62 205.757   5
  -2   6   1 6529.80 191.248   7
   2   6  -1 6705.25 246.216   6
  -2  -6   1 6806.52 239.113   6
   2  -6  -1 6741.26 232.146   6
   2  -6   0 277.634 37.3580   3
  -2   6   0 340.210 22.7725   1
  -2  -6   0 319.535 22.5005   1
   2   6   0 359.674 43.0998   3
  -2  -6   0 351.347 39.2744  12
  -2   6   0 309.270 30.1857  11
  -2  -6   0 345.693 35.2013   5
  -2   6   0 346.849 22.8978   5
   2  -6   0 275.048 19.2799   8
  -2   6   0 333.922 19.7765   7
   2  -6   0 346.652 36.4047   6
  -2  -6   0 296.787 34.7195   6
   2   6   0 359.470 39.1189   6
   2  -6   1 5876.45 224.960   3
  -2  -6  -1 5912.44 218.653  12
   2   6   1 5560.14 206.668  10
  -2   6  -1 5857.42 202.247  11
   2   6   1 5737.48 228.107   3
  -2  -6  -1 5595.69 207.194   5
  -2   6  -1 5536.05 181.982   5
  -2   6  -1 5706.77 182.984   7
   2   6   1 6008.71 215.996   6
   2  -6   1 5817.72 213.705   6
  -2  -6  -2 4401.07 174.419   4
  -2  -6  -2 4225.83 173.364  12
  -2   6  -2 4371.67 164.569  11
  -2   6  -2 4279.91 146.095   5
  -2  -6  -2 4645.04 170.324   5
  -2   6  -2 4231.70 149.296   7
   2   6   2 4463.93 170.833   6
   2  -6   2 4326.35 175.653   6
  -2  -6  -3 2054.79 102.997   4
  -2  -6  -3 2053.10 100.471  12
  -2   6  -3 1978.87 94.6052  11
   2   6   3 1988.42 73.0925   9
   2   6   3 1899.32 93.6162   6
   2  -6   3 1912.81 103.333   6
  -2   6  -3 2119.46 86.6339   7
  -2  -6  -3 1992.03 95.4113   5
  -2   6  -3 1815.98 78.9753   5
  -2  -6  -4 1589.10 90.3735   4
  -2  -6  -4 1701.84 87.2638   5
  -2  -6  -4 1662.32 87.7754  12
   2   6   4 1783.81 66.1619   9
  -2   6  -4 1655.60 79.6866   7
   2   6   4 1545.27 80.8626   6
   2  -6   4 1724.08 97.7089   6
  -2  -6  -5 2465.48 121.561   4
  -2  -6  -5 2767.58 119.291  12
  -2  -6  -5 2645.50 118.319   5
  -2   6  -5 2615.41 113.288   7
   2   6   5 2583.57 108.751   6
   2  -6   5 2633.69 131.571   6
  -2  -6  -6 126.168 24.7078   5
  -2  -6  -6 129.107 26.6353   4
  -2  -6  -6 133.570 24.2633  12
  -2   6  -6 127.201 27.8400  11
   2   6   6 132.561 24.9525   2
   2  -6   6 124.196 23.3596   2
   2   6   6 161.209 24.2217   7
  -2   6  -6 117.524 22.8084   7
   2   6   6 117.571 19.3952   6
   2  -6   6 113.456 29.1221   6
  -2  -6  -7 255.943 37.4226   4
  -2  -6  -7 330.181 37.8301   5
   2  -6   7 343.404 38.6713   2
   2   6   7 367.885 41.7085   2
  -2  -6  -7 395.896 36.8546  12
  -2  -6  -7 286.392 40.1769  10
  -2   6  -7 274.743 21.6393   8
   2   6   7 356.356 35.3142   7
  -2   6  -7 273.769 35.5904   7
   2   6   7 350.411 31.0313   6
  -2  -6  -8 1643.26 93.3518   4
   2   6   8 1622.29 93.7091   2
   2  -6   8 1353.37 84.8823   2
  -2  -6  -8 1510.51 78.0366  12
   2   6   8 1382.97 58.0350  11
  -2  -6  -8 1359.35 83.7361   5
  -2   6  -8 1530.49 64.3978   8
   2   6   8 1674.34 83.5531   7
  -2   6  -8 1455.95 87.0193   7
   2   6   8 1378.27 62.8214   6
   2   6   9 1171.65 83.4899   2
   2  -6   9 1254.69 80.3059   2
  -2  -6  -9 1173.46 64.6487  12
   2   6   9 971.910 43.0439  11
  -2   6  -9 1015.70 54.7555   8
   2   6   9 831.932 41.0269   6
  -2   6  -9 1097.85 76.5604   7
   2   6   9 1116.52 70.5490   7
  -2  -6  -9 1127.90 73.9059   5
  -2  -6 -10 897.304 58.7828  12
  -2  -6 -10 1137.74 77.0941   5
  -2   6 -10 976.983 58.9691   8
  -2   6 -10 1075.27 78.1509   7
   2   6  10 1151.34 86.9828   2
   2  -6  10 1026.86 79.5084   2
  -2  -6 -11 1067.03 55.3897   9
   2   6  11 1201.48 94.5889   2
   2  -6  11 1174.55 89.6295   2
  -2  -6 -11 952.997 59.6895  12
  -2  -6 -11 1160.82 82.3908   5
  -2   6 -11 1078.77 82.1611   7
   2   6  12 2393.15 142.709   2
   2  -6  12 2240.82 134.236   2
  -2   6 -12 2040.75 121.823   7
  -2  -6 -12 1864.18 114.086   5
  -2   6 -13 296.602 49.4446   7
   2   6  13 273.273 51.4476   2
   2  -6  13 223.411 45.9169   2
  -2  -6 -13 397.018 51.7711   5
  -2   6 -14 172.661 40.2419   7
   2  -6  14 176.185 43.2220   2
   2   6  14 301.053 56.8990   2
  -2  -6 -14 213.754 42.9247   5
  -2   6 -15 20.8323 32.0360   7
  -2  -6 -15 46.4415 32.3249   5
   2  -6  15 51.2525 33.6856   2
   2   6  15 65.9779 38.1288   2
  -2   6 -16 6.48786 30.4787   5
   2   6  16-9.89864 31.0012   2
   2  -6  16-18.0375 34.5934   2
   2   7 -16 73.4812 37.6950   6
  -2  -7  15 283.924 49.9897  12
   2   7 -15 285.886 54.4181   6
   2  -7 -15 322.344 49.8841   5
  -2  -7  14 97.2639 32.6596  12
   2  -7 -14 78.5103 29.5875   5
  -2  -7  13 1118.41 93.5057  12
   2   7 -13 963.430 91.7049   6
   2  -7 -13 1055.92 79.8128   5
  -2  -7  12-13.9501 23.5983  12
   2  -7 -12 4.84061 20.5307   5
   2   7 -12-31.5376 27.6100   6
  -2  -7  11 1014.15 87.8456  12
   2   7 -11 1013.15 93.0770   6
   2  -7 -11 973.242 71.0215   5
  -2  -7  10 68.0220 28.1938  12
   2  -7 -10 27.6882 20.2464   4
   2  -7 -10 16.3859 17.3913   5
   2   7 -10 30.1181 25.4841   6
   2  -7  -9 1756.26 74.3846  12
  -2  -7   9 1948.45 119.570  12
   2  -7  -9 1984.48 105.232   1
   2   7  -9 1693.39 97.9270   1
   2  -7  -9 1951.54 96.8024   5
   2  -7  -9 2102.05 104.349   4
   2   7  -9 1771.10 120.387   6
   2  -7  -8 361.913 41.0792   1
   2   7  -8 390.582 39.8418   1
  -2  -7   8 326.129 48.8445  12
   2  -7  -8 313.702 31.8566  12
   2  -7  -8 379.470 43.1677   4
   2  -7  -8 305.671 35.8645   5
   2   7  -8 289.730 48.7484   6
   2  -7  -7 121.673 24.0358   1
   2   7  -7 94.7422 21.9313   1
  -2  -7   7 127.366 32.6940  12
   2  -7  -7 89.8752 20.0991  12
  -2   7   7 125.605 26.9967   9
   2   7  -7 75.0574 27.0411   6
   2  -7  -7 94.0271 20.6324   5
   2  -7  -6 34.6278 14.8328   5
   2  -7  -6 48.6059 16.4160   1
   2   7  -6 51.3125 16.4462   1
   2   7  -6 39.3539 16.3291   2
  -2  -7   6 68.2956 27.5387  12
  -2   7   6 45.0320 19.6409   9
  -2  -7   6 95.7979 23.8621   8
   2   7  -6 92.1084 29.7774   6
   2  -7  -6 58.0323 13.0985   6
   2   7  -5 38.1915 13.3350   1
   2  -7  -5 14.2010 12.3100   2
   2  -7  -5 27.9124 12.8086   1
   2   7  -5 18.3056 10.5692   2
   2  -7  -5 42.1176 14.2061   6
   2   7  -5 19.0232 21.4604   6
  -2   7   5 28.0546 13.2622  10
   2  -7  -5 18.7202 13.0370   5
  -2  -7   5 27.0393 20.7533   6
   2   7  -5 23.5368 18.4401   5
  -2   7   5 22.9006 15.4459   9
  -2  -7   5 45.9311 19.2782   8
  -2   7   5 2.60322 13.1205   5
   2  -7  -4 234.835 24.3809   2
   2   7  -4 251.885 24.7324   2
   2  -7  -4 213.343 26.9676   6
  -2   7   4 185.360 24.3432  10
   2   7  -4 297.130 35.8440   5
  -2  -7   4 245.787 37.9149   6
   2  -7  -4 232.552 27.1866   5
  -2   7   4 283.513 33.6924   9
  -2  -7   4 228.315 31.0195   8
  -2   7   4 243.389 26.1023   5
   2  -7  -3 20.6655 18.0918   3
   2  -7  -3 8.28246 8.60715   2
   2   7  -3 5.55475 14.2066   3
   2   7  -3 23.0976 9.07677   2
  -2  -7   3-5.69279 15.4424  12
  -2   7   3 22.9977 11.8070  11
  -2   7   3 5.19277 9.68193  10
   2   7  -3-6.94553 17.7624   5
   2  -7  -3-2.40047 10.1827   5
  -2  -7   3 24.0829 16.8671   6
  -2   7   3 21.2112 13.5624   9
  -2  -7   3 3.33799 12.4455   8
  -2   7   3 14.3703 9.99829   5
   2  -7  -3 6.48026 12.0808   6
   2  -7  -2 563.273 31.2770   2
   2   7  -2 552.818 30.6023   2
  -2  -7   2 513.230 53.8068  12
  -2   7   2 568.337 39.7577  11
   2   7  -2 483.063 42.8237   5
   2  -7  -2 508.086 37.5915   5
  -2   7   2 516.535 34.1753   5
  -2   7   2 502.374 43.5453   9
   2   7  -2 544.089 54.6182   6
  -2  -7   2 510.083 50.2992   6
   2  -7  -2 583.429 47.9017   6
   2   7  -2 650.266 60.6088   3
   2  -7  -2 515.811 53.5916   3
   2   7  -1 4865.80 207.537   3
   2  -7  -1 5019.85 205.861   3
   2  -7  -1 4597.39 153.003   2
  -2  -7   1 5175.92 206.226  12
  -2   7   1 4671.67 181.785   9
  -2   7   1 4963.43 175.301  11
  -2   7   1 4967.62 162.524   5
   2   7  -1 5015.23 181.388   5
  -2   7   1 4910.92 145.863   7
   2   7  -1 5044.74 202.396   6
  -2  -7   1 5252.05 196.523   6
   2  -7  -1 4972.28 188.661   6
   2   7   0 391.553 48.2569   3
   2  -7   0 412.350 49.5397   3
  -2  -7   0 405.651 45.5962  12
  -2   7   0 370.924 36.2842  11
   2   7   0 388.865 35.9608   5
  -2   7   0 419.306 28.4655   5
   2  -7   0 391.688 23.8140   8
  -2   7   0 423.316 24.3366   7
   2   7   0 450.917 46.6648   6
  -2  -7   0 412.712 42.0515   6
   2  -7   0 452.846 43.8782   6
   2  -7   1 3470.40 159.750   3
   2   7   1 3437.91 162.773   3
  -2  -7  -1 3125.60 110.025   1
  -2   7  -1 3346.07 110.241   1
  -2  -7  -1 3383.44 153.242  12
  -2   7  -1 3500.37 136.884  11
  -2  -7  -1 3518.64 145.282   5
  -2   7  -1 3305.75 117.067   5
  -2   7  -1 3167.68 115.390   7
   2   7   1 3451.63 148.612   6
   2  -7   1 3454.60 149.232   6
  -2  -7  -2 41.4153 23.3363   4
   2   7   2 147.000 33.3454   3
   2  -7   2 165.598 32.8469   3
  -2  -7  -2 139.794 28.0489  12
  -2   7  -2 131.081 25.3023  11
  -2  -7  -2 91.7665 22.9889   5
  -2   7  -2 68.7800 15.2042   5
   2   7   2 93.9488 15.1602   9
  -2   7  -2 110.000 17.6526   7
   2   7   2 107.998 23.6227   6
   2  -7   2 137.447 28.5637   6
  -2  -7  -3 4912.06 191.946   4
   2  -7   3 4414.95 198.232   3
  -2  -7  -3 4618.15 187.769  12
  -2   7  -3 4753.92 180.381  11
  -2  -7  -3 4989.21 185.587   5
  -2   7  -3 4312.21 158.491   5
   2   7   3 4788.67 153.968   9
  -2   7  -3 4636.53 165.016   7
   2   7   3 4260.68 176.788   6
   2  -7   3 4548.38 193.359   6
  -2  -7  -4 526.507 53.3954   4
   2  -7   4 508.589 35.3026   2
  -2  -7  -4 584.712 51.4550  12
  -2   7  -4 563.060 49.4546  11
  -2   7  -4 494.667 38.4150   5
  -2  -7  -4 494.721 47.4432   5
   2   7   4 619.173 34.8420   9
  -2   7  -4 536.600 42.0284   7
   2   7   4 390.612 40.4150   6
   2  -7   4 558.360 56.2701   6
  -2  -7  -5 857.777 66.9394   4
   2   7   5 826.125 53.2469   2
   2  -7   5 587.982 44.4562   2
  -2  -7  -5 818.587 59.8784   5
  -2  -7  -5 758.295 58.5729  12
   2   7   5 760.156 41.3929   9
  -2   7  -5 770.155 54.1166   7
   2   7   5 732.768 51.4916   6
  -2  -7  -6 20.5776 14.8897  12
  -2  -7  -6 21.5066 17.8260   5
   2   7   6 3.63841 14.7175   2
   2  -7   6 31.7614 16.2497   2
   2   7   6 14.0544 14.1562   7
  -2   7  -6 23.1130 16.3413   7
   2   7   6 11.5017 11.6345   6
  -2  -7  -7 3124.72 132.505  12
  -2  -7  -7 2877.77 135.470   5
   2   7   7 3346.07 138.853   2
   2  -7   7 2875.32 128.106   2
   2   7   7 2815.86 122.131   7
  -2   7  -7 2749.43 131.857   7
   2   7   7 3111.19 117.165   6
  -2  -7  -8 1353.46 78.0845  12
   2   7   8 1477.00 90.5781   2
   2  -7   8 1532.56 86.7442   2
  -2  -7  -8 1377.08 85.3595   5
   2   7   8 1448.25 79.5546   7
  -2   7  -8 1361.13 85.9972   7
   2   7   8 1316.91 61.4766   6
  -2  -7  -9 351.390 38.3340  12
   2   7   9 330.329 21.1120  11
  -2   7  -9 353.965 45.0531   7
  -2  -7  -9 404.292 47.4643   5
   2   7   9 513.554 56.3264   2
   2  -7   9 501.511 50.6751   2
  -2  -7 -10 168.193 28.2342  12
  -2   7 -10 200.991 37.5158   7
  -2  -7 -10 197.507 36.8440   5
   2   7  10 291.835 45.6177   2
   2  -7  10 208.036 36.4830   2
  -2  -7 -11 149.448 26.2749  12
   2   7  11 117.372 38.1478   2
   2  -7  11 133.121 34.7957   2
  -2  -7 -11 104.593 31.6927   5
  -2   7 -11 138.275 35.1368   7
   2   7  12 173.966 43.4511   2
   2  -7  12 138.414 37.4487   2
  -2   7 -12 171.352 37.7578   7
  -2  -7 -12 122.524 33.6232   5
   2   7  13 2359.18 154.298   2
   2  -7  13 2561.51 149.037   2
  -2   7 -13 2519.38 142.451   7
  -2  -7 -13 2760.09 144.493   5
  -2   7 -14 47.4316 31.8860   7
  -2  -7 -14 97.7999 34.4214   5
   2   7  14 61.2657 35.4357   2
   2  -7  14 61.3850 31.0795   2
   2  -7  15 1166.06 101.232   2
   2   7  15 899.171 98.1077   2
   2  -8 -15 108.196 36.6759   5
   2   8 -15 165.230 48.6322   6
  -2  -8  15 174.684 45.2056  12
   2  -8 -14 249.447 44.8032   5
   2   8 -14 371.089 63.3545   7
   2   8 -14 250.299 54.0839   6
  -2  -8  14 294.365 53.9266  12
   2  -8 -13 5.31854 24.0418   5
   2   8 -13-17.5392 34.5589   7
   2   8 -13 34.2205 28.9397   6
  -2  -8  13-7.79385 28.1848  12
   2  -8 -12 119.052 32.4406   5
   2   8 -12 109.187 39.5391   7
   2   8 -12 143.145 38.1487   6
  -2  -8  12 31.0526 28.1904  12
   2  -8 -11 106.130 27.7615   5
   2   8 -11 87.0078 32.8458   7
   2   8 -11 41.2551 27.9998   6
  -2  -8  11 84.6090 34.8407  12
  -2  -8  10 113.963 34.4223  12
   2  -8 -10 72.8084 23.3481   5
   2   8 -10 72.9820 31.1905   6
   2   8  -9 457.912 46.0481   1
   2  -8  -9 560.442 52.2395   1
   2  -8  -9 415.351 36.2615  12
  -2  -8   9 614.362 69.0800  12
   2  -8  -9 550.271 53.9818   4
   2   8  -9 489.412 65.6455   6
   2  -8  -9 437.374 46.0685   5
   2   8  -8 229.593 30.9263   1
   2  -8  -8 263.419 34.3674   1
  -2  -8   8 293.671 47.8557  12
   2  -8  -8 276.003 32.3924  12
   2  -8  -8 163.483 28.6683   5
   2   8  -8 222.138 44.8280   6
   2  -8  -7 3.11191 13.4929   1
   2   8  -7 5.80160 12.0183   1
   2  -8  -7-15.6517 15.8207  12
  -2  -8   7-7.18195 23.4110  12
  -2   8   7-4.59930 19.9417   9
   2  -8  -7-3.47689 13.7019   5
   2   8  -7-7.40514 20.0845   6
  -2  -8   6 2624.00 145.777  12
   2  -8  -6 2554.72 122.068  12
   2  -8  -6 2582.96 112.839   5
  -2   8   6 2492.17 111.011   5
  -2   8   6 2672.89 124.781   9
  -2  -8   6 2674.13 123.957   8
   2   8  -6 2662.46 104.847   1
   2  -8  -6 2618.87 105.825   1
   2  -8  -6 2401.88 99.2407   6
   2   8  -6 2523.16 145.130   6
  -2   8   5 2471.30 116.886   9
  -2  -8   5 2346.21 112.552   8
  -2   8   5 2374.44 102.346   5
   2  -8  -5 2343.59 104.747   5
  -2   8   5 2288.51 102.796  10
   2  -8  -5 2346.30 101.039   6
  -2  -8   4 6803.41 246.679   8
  -2   8   4 7414.04 254.689   9
   2  -8  -4 6749.20 238.686   5
  -2   8   4 7220.86 234.854   5
  -2   8   4 6848.15 238.595  10
   2  -8  -4 6968.60 241.970   6
  -2  -8   3 2008.05 121.402  12
  -2   8   3 2093.53 96.6909  10
  -2   8   3 2194.08 91.1776  11
   2  -8  -3 1887.25 92.6335   5
  -2   8   3 2193.84 89.9622   5
   2   8  -3 2162.32 104.584   5
  -2  -8   3 2090.96 100.284   8
  -2   8   3 1978.53 102.442   9
   2  -8  -3 2143.53 102.904   6
  -2  -8   3 2140.73 118.506   6
   2   8  -3 2073.77 123.305   6
   2   8  -3 2182.15 77.5906   2
   2  -8  -2 433.394 53.6895   3
   2   8  -2 471.588 25.1157   2
  -2  -8   2 563.233 60.5286  12
  -2   8   2 477.807 39.8513  11
   2   8  -2 458.459 44.3446   5
   2  -8  -2 460.164 38.8889   5
  -2   8   2 463.261 34.8315   5
  -2   8   2 428.063 43.4566   9
  -2  -8   2 521.852 52.3314   6
   2   8  -2 489.396 55.6647   6
   2  -8  -2 430.355 44.6466   6
   2   8  -2 451.037 54.5732   3
   2   8  -1 5451.57 226.092   3
   2  -8  -1 5227.02 219.100   3
  -2  -8   1 5083.92 215.835  12
  -2   8   1 4993.18 192.035   9
  -2   8   1 5347.18 185.951  11
   2   8  -1 4416.66 151.965   2
   2   8  -1 5283.35 189.597   5
  -2   8   1 5298.47 171.302   5
  -2   8   1 5272.58 151.628   7
   2  -8  -1 5306.49 201.219   6
  -2  -8   1 5386.24 205.582   6
   2   8  -1 5656.64 219.093   6
   2  -8   0 2672.05 139.013   3
   2   8   0 2349.45 135.688   3
  -2  -8   0 2347.25 128.623  12
  -2   8   0 2310.02 107.723  11
   2   8   0 2589.33 110.800   5
  -2   8   0 2516.88 94.8277   5
  -2   8   0 2354.47 85.6158   7
   2   8   0 2354.87 125.635   6
  -2  -8   0 2415.05 118.863   6
   2  -8   0 2497.39 123.231   6
   2   8   1 3.20788 16.1478   5
  -2   8  -1 9.72412 10.6957   5
   2   8   1 13.4161 20.1142   3
   2  -8   1 6.13232 18.3879   3
  -2   8  -1 14.1611 17.2365  11
  -2  -8  -1-5.69322 16.2769  12
  -2  -8  -1-9.08358 16.9303   5
  -2   8  -1 3.56544 9.53566   7
   2  -8   1 5.09012 15.9416   6
   2   8   1 4.99271 12.7673   6
   2   8   2 399.920 53.7859   3
   2  -8   2 309.299 20.1237   2
  -2   8  -2 288.610 20.9076   1
  -2  -8  -2 272.337 21.2816   1
  -2  -8  -2 418.720 49.2664  12
  -2   8  -2 439.070 42.6195  11
   2   8   2 445.970 31.9917   9
  -2   8  -2 342.886 29.9229   5
   2   8   2 456.090 40.8064   5
  -2  -8  -2 465.595 47.3378   5
  -2   8  -2 444.723 33.1142   7
   2  -8   2 388.006 47.4876   6
   2   8   2 378.268 43.3310   6
   2  -8   3 800.276 41.3682   2
   2   8   3 825.113 44.9833   2
  -2  -8  -3 983.922 72.8311  12
  -2   8  -3 896.417 64.9000  11
  -2   8  -3 858.154 51.3344   5
  -2  -8  -3 919.913 67.0116   5
   2   8   3 999.465 49.4235   9
  -2   8  -3 1021.76 56.3588   7
   2  -8   3 920.722 75.8977   6
   2   8   3 935.013 66.1774   6
   2   8   4 915.500 50.0707   2
   2  -8   4 864.586 46.5189   2
  -2  -8  -4 908.850 69.7563  12
   2   8   4 922.319 66.8656  10
   2   8   4 915.068 47.5023   9
   2   8   4 771.651 59.4571   6
  -2   8  -4 884.579 56.7911   7
  -2  -8  -4 998.397 69.6249   5
  -2   8  -4 724.589 50.0361   5
   2   8   5 2015.55 91.8669   2
   2  -8   5 2118.58 89.1703   2
   2   8   5 2188.85 133.963   3
  -2   8  -5 1852.56 92.8638   5
  -2  -8  -5 2045.31 109.777   5
  -2  -8  -5 2189.58 112.823  12
   2   8   5 2031.50 83.6548   9
  -2   8  -5 2004.71 99.0110   7
   2   8   5 2128.31 101.315   6
  -2  -8  -6 3267.43 144.048  12
  -2  -8  -6 3031.11 142.583   5
   2   8   6 3037.54 128.500   2
   2  -8   6 2974.81 123.727   2
   2   8   6 2946.82 165.135   3
  -2   8  -6 2967.89 134.344   7
   2   8   6 3046.63 123.835   7
   2   8   6 3206.15 128.911   6
  -2  -8  -7 9.02902 18.2540  12
  -2  -8  -7 29.9141 21.1427   5
   2   8   7-7.84583 27.4726   3
   2   8   7-8.12699 16.4306   2
   2  -8   7-7.13613 14.7840   2
   2   8   7 50.2263 19.8672   7
  -2   8  -7 17.7250 17.4637   7
   2   8   7 16.0004 12.5293   6
  -2  -8  -8 1190.35 74.8493  12
   2   8   8 1112.77 77.0602   2
   2  -8   8 1049.34 70.3674   2
   2   8   8 878.307 89.2277   3
  -2  -8  -8 1012.36 77.0125   5
   2   8   8 946.165 64.1165   7
  -2   8  -8 1035.60 75.0700   7
   2   8   8 1022.88 51.9981   6
  -2  -8  -9 16.0766 21.1180   5
   2   8   9 26.9593 24.3731   2
   2  -8   9 14.0130 18.8855   2
  -2   8  -9 26.1962 20.0959   7
  -2  -8  -9-23.7946 17.9267  12
   2  -8  10 619.828 60.1618   2
   2   8  10 592.775 64.5475   2
  -2  -8 -10 596.543 50.2089  12
  -2   8 -10 491.327 55.9288   7
  -2  -8 -10 494.477 56.4878   5
  -2   8 -11 17.8487 25.8056   7
  -2  -8 -11 35.3270 27.6682   5
   2   8  11 6.67748 27.6736   2
   2  -8  11 22.9453 24.8814   2
   2   8  11 53.0315 33.9090   3
  -2   8 -12 6.25199 25.9020   7
  -2  -8 -12-12.3733 27.4010   5
   2   8  12 9.11657 31.9214   3
   2  -8  12-12.5374 26.5824   2
   2   8  12 7.31093 27.2522   2
  -2   8 -13 13.1661 29.1565   7
  -2  -8 -13-26.0335 33.2851   5
   2   8  13-9.37281 30.5523   3
   2   8  13 7.92903 28.6736   2
   2  -8  13 20.3226 25.2513   2
  -2   8 -14 137.406 40.4229   7
   2   8  14 76.3477 37.7899   3
   2   8  14 169.926 49.3230   2
   2  -8  14 166.601 44.5689   2
   2   8  15 28.8363 32.5252   3
  -2  -9  15 33.1199 32.6428  12
  -2  -9  14 330.807 58.6233  12
   2  -9 -14 321.407 50.3470   5
  -2  -9  13 1076.55 99.3426  12
   2   9 -13 1174.47 108.523   7
   2  -9 -13 937.676 77.7591   5
   2  -9 -12-5.11589 23.1268   5
  -2  -9  12 8.53030 27.8070  12
   2   9 -12 43.1129 35.7239   7
   2   9 -12 8.90447 33.1930   6
  -2  -9  11 1674.73 124.699  12
   2   9 -11 1713.42 124.824   7
   2   9 -11 1633.84 125.302   6
   2  -9 -11 1573.01 97.2042   5
  -2  -9  10 117.464 38.7351  12
   2  -9 -10 40.9831 27.0777   5
   2   9 -10 94.8083 34.9108   6
   2  -9  -9 546.147 52.3105   5
   2   9  -9 501.005 46.6512   1
   2  -9  -9 567.731 46.4699  12
  -2  -9   9 547.272 69.5379  12
   2   9  -9 489.896 66.9627   6
   2  -9  -8 550.754 51.0715   5
   2   9  -8 638.628 47.6368   1
  -2   9   8 563.028 56.7992   9
  -2  -9   8 545.616 69.1447  12
   2  -9  -8 612.642 52.8921  12
   2   9  -8 642.066 74.0815   6
   2  -9  -7 50.8198 19.0814   5
   2  -9  -7 40.2521 15.2123   1
   2   9  -7 45.2590 15.1405   1
  -2   9   7 39.2034 22.6317   9
  -2  -9   7 63.8865 28.9113  12
   2  -9  -7 64.1974 22.3668  12
   2   9  -7 55.9826 28.0363   6
  -2   9   6 13.3727 16.2877   5
  -2  -9   6 31.2727 26.4537  12
   2  -9  -6 15.2972 15.3013  12
   2  -9  -6 14.8215 17.0920   5
  -2   9   6 28.2601 20.4305   9
  -2  -9   6 21.9408 19.8453   8
   2  -9  -6 30.2811 13.7015   6
   2  -9  -5 192.655 27.3058   6
  -2   9   5 147.198 25.9046  10
   2  -9  -5 207.403 29.7717   5
  -2   9   5 209.797 34.1823   9
  -2  -9   5 250.299 34.7839   8
  -2   9   5 178.080 28.2816   5
   2   9  -4-7.14983 21.4385   6
   2  -9  -4 11.1777 13.8886   6
  -2   9   4-6.92014 12.5126  10
   2  -9  -4 6.86934 15.5259   5
  -2   9   4-4.44495 17.5164   9
  -2  -9   4-3.93044 15.0758   8
  -2   9   4 8.42228 13.4304   5
  -2  -9   3-21.6733 23.5493  12
  -2   9   3 21.3560 15.7644  10
  -2   9   3 13.5255 15.2728  11
   2  -9  -3 3.33923 16.2573   5
  -2  -9   3-11.4277 20.0807   8
  -2   9   3 8.71945 19.7075   9
  -2   9   3 36.0391 14.7191   5
   2  -9  -3-4.16895 16.4288   6
   2   9  -3-27.3510 22.2888   6
  -2  -9   2 3088.63 161.262  12
  -2   9   2 3186.57 126.011  11
  -2   9   2 2872.08 115.240   5
  -2   9   2 2990.68 136.657   9
  -2  -9   2 2959.55 130.355   8
   2  -9  -2 3125.95 140.495   6
   2   9  -2 2745.77 151.039   6
   2   9  -2 3111.38 162.351   3
   2   9  -1 4696.04 214.954   3
  -2  -9   1 4624.56 209.027  12
  -2   9   1 4689.70 174.877  11
  -2   9   1 4762.61 161.349   5
  -2   9   1 4311.65 180.999   9
  -2   9   1 4522.65 137.880   7
   2  -9  -1 4635.38 191.031   6
   2   9  -1 4561.50 202.958   6
   2   9   0 1367.02 102.881   3
  -2  -9   0 1416.58 98.8485  12
  -2   9   0 1498.84 81.4291  11
  -2   9   0 1443.23 84.8414   9
  -2   9   0 1328.69 65.3846   5
   2  -9   0 1291.49 53.2314   8
  -2   9   0 1518.57 58.1601   7
   2  -9   0 1485.95 93.9441   6
   2   9   0 1391.62 95.3984   6
  -2  -9   0 1476.99 90.8477   6
   2   9   1 2352.82 140.666   3
  -2  -9  -1 2287.27 130.362  12
  -2   9  -1 2466.95 114.712  11
   2  -9   1 2337.06 126.427   6
   2   9   1 2171.33 122.079   6
  -2   9  -1 2340.18 90.0000   7
  -2   9  -1 2181.98 92.6133   5
   2   9   2-7.68899 23.0552   3
   2   9   2 3.80058 5.40261   2
  -2  -9  -2 18.5572 18.5477  12
  -2   9  -2-2.29229 14.9443   5
  -2  -9  -2-46.1604 24.9706   5
   2   9   2 2.43749 12.4658   9
  -2   9  -2 14.2351 12.8696   7
   2   9   2 5.21778 17.0083   6
  -2  -9  -3 5385.14 214.825  12
   2   9   3 4959.28 199.138  10
  -2  -9  -3 5223.63 205.932   5
  -2   9  -3 5319.72 174.034   5
   2   9   3 5216.02 170.223   9
  -2   9  -3 4940.45 175.961   7
   2   9   3 5514.29 203.386   6
   2   9   4 288.093 26.6305   2
   2  -9   4 294.275 24.2099   2
  -2  -9  -4 369.187 48.1021  12
   2   9   4 352.732 45.0072  10
  -2  -9  -4 306.567 42.9997   5
  -2   9  -4 367.450 35.0247   5
   2   9   4 336.085 30.1846   9
  -2   9  -4 380.241 38.0886   7
   2   9   4 308.699 40.8715   6
  -2  -9  -5 55.6491 22.5119  12
  -2  -9  -5 5.30202 19.1880   5
  -2   9  -5 24.4673 16.1399   5
   2   9   5 32.8634 23.5002   3
   2   9   5 53.4049 16.2743   2
   2  -9   5 18.9400 12.3525   2
   2   9   5 11.6138 13.6295   9
  -2   9  -5 7.47847 15.8735   7
   2   9   5 77.2122 23.2481   6
   2   9   6 922.084 91.2763   3
  -2  -9  -6 1200.50 82.7525  12
  -2   9  -6 999.606 66.2572   5
  -2  -9  -6 1046.11 77.7590   5
   2   9   6 946.019 60.8522   2
   2  -9   6 983.343 58.0178   2
   2   9   6 981.611 60.6380   7
  -2   9  -6 952.491 69.0429   7
   2   9   6 1084.56 67.1118   6
  -2  -9  -7-5.14327 17.3983  12
  -2  -9  -7-10.9946 22.7753   5
   2   9   7 25.6658 24.4589   3
   2   9   7 3.16872 16.9482   7
  -2   9  -7 22.9040 18.0518   7
   2   9   7-2.83881 13.8211   6
  -2  -9  -8 138.798 30.5359  12
   2   9   8 121.872 28.0936   2
   2  -9   8 125.012 24.7635   2
   2   9   8 131.192 39.7251   3
  -2  -9  -8 125.421 33.2289   5
  -2   9  -8 204.404 34.5440   7
   2   9   8 135.106 19.3155   6
  -2  -9  -9 329.027 49.0736   5
   2   9   9 322.283 57.8063   3
   2   9   9 283.757 42.9979   2
   2  -9   9 267.919 39.9071   2
  -2   9  -9 247.609 40.9476   7
  -2  -9  -9 307.107 40.4585  12
   2   9  10 422.415 69.5127   3
   2   9  10 399.758 53.0475   2
   2  -9  10 411.570 49.0551   2
  -2  -9 -10 405.257 44.1938  12
  -2  -9 -10 491.967 59.0932   5
  -2   9 -10 451.943 56.0461   7
   2   9  11 838.463 94.6846   3
   2   9  11 951.399 83.2529   2
   2  -9  11 812.818 70.9943   2
  -2  -9 -11 949.136 81.3108   5
  -2   9 -11 875.344 77.8406   7
   2   9  12 1204.98 96.4985   2
   2  -9  12 1072.59 85.1895   2
   2   9  12 1129.83 112.097   3
  -2  -9 -12 1134.69 92.3125   5
  -2   9 -12 1023.97 88.6408   7
  -2   9 -13 709.948 73.8249   7
   2   9  13 670.419 85.1179   3
   2   9  13 769.954 80.5425   2
   2   9  14 449.176 73.8565   3
  -2 -10  14 128.638 44.1067  12
   2 -10 -13 118.046 34.5745   5
  -2 -10  13 64.7459 41.0557  12
   2 -10 -12 504.191 55.8456   5
  -2 -10  12 566.601 75.9856  12
   2  10 -12 481.421 72.1990   7
   2  10 -12 468.568 71.3022   6
  -2 -10  11-9.26217 30.1919  12
   2  10 -11-8.34811 33.7527   7
   2  10 -11 9.24610 30.1395   6
   2 -10 -11-5.11176 29.2286   5
  -2 -10  10 357.722 62.0010  12
   2  10 -10 386.431 60.3191   7
   2 -10 -10 435.638 51.9247   5
   2  10 -10 427.702 66.8031   6
   2 -10  -9 231.259 38.1483   5
  -2 -10   9 190.834 46.1259  12
   2  10  -9 196.771 46.8289   6
  -2  10   8-10.6816 25.5508   9
   2 -10  -8-9.00805 19.9496   5
  -2 -10   8 8.95654 28.0508  12
   2 -10  -8-9.12876 18.9113  12
   2  10  -8-8.71884 24.9274   6
   2 -10  -7 999.799 71.9282   5
   2 -10  -7 1102.37 80.5363  12
  -2  10   7 916.840 75.5070   9
   2 -10  -6 113.157 26.0881   5
  -2  10   6 111.081 28.2429   9
  -2 -10   6 39.9455 22.8271   8
   2 -10  -6 104.226 28.7743  12
  -2 -10   6 77.7310 31.3264  12
  -2  10   5 1248.58 77.0005  10
   2 -10  -5 1227.49 78.5614   5
  -2  10   5 1365.37 76.2232   5
  -2 -10   5 1329.00 82.5182   8
  -2  10   5 1205.98 85.7927   9
   2 -10  -5 1318.29 95.6354  12
   2  10  -5 1579.54 112.697   6
  -2  10   4 24.4001 16.0798   5
  -2 -10   4-8.23126 30.6834  12
  -2  10   4 27.4628 18.7696  10
   2 -10  -4 7.81477 17.3072   5
  -2  10   4 4.85109 19.1181   9
  -2 -10   4-12.4262 17.1618   8
   2 -10  -4 12.4465 17.1897   6
   2  10  -4 15.3243 20.7824   6
  -2  10   3 1383.82 74.1790  11
  -2  10   3 1288.68 80.3420  10
  -2  10   3 1415.15 72.6287   5
  -2  10   3 1262.37 85.0619   9
  -2 -10   3 1500.60 83.9971   8
  -2 -10   3 1450.60 107.757  12
   2 -10  -3 1230.89 83.5828   6
   2  10  -3 1356.04 101.520   6
  -2 -10   2 7.77431 25.3420  12
  -2  10   2-6.65238 16.4711  11
  -2 -10   2 8.05925 15.4567   8
  -2  10   2 18.7482 20.7594   9
   2  10  -2 6.99865 18.9823   6
   2 -10  -2 15.1431 20.9129   6
  -2  10   2-2.64388 17.8875   5
   2  10  -1 2791.02 155.625   3
  -2 -10   1 2909.74 154.924  12
  -2  10   1 2861.98 119.962  11
  -2  10   1 2729.31 104.451   5
  -2  10   1 2574.57 124.258   9
   2  10  -1 2873.76 147.409   6
   2 -10  -1 2907.19 137.664   6
   2  10   0 2068.04 130.989   3
  -2 -10   0 1860.32 118.552  12
  -2  10   0 1958.18 101.636   9
  -2  10   0 2073.91 81.9404   5
  -2  10   0 1994.13 66.3701   7
   2  10   0 2090.85 117.536   6
  -2  10  -1 9.66452 24.0473   5
   2  10   1 91.5551 35.3074   3
  -2 -10  -1 35.5512 24.9149  12
  -2  10  -1 49.2310 14.1493   7
   2  10   1 23.8969 19.4980   6
  -2  10  -2 12.4551 14.4234   5
   2  10   2 42.7463 28.9214   3
  -2 -10  -2 13.7602 21.5492  12
   2  10   2-5.35033 18.7364  10
  -2 -10  -2-11.2969 21.6676   5
   2  10   2-2.79586 14.5235   9
  -2  10  -2 19.3033 12.7235   7
   2  10   2 28.1885 18.3796   6
  -2 -10  -3-13.3185 21.7074  12
   2  10   3-15.9493 16.6506  10
  -2  10  -3 13.3170 14.4482   5
  -2 -10  -3 5.73950 22.6184   5
   2  10   3 10.6286 14.2127   9
  -2  10  -3 14.5606 14.1786   7
   2  10   3 36.9241 19.0760   6
  -2 -10  -4 2.84791 5.72114   1
  -2  10  -4-1.41292 3.80844   1
  -2 -10  -4-6.44864 21.0204  12
   2  10   4 5.33452 18.0452  10
  -2 -10  -4 11.5245 20.1761   5
  -2  10  -4 14.3974 13.7751   5
   2  10   4-2.56509 13.1184   9
  -2  10  -4 16.9236 18.1033   7
   2  10   4-4.88792 16.5345   6
  -2 -10  -5 249.302 42.4103  12
  -2 -10  -5 111.354 33.8178   5
  -2  10  -5 165.923 27.2884   5
   2  10   5 143.578 40.0035   3
   2  10   5 155.116 25.0408   9
  -2  10  -5 168.199 29.6755   7
   2  10   5 159.098 30.7662   6
   2  10   6 1477.08 120.864   3
   2  10   6 1255.43 68.9247   2
  -2 -10  -6 1303.76 96.4294   5
  -2 -10  -6 1571.20 102.261  12
   2  10   6 1456.15 73.2572   9
   2  10   6 1545.76 79.4040   7
  -2  10  -6 1557.23 88.4504   7
   2  10   6 1676.13 88.8374   6
   2  10   7 274.348 34.3498   2
   2  10   7 472.380 70.8202   3
  -2 -10  -7 516.339 56.8129  12
  -2  10  -7 439.223 48.7174   7
   2  10   7 369.488 37.7943   6
  -2 -10  -7 321.195 48.2538   5
  -2 -10  -8 514.224 58.0091  12
  -2  10  -8 543.150 54.5598   7
   2  10   8 406.964 33.3813   6
   2  10   8 436.878 45.9540   2
   2  10   8 480.490 74.9458   3
  -2 -10  -8 629.157 65.6628   5
  -2 -10  -9 360.118 46.0393  12
  -2  10  -9 344.715 47.9343   7
   2  10   9 335.799 62.5133   3
   2  10   9 201.448 39.4971   2
  -2 -10  -9 304.871 50.4364   5
  -2  10 -10-23.1444 28.1781   7
   2  10  10-29.9564 33.1762   2
   2  10  10-68.5028 60.0093   3
  -2 -10 -10 26.3511 31.5224   5
  -2  10 -11 624.356 67.0950   7
   2  10  11 579.211 81.2580   3
  -2 -10 -11 476.660 62.6188   5
  -2  10 -12 51.1403 32.7285   7
   2  10  12 61.0629 49.5718   3
   2  10  13 41.3425 32.3901   3
  -2 -11  12 516.846 79.2253  12
   2 -11 -12 374.275 53.6054   5
   2  11 -11 118.432 43.4502   7
  -2 -11  11 109.404 43.3105  12
   2 -11 -11 191.505 40.3884   5
  -2 -11  10 694.280 87.0759  12
   2  11 -10 642.781 78.0851   7
   2 -11 -10 588.202 61.9684   5
   2  11 -10 792.021 90.3356   6
   2 -11  -9 471.822 54.8456   5
  -2 -11   9 512.797 74.7933  12
   2  11  -9 486.195 73.5190   6
  -2 -11   8 448.227 69.6451  12
   2 -11  -8 471.610 52.8958   5
  -2  11   8 551.218 59.4130   9
  -2 -11   7 38.4336 31.3292  12
   2 -11  -7 40.9939 25.9483  12
   2 -11  -7 9.58525 21.6773   5
  -2  11   7 27.8675 25.7041   9
   2 -11  -6 1273.02 83.4965   5
  -2  11   6 1227.61 88.7461   9
  -2 -11   6 1237.67 81.4055   8
   2 -11  -6 1186.17 92.2096  12
   2  11  -6 1294.94 110.379   6
   2 -11  -5-34.7335 34.4009  12
  -2  11   5-4.29784 20.1938  10
   2 -11  -5-17.8802 22.1383   5
  -2  11   5-16.0402 24.1723   9
  -2 -11   5 4.38948 17.7516   8
   2  11  -5-16.9191 29.6233   6
  -2  11   4 48.0952 22.3889  10
  -2 -11   4 36.0830 33.6443  12
   2 -11  -4 29.4348 25.7906  12
  -2  11   4 42.1146 25.2089   9
  -2 -11   4 42.9812 21.3130   8
   2  11  -4 32.5685 27.5654   6
  -2 -11   3 43.9410 29.7653  12
  -2  11   3 44.9655 21.1759  10
  -2  11   3 55.1009 21.1831  11
  -2 -11   3 46.7275 21.0877   8
  -2  11   3 51.8584 25.2915   9
  -2  11   3 55.1459 20.5951   5
   2  11  -3 86.0084 33.1894   6
  -2  11   2 810.924 65.8199  10
  -2  11   2 798.866 67.6265   9
  -2 -11   2 749.527 60.9972   8
  -2  11   2 815.102 53.6574   5
  -2 -11   2 711.247 79.8184  12
   2  11  -2 760.477 77.3729   6
  -2 -11   1 8.31936 31.9405  12
  -2  11   1 75.2693 29.4335   9
   2  11  -1 113.996 33.4988   6
  -2  11   1 35.5446 29.2812   5
  -2 -11   0 844.807 83.9662  12
   2  11   0 861.515 74.8839  10
  -2  11   0 742.014 65.3609   9
  -2  11   0 828.012 54.7236   5
  -2  11   0 826.450 39.0816   7
   2  11   0 854.270 78.3610   6
  -2  11  -1 241.227 34.7982   5
   2  11   1 364.457 60.1611   3
  -2 -11  -1 453.316 60.2983  12
   2  11   1 410.175 39.5403   9
   2  11   1 386.322 51.0177  10
  -2  11  -1 294.423 43.8495   9
  -2  11  -1 301.993 27.5998   7
   2  11   1 502.163 57.2309   6
   2  11   2 1463.52 118.190   3
  -2 -11  -2 1297.07 101.912  12
   2  11   2 1265.31 90.7286  10
  -2  11  -2 1192.10 68.4477   5
   2  11   2 1289.11 72.4105   9
  -2  11  -2 1209.48 63.9674   7
   2  11   2 1366.63 96.4199   6
  -2 -11  -3 408.025 56.5819  12
   2  11   3 399.423 51.3859  10
  -2 -11  -3 388.704 54.2941   5
  -2  11  -3 362.021 36.4731   5
   2  11   3 353.757 36.3062   9
  -2  11  -3 395.202 37.6602   7
   2  11   3 489.736 55.1027   6
  -2 -11  -4 635.477 68.4525  12
   2  11   4 595.882 61.8639  10
   2  11   4 609.854 46.1682   9
   2  11   4 665.971 62.6231   6
  -2  11  -4 657.097 52.1220   7
  -2 -11  -4 694.771 71.0003   5
   2  11   5 97.7528 38.8193   3
  -2 -11  -5 173.869 41.8521   5
  -2 -11  -5 157.607 36.9633  12
   2  11   5 170.961 25.9483   9
  -2  11  -5 203.262 32.5094   7
   2  11   5 169.750 27.3302   7
   2  11   5 192.355 34.5310   6
   2  11   6 177.810 51.0455   3
  -2 -11  -6 256.748 45.5252  12
  -2  11  -6 270.244 38.1063   7
   2  11   6 281.011 37.5579   6
  -2 -11  -6 274.006 47.7475   5
   2  11   7-49.9297 52.6433   3
  -2 -11  -7-18.9303 27.9505  12
  -2  11  -7 23.5398 22.1201   7
   2  11   7-2.96552 17.3797   6
  -2 -11  -7-39.8574 32.3438   5
  -2 -11  -8 461.012 59.4199   5
  -2  11  -8 388.666 50.2752   7
  -2 -11  -8 410.906 54.1154  12
  -2  11  -9 60.2983 29.3628   7
  -2 -11  -9 62.0120 33.0010   5
   2  11   9 40.9893 41.4622   3
  -2  11 -10 138.812 38.7472   7
  -2 -11 -10 203.525 49.3991   5
   2  11  10 218.305 55.0269   3
  -2  11 -11 12.2159 28.1614   7
   2  11  11-42.2256 45.7729   3
   2  12 -10 40.5947 36.7184   7
   2 -12  -9 536.873 61.1053   5
   2  12  -9 610.028 72.7665   7
  -2 -12   9 654.452 85.8989  12
  -2 -12   8 167.535 52.0797  12
   2 -12  -8 196.749 39.6529   5
  -2  12   8 153.129 38.3379   9
   2 -12  -7 10.2882 24.1780   5
   2 -12  -7 19.0469 23.6792  12
  -2 -12   7 31.0703 33.7687  12
   2  12  -7 37.5501 33.9569   6
  -2  12   7 58.8570 30.5773   9
   2 -12  -6 80.1754 30.4616   5
  -2  12   6 69.5189 29.7012   9
   2 -12  -6 91.2393 33.6402  12
   2  12  -6 54.7691 33.0761   6
  -2 -12   5 2709.48 131.212   8
  -2  12   5 2774.61 144.762   9
   2 -12  -5 2936.24 163.700  12
   2  12  -5 2743.50 168.101   6
  -2  12   5 2837.77 136.581  10
  -2  12   4 321.071 43.2655  10
   2 -12  -4 233.414 47.8947  12
  -2 -12   4 294.468 59.4551  12
  -2  12   4 303.090 46.9807   9
  -2 -12   4 328.189 42.3270   8
   2  12  -4 273.586 53.6468   6
  -2 -12   3 603.556 54.8550   8
  -2  12   3 594.593 62.3078   9
   2 -12  -3 626.162 74.8231  12
  -2  12   3 552.694 57.6051  10
   2  12  -3 450.614 63.7077   6
  -2  12   2 301.356 46.7682   9
  -2 -12   2 317.807 41.0533   8
  -2 -12   2 317.008 58.4511  12
  -2  12   2 313.160 44.8970  10
   2  12  -2 299.407 51.6217   6
  -2  12   1 330.113 47.5040   9
  -2 -12   1 306.700 42.2093   8
  -2 -12   1 360.364 61.2449  12
   2  12  -1 387.104 55.5012  10
   2  12  -1 474.100 60.9321   6
  -2  12   0 5.39183 22.8639   9
  -2 -12   0-8.77610 25.0902  12
   2  12   0-7.18695 25.1648   6
   2  12   0 19.9541 22.4998  10
   2  12   1 90.7427 32.1611  10
  -2 -12  -1 93.6315 34.4760  12
  -2  12  -1 81.6242 30.3957   9
   2  12   1 61.2031 22.8759   9
  -2  12  -1 67.7447 16.1053   7
   2  12   1 68.1080 29.6012   6
   2  12   2 271.942 54.0783   3
  -2 -12  -2 246.132 50.5299  12
   2  12   2 131.852 28.1074   9
   2  12   2 152.668 36.2261  10
  -2  12  -2 174.952 24.9565   7
   2  12   2 142.285 34.9151   6
  -2 -12  -3 199.141 45.1694  12
   2  12   3 87.6579 31.7962  10
   2  12   3 139.083 27.4343   9
  -2  12  -3 162.635 25.6968   7
   2  12   3 186.708 37.5655   6
  -2 -12  -4 15.4100 23.1086  12
   2  12   4 24.9653 23.2705  10
   2  12   4 30.9606 33.6442   3
  -2  12  -4 3.29747 17.1327   7
   2  12   4 38.5930 22.8469   6
  -2 -12  -4 20.6201 26.3685   5
   2  12   5 1199.52 116.451   3
  -2 -12  -5 1072.36 93.4890   5
  -2 -12  -5 1185.24 98.8314  12
  -2  12  -5 1111.93 73.2219   7
   2  12   5 1353.42 87.1177   6
  -2 -12  -6-14.1684 31.3778   5
  -2 -12  -6 14.2813 26.6193  12
   2  12   6 21.1253 33.0816   3
  -2  12  -6 16.9087 22.9323   7
   2  12   6 16.0476 18.8495   6
  -2 -12  -7 1084.18 91.8924  12
  -2 -12  -7 1070.36 93.7113   5
  -2  12  -7 1138.76 80.1387   7
   2  12   7 1047.97 112.432   3
   2  12   8 323.298 66.2479   3
  -2  12  -8 411.617 53.0589   7
  -2 -12  -8 334.308 56.4124   5
  -2 -12  -8 441.750 56.6535  12
   2  12   9 1403.11 129.904   3
  -2  12  -9 1467.65 98.3662   7
  -2 -12  -9 1349.07 108.794   5
  -2  12 -10 131.375 37.4232   7
  -2  12 -11 216.835 45.3209   7
  -2  13   8 922.796 82.7508   9
  -2  13   7 1094.30 89.9682   9
  -2  13   6 24.5030 33.2363   9
   2 -13  -6 7.51917 35.9779  12
   2  13  -6 75.5796 45.2012   6
  -2  13   5 224.082 44.8223   9
  -2  13   5 227.902 39.2408  10
   2 -13  -5 162.251 45.5470  12
  -2 -13   5 129.215 49.9445  12
   2  13  -5 210.658 50.6691   6
  -2  13   4 371.232 55.8927   9
  -2  13   4 395.983 50.1284  10
   2 -13  -4 458.540 68.7283  12
  -2 -13   4 431.343 72.7435  12
   2  13  -4 432.024 65.3071   6
   2 -13  -3 209.593 49.7721  12
  -2 -13   3 164.125 48.5375  12
  -2  13   3 288.605 46.4799   9
  -2  13   3 196.612 40.0399  10
  -2 -13   3 166.727 34.3864   8
   2  13  -3 246.933 50.2272   6
  -2 -13   2-4.49438 20.3181   8
  -2  13   2 11.6595 23.5721   9
  -2  13   2 32.9838 24.8513  10
   2 -13  -2-9.53789 36.5850  12
  -2 -13   2 19.9850 28.5691  12
   2  13  -2 16.3443 24.5055   6
  -2 -13   1 27.8166 24.8134   8
  -2  13   1 57.8458 28.6588   9
  -2  13   1 11.4925 23.8241  10
   2  13  -1 58.5035 31.0238  10
  -2 -13   1 19.4634 30.4914  12
   2  13  -1 39.1663 27.4431   6
   2  13   0 330.763 42.5799   9
  -2  13   0 330.303 48.6028   9
   2  13   0 342.863 54.4215  10
  -2 -13   0 301.732 60.9725  12
   2  13   0 307.635 51.5859   6
  -2  13  -1 64.5605 30.5061   9
   2  13   1 62.6703 24.3080   9
   2  13   1 34.9197 25.2858  10
  -2 -13  -1 45.5995 31.9566  12
   2  13   1 14.2663 25.8249   6
  -2  13  -2 444.272 55.4403   9
   2  13   2 363.507 55.9157  10
   2  13   2 378.037 55.0717   6
  -2 -13  -2 415.748 65.4569  12
   2  13   3 26.8854 25.8080  10
   2  13   3 56.8210 26.1833   6
  -2 -13  -3 42.8545 32.8963  12
  -2 -13  -4 1663.82 121.756  12
   2  13   4 1484.41 101.000   6
   2  13   4 1259.20 99.9342  10
  -2 -13  -5 964.399 91.4153  12
   2  13   5 957.345 104.649   3
  -2 -13  -5 764.386 83.4718   5
  -2 -13  -6 320.649 56.3059  12
   2  13   6 324.234 64.5029   3
  -2 -13  -6 272.575 55.0069   5
  -2 -13  -7 195.415 46.1049  12
  -2 -13  -7 175.999 48.2182   5
   2  14  -7 205.428 48.6984   7
  -2  14   6 760.114 75.2642   9
   2 -14  -5 162.340 46.6714  12
  -2  14   5 228.561 48.6754   9
  -2  14   4 238.114 44.8540   9
   2 -14  -4 282.386 58.1160  12
  -2  14   4 196.868 45.6395  10
  -2  14   3 396.136 55.2514   9
   2 -14  -3 386.106 66.7088  12
  -2  14   3 349.093 52.4621  10
   2  14  -3 349.639 62.5989   6
  -2  14   2 1567.77 106.568   9
   2 -14  -2 1509.17 128.682  12
  -2  14   2 1504.63 104.493  10
   2  14  -2 1276.02 110.559   6
  -2  14   1 362.011 54.7005   9
   2 -14  -1 368.775 66.0633  12
  -2 -14   1 465.462 73.1199  12
  -2  14   1 285.049 49.1385  10
   2  14  -1 356.098 59.3792   6
  -2  14   0 86.2026 35.6622   9
   2 -14   0 10.9187 35.6095  12
  -2 -14   0 20.1486 31.5711  12
   2  14   0 90.9858 38.1829  10
  -2  14   0 12.6192 29.6624  10
   2  14   0 54.4065 28.9944   6
  -2  14  -1 6.24881 29.8956   9
  -2 -14  -1-38.9656 36.3134  12
   2 -14   1 11.2497 33.7337  12
   2  14   1 22.2758 31.4884  10
   2  14   1-14.8006 27.5872   6
  -2  14  -2 51.3171 32.3058   9
  -2 -14  -2 18.8457 29.5288  12
   2  14   2 41.9697 27.5850   6
  -2 -14  -3 562.847 77.0577  12
   2  14   3 612.413 67.5231   6
  -2 -14  -4 1240.83 109.223  12
  -2 -14  -5 59.0047 38.1397  12
  -2 -14  -6 378.856 61.4760  12
  -2  15   4-5.68738 29.0868  10
  -2  15   3 35.0552 29.4260  10
  -2  15   2 169.633 44.0793  10
   2  15   0 878.812 88.2653   6
   2  15   1 745.590 79.5772   6
   3   0 -18-55.2271 35.8867   7
   3   0 -17 429.954 61.3321   5
   3   0 -17 655.763 70.8986   7
   3   0 -16 13.0393 25.6937   5
   3   0 -16 6.68545 21.7940   7
   3   0 -15 1173.53 92.5102   7
   3   0 -14 18.7589 22.6135   7
   3   0 -14 3.68994 13.3456   6
   3   0 -13 4216.56 189.916   7
   3   0 -13 4109.38 167.771   6
   3   0 -12 39.5700 25.0368   7
   3   0 -12-3.86252 13.0662   6
   3   0 -11 5426.65 221.052   7
   3   0 -11 5446.51 204.954   6
  -3   0  10 1.36726 5.09709  12
   3   0 -10 3.78075 11.8407   6
  -3   0   9 7.10490 6.15803  12
   3   0  -9 5.17965 18.7319   8
   3   0  -9-4.66775 19.3391   2
   3   0  -9 14.5912 13.5986   6
  -3   0   8-3.61444 6.71514  12
   3   0  -8-6.95568 12.1778   6
   3   0  -8 4.67515 16.9069   8
   3   0  -8 12.9675 16.1127   2
  -3   0   7 3036.72 104.501  12
   3   0  -7 3069.66 137.034   8
   3   0  -7 3052.01 126.653   6
   3   0  -7 2871.74 130.838   1
   3   0  -7 3212.94 135.879   2
   3   0  -6 3.48091 6.09419  12
  -3   0   6-8.57803 6.06254  12
   3   0  -6 24.3080 13.3196   1
   3   0  -6 3.68595 11.0522   8
   3   0  -6 9.05144 8.18318   6
   3   0  -5 6175.40 207.342   1
   3   0  -5 5566.07 205.113   8
   3   0  -5 5578.74 187.400  12
  -3   0   5 5830.60 185.094  12
   3   0  -5 5798.56 201.297   6
   3   0  -4 2.73412 8.19815   1
  -3   0   4-1.59607 5.94946  12
   3   0  -4-2.28483 9.23787   9
   3   0  -4-1.75894 6.15885  12
  -3   0   4 3.53370 11.9535   8
   3   0  -4 1.73891 4.58341   4
   3   0  -3 28548.8 828.418  12
  -3   0   3 27986.3 825.671  12
  -3   0   3 27963.6 845.924   8
   3   0  -3 28084.4 830.223   9
   3   0  -3 28566.8 818.437   4
   3   0  -3 28286.6 837.045   1
  -3   0   3 28484.5 839.489   1
   3   0  -2 1.79886 6.29868  12
   3   0  -2 3.72784 3.98781  10
  -3   0   2 5.34255 6.23562  12
   3   0  -2-1.66471 7.05921   9
  -3   0   2-2.63049 7.52042   8
  -3   0   2-2.43067 6.94915   1
  -3   0   1 1104.12 48.4828   9
   3   0  -1 996.361 45.1874   9
  -3   0   1 1017.50 53.7045   8
   3   0  -1 1069.50 50.9264  12
   3   0  -1 1007.89 42.3736   5
  -3   0   0 2.59627 5.11564   9
   3   0   0 1.10975 4.91511   9
   3   0   0 0.91598 4.14056   5
  -3   0   0-3.46182 5.71409   5
  -3   0   0-1.08709 4.60979  10
   3   0   0-1.89648 5.42190  12
  -3   0  -1 10604.6 317.350   9
  -3   0  -1 10760.6 332.728  12
   3   0   1 11063.9 332.002  12
  -3   0  -1 10793.5 318.643   5
   3   0   1 10377.5 315.392   5
  -3   0  -2 6.98630 5.02411   9
  -3   0  -2 2.46203 4.72207   5
   3   0   2 1.17598 5.52465   5
   3   0   2 2.08287 8.20827  12
  -3   0  -2-4.65652 6.65655  12
   3   0   3 3834.45 134.154   7
   3   0   3 3771.63 127.654   5
  -3   0  -3 3752.39 126.923   5
  -3   0  -4-15.3649 7.23964   5
   3   0   4 9.01364 8.77693   5
   3   0   4 11.5328 10.0009   7
   3   0   4 4.84227 7.89236  11
   3   0   4 2.32243 10.9102  12
  -3   0  -5 31728.0 950.605   5
   3   0   5 33258.8 961.754   7
   3   0   5 32968.8 958.108  12
   3   0   5 32567.5 960.054  11
   3   0   6-24.9775 19.1445   7
   3   0   6-2.57749 10.1575  12
   3   0   6 11.7190 10.9211  11
  -3   0  -6 4.77517 8.07687   5
   3   0   7 53.6425 17.7532   7
   3   0   7 43.3377 13.9095  12
   3   0   7 43.0135 15.3048  11
  -3   0  -7 41.3703 13.9400   5
   3   0   8 3.59325 12.1550  11
   3   0   8-2.84321 10.9055  12
   3   0   8 6.67326 10.0048   6
   3   0   8-8.12513 15.5826   7
   3   0   8 4.51454 15.8074   4
  -3   0  -8-6.30547 11.0391   5
   3   0   9 1721.56 83.5300  12
  -3   0  -9 1704.01 87.4399   5
   3   0   9 1633.48 89.0495   6
   3   0   9 1713.49 98.0861   7
   3   0   9 1830.17 101.157   4
   3   0  10-12.4523 14.3523  12
  -3   0 -10 3.95808 14.7553   5
   3   0  10-10.4379 24.5179   4
   3   0  10-4.00590 14.0278   6
   3   0  11 10817.3 347.555  12
   3   0  11 10730.3 391.822   2
  -3   0 -11 10506.4 360.861   5
   3   0  11 10701.5 376.895   4
   3   0  11 10587.3 361.414   6
   3   0  12-3.35251 14.5416  12
   3   0  12-7.55628 30.5538   2
   3   0  12 5.86801 24.3145   4
  -3   0 -12-43.0335 22.4658   5
   3   0  12-9.25793 19.6333   6
  -3   0 -13 3685.20 159.737   5
   3   0  13 3188.12 138.592  12
   3   0  13 3299.26 153.966   6
   3   0  13 3235.47 163.668   4
   3   0  13 3391.09 183.696   2
   3   0  14-12.7805 25.1826   4
  -3   0 -14 16.6980 25.1605   5
   3   0  14-8.97427 38.9105   2
  -3   0 -15 142.454 36.9768   5
   3   0  15 118.824 36.9777   4
   3   0  15 135.430 48.8358   2
   3   0  16-26.8276 34.3044   4
  -3   0 -16-6.28533 28.9792   5
   3   0  17 1335.90 101.333   4
   3  -1 -18 50.6713 33.4206   7
   3  -1 -17 445.366 57.5735   7
   3   1 -17 356.212 56.9602   7
   3  -1 -17 275.497 49.1781   5
   3   1 -17 319.155 53.7314   5
   3  -1 -16-12.1217 27.9401   7
   3   1 -16-14.5243 24.5664   7
   3  -1 -16 19.3302 27.9376   5
   3   1 -15 212.008 44.7640   7
   3  -1 -15 270.587 44.3579   7
   3  -1 -15 250.705 44.7253   5
   3   1 -15 218.997 35.6224   6
   3   1 -14 415.415 57.4705   7
   3  -1 -14 375.627 34.7748   6
   3  -1 -14 394.755 50.8737   7
   3  -1 -14 327.268 48.5294   5
   3   1 -14 429.103 46.6868   6
   3   1 -13 312.385 48.0933   7
   3  -1 -13 280.209 43.2036   7
   3   1 -13 362.461 43.7723   6
   3  -1 -13 232.841 29.4365   6
   3  -1 -12 749.555 64.5913   7
   3   1 -12 835.583 73.3433   7
   3   1 -12 775.514 62.1528   6
   3  -1 -12 686.317 50.0893   6
  -3  -1  12 723.664 35.5906  12
   3   1 -11 264.756 42.3170   7
   3  -1 -11 282.985 41.4829   7
   3   1 -11 352.484 43.3980   6
   3  -1 -11 312.291 32.9419   6
  -3  -1  11 363.037 26.4429  12
   3  -1 -10 13.3672 17.5631   7
   3  -1 -10 12.4062 12.5458   6
   3   1 -10 26.5548 16.9801   6
  -3  -1  10 10.3492 9.36423  12
   3  -1  -9-9.29966 23.4093   2
  -3  -1   9 25.8360 10.1571  12
   3  -1  -9 36.3197 17.8783   7
   3   1  -9 29.4000 18.2699   8
   3  -1  -9 10.7592 26.1944   8
   3   1  -9-4.22525 11.4674   6
   3  -1  -9 18.3643 11.4167   6
   3  -1  -8 15051.5 489.077   8
   3   1  -8 14746.2 481.781   8
  -3  -1   8 15169.4 447.500  12
   3  -1  -8 15517.7 483.428   2
   3   1  -8 14057.9 472.900   6
   3  -1  -8 14267.7 460.404   6
   3   1  -7 1567.66 87.0176   8
   3  -1  -7 1527.91 79.8164   9
  -3  -1   7 1682.20 69.9820  12
   3  -1  -7 1511.33 60.1453  12
   3  -1  -7 1659.85 88.3773   2
   3  -1  -7 1569.58 86.5166   1
   3   1  -7 1660.85 86.9476   6
   3  -1  -7 1610.88 77.0826   6
   3  -1  -6 5145.77 179.325   9
   3   1  -6 4841.12 184.404   8
  -3  -1   6 5136.76 167.042  12
   3  -1  -6 4527.89 156.096  12
   3   1  -6 5066.66 185.670   6
   3  -1  -6 4948.63 173.543   6
   3  -1  -6 4976.87 184.783   1
   3  -1  -5 5931.23 201.537   1
   3   1  -5 5670.48 188.710  12
   3  -1  -5 5595.76 178.012  12
  -3  -1   5 5451.21 185.085  12
   3   1  -5 5430.52 198.913   8
   3  -1  -5 5615.26 193.729   9
  -3  -1   5 5759.00 211.604   8
   3   1  -5 5666.89 201.184   6
   3   1  -5 5677.58 172.606   3
   3  -1  -5 5368.23 168.272   3
   3   1  -4 30.2826 11.1124  12
   3  -1  -4 32.9582 8.73630  12
  -3  -1   4 50.2154 11.3895  12
  -3   1   4 35.5947 8.95649  12
   3  -1  -4 32.1747 12.8514   9
   3   1  -4 39.7495 14.3307   8
   3  -1  -4 57.4383 14.6671   1
  -3  -1   4 36.0758 14.9833   8
   3   1  -4 32.9570 11.5403   6
  -3   1   3 3539.61 124.942  12
  -3  -1   3 3602.65 130.667  12
   3  -1  -3 3655.94 125.373  12
   3   1  -3 3714.82 132.766  12
  -3  -1   3 3685.36 138.999   1
   3  -1  -3 3722.30 135.725   1
   3   1  -3 3646.50 123.424   4
  -3   1   3 3664.97 141.849   8
   3   1  -3 3892.46 139.325   8
  -3  -1   3 3405.44 140.684   8
   3  -1  -3 3712.33 131.241   9
   3   1  -2 2831.04 107.325  12
   3  -1  -2 2807.73 101.712  12
  -3   1   2 2877.29 112.727   8
   3   1  -2 2795.80 100.988   9
   3  -1  -2 2703.88 106.423   8
  -3  -1   2 2840.10 114.024   8
   3  -1  -2 2795.85 102.979   9
  -3  -1   2 2755.56 109.704   1
   3   1  -2 2819.11 101.878   4
   3   1  -1 1066.01 45.4308  10
  -3   1   1 1034.75 37.3437  10
   3  -1  -1 959.243 37.8831   5
   3   1  -1 1031.03 46.2623   5
   3   1  -1 1145.95 46.3903   9
   3  -1  -1 1021.82 47.2632   9
  -3   1   1 956.750 52.2049   8
   3   1  -1 1136.26 54.6643  12
   3  -1  -1 1102.61 50.7901  12
   3   1  -1 992.254 50.2438   4
  -3  -1   0 1449.20 58.5339  10
   3   1   0 1429.44 56.8732   5
  -3  -1   0 1472.17 60.5226   5
   3  -1   0 1409.13 47.7034   5
  -3   1   0 1368.70 62.1815   8
  -3   1   0 1357.46 58.3005   9
   3   1   0 1458.96 53.3483   9
   3  -1   0 1426.43 63.3331  12
   3   1   0 1483.41 66.2857  12
  -3  -1   0 1453.14 65.6539  12
   3   1   0 1426.03 65.3616   4
   3  -1   1 38.5287 11.3609  12
  -3  -1  -1 53.6880 10.5548  10
  -3  -1  -1 47.3837 11.7760  12
  -3  -1  -1 42.1014 9.52801   5
  -3   1  -1 49.9864 6.84453   5
  -3  -1  -1 38.9534 6.98770   9
  -3   1  -1 30.7121 8.06643   9
   3   1   1 36.7196 11.6111  12
   3  -1   1 48.2707 6.46350   5
   3   1   1 33.1680 10.3377   4
   3   1   1 28.0275 8.06398   5
   3  -1   2 1183.47 59.0060  12
  -3  -1  -2 1303.39 62.3674  12
  -3  -1  -2 1280.17 57.3181  10
  -3  -1  -2 1234.89 44.0621   9
   3  -1   2 1191.37 55.1593   7
   3   1   2 1354.17 65.9591   4
  -3  -1  -2 1297.26 55.3421   5
  -3   1  -2 1243.33 47.3947   5
   3  -1   2 1285.23 48.4364   5
   3   1   2 1202.08 52.4188   5
  -3  -1  -3 1143.36 59.1334  12
   3  -1   3 1122.99 55.4654   7
   3   1   3 1145.94 63.2970   4
   3   1   3 1215.04 53.3010   5
  -3  -1  -3 1194.35 53.5168   5
  -3   1  -3 1138.01 47.6177   5
   3   1   4 12067.2 367.581  12
  -3  -1  -4 11935.4 370.616  12
   3   1   4 11895.8 361.275   5
  -3   1  -4 11531.1 354.768   5
  -3  -1  -4 11664.6 360.606   5
   3   1   4 11981.0 365.947   7
   3  -1   4 11925.9 366.839   7
   3   1   4 10969.7 375.592   4
  -3   1  -5 5955.50 198.144   5
   3   1   5 6058.33 203.680   5
  -3  -1  -5 6034.48 202.793   5
  -3  -1  -5 6017.60 209.811  12
   3   1   5 6262.25 207.531  12
   3  -1   5 6246.28 207.858  12
   3   1   5 6119.61 208.451   7
   3  -1   5 6198.85 211.203   7
   3  -1   5 5884.72 211.505  11
  -3  -1  -6 2726.85 111.143   5
  -3   1  -6 2693.19 108.416   5
   3   1   6 2865.13 113.666  12
   3  -1   6 2910.14 115.259  12
   3   1   6 2829.74 117.666   7
   3  -1   6 2806.03 120.116   7
   3   1   6 2988.32 114.643  11
   3  -1   6 2928.86 122.299  11
   3   1   7 2776.80 118.203  11
   3  -1   7 2868.96 127.191  11
   3   1   7 3046.39 119.578  12
   3  -1   7 2955.29 119.231  12
  -3   1  -7 2968.47 117.963   5
  -3  -1  -7 2763.26 117.632   5
   3  -1   7 2977.35 126.871   6
   3  -1   7 3129.11 131.170   7
   3   1   7 3208.07 136.685   4
   3   1   8 1748.79 88.6060  11
   3   1   8 1963.45 88.2903  12
   3  -1   8 1818.54 86.5955  12
  -3  -1  -8 2001.25 92.1721   5
  -3   1  -8 1715.52 86.0797   5
  -3   1  -8 1829.72 93.8066   7
   3  -1   8 1815.56 94.7588   6
   3  -1   8 1925.69 100.712   7
   3   1   8 2147.13 107.387   4
   3  -1   9-3.05953 13.2654  12
   3   1   9 6.04685 11.5968  12
   3  -1   9 8.23828 12.9003   6
   3   1   9-3.25055 12.4679   6
  -3   1  -9 16.3865 16.1438   7
  -3  -1  -9-3.63475 13.5488   5
  -3   1  -9-10.5223 13.4533   5
   3   1   9-5.02159 21.7724   4
   3   1  10 430.926 52.2847   4
   3   1  10 408.313 39.1374  12
   3  -1  10 451.193 40.7156  12
  -3  -1 -10 524.596 47.4208   5
  -3   1 -10 494.347 46.3432   5
  -3   1 -10 449.411 48.1503   7
   3   1  10 470.164 43.8732   6
   3  -1  10 515.913 50.4103   6
  -3  -1 -11 119.858 27.3935   5
   3  -1  11 81.2987 26.1106   4
  -3   1 -11 129.843 28.3841   5
   3   1  11 109.120 29.0727   4
   3  -1  11 115.208 23.6338  12
   3   1  11 79.1332 23.4846  12
   3  -1  11 130.096 36.2268   2
  -3   1 -11 127.221 30.4835   7
   3  -1  11 106.236 27.7822   6
   3   1  11 115.559 25.3005   6
  -3  -1 -12 87.2454 28.4316   5
  -3   1 -12 85.2131 26.4188   5
   3  -1  12 22.8712 25.3613   4
   3   1  12 18.3476 25.9702   4
   3  -1  12 37.4233 17.7219  12
   3   1  12 51.1133 20.4807  12
   3  -1  12 37.7103 29.7529   2
  -3   1 -12 47.3487 25.2052   7
   3   1  12 41.0986 20.0560   6
   3  -1  12 82.3584 26.3604   6
   3  -1  13 53.8136 30.2408   4
  -3  -1 -13 110.134 31.5876   5
   3   1  13 45.0200 35.9631   4
  -3   1 -13 143.895 32.3231   5
   3  -1  13 101.530 23.8678  12
   3  -1  13 66.0235 40.9724   2
   3   1  13 111.917 26.4287  12
  -3   1 -13 135.037 32.3056   7
   3   1  13 137.437 28.6844   6
   3  -1  14 80.5692 39.8044   2
  -3   1 -14 176.366 36.7834   5
   3   1  14 80.4771 31.6998   4
   3  -1  14 99.2650 33.3681   4
  -3  -1 -14 146.599 34.7511   5
  -3   1 -14 180.228 39.3227   7
   3  -1  15-9.64721 40.9092   2
  -3   1 -15-5.88288 26.0563   5
  -3  -1 -15 12.0067 24.8727   5
   3   1  15-27.5175 40.7841   4
   3  -1  15-19.0668 33.9939   4
  -3   1 -15 6.38116 26.4378   7
  -3  -1 -16 494.354 60.8984   5
  -3   1 -16 447.838 57.9254   5
   3   1  16 266.067 53.8033   4
   3  -1  16 387.719 57.1833   4
   3  -1  16 487.338 75.8553   2
   3   1  17-62.8858 48.5287   4
   3  -1  17-6.52490 30.0898   4
   3  -2 -18 883.640 77.6080   7
   3  -2 -17 675.441 65.7988   7
   3   2 -17 618.622 76.4379   7
   3  -2 -17 656.947 70.8554   5
   3  -2 -16 16.3556 24.1499   7
   3   2 -16-7.78892 29.0367   7
   3  -2 -16-31.8146 29.3351   5
   3   2 -15 447.312 62.2485   7
   3  -2 -15 511.760 56.0690   7
   3  -2 -15 369.302 51.4770   5
   3   2 -15 494.343 56.0579   6
   3  -2 -14 456.446 54.1124   5
  -3  -2  14 474.037 33.0547  12
   3  -2 -14 584.455 56.7693   7
   3   2 -14 650.310 71.7306   7
   3   2 -14 592.411 59.6388   6
  -3  -2  13 1818.03 78.9896  12
   3  -2 -13 1642.95 98.6633   7
   3  -2 -13 1689.60 72.1306   6
   3   2 -13 1854.21 119.025   7
   3   2 -13 2037.70 112.104   6
   3  -2 -13 1800.50 106.240   5
   3  -2 -12 113.580 27.7230   5
  -3  -2  12 125.282 21.4908  12
   3   2 -12 99.3910 31.8737   7
   3  -2 -12 126.221 28.4322   7
   3  -2 -12 109.130 17.8396   6
   3   2 -12 144.174 31.4637   6
  -3  -2  11 1563.13 71.9041  12
   3  -2 -11 1280.66 80.3002   7
   3   2 -11 1476.91 99.1714   7
   3  -2 -11 1224.27 63.5328   6
   3   2 -11 1591.10 95.3368   6
   3  -2 -11 1312.73 83.4230   5
  -3  -2  10 3989.29 144.173  12
   3  -2 -10 3836.24 157.006   7
   3  -2 -10 3576.03 137.553   6
   3   2 -10 3993.83 171.030   6
   3  -2  -9 4078.52 167.011   2
   3   2  -9 3486.48 160.092   2
  -3  -2   9 3912.68 142.151  12
   3  -2  -9 3725.96 153.458   9
   3   2  -9 3631.78 161.898   8
   3  -2  -9 3788.66 151.858   7
   3   2  -9 3858.23 165.258   6
   3  -2  -9 3614.89 137.508   6
  -3  -2   8 722.335 28.7346   4
   3  -2  -8 672.390 57.2764   2
   3   2  -8 618.825 54.1722   2
  -3  -2   8 724.581 46.4689  12
   3   2  -8 696.191 56.6278   8
   3  -2  -8 715.287 50.1420   7
   3   2  -8 650.912 56.4654   6
   3  -2  -8 657.396 44.0802   6
   3  -2  -7 622.475 50.3397   1
   3   2  -7 703.172 52.8571   1
   3  -2  -7 582.814 49.3410   2
   3   2  -7 648.427 51.5532   2
   3   2  -7 536.412 47.0648   8
  -3  -2   7 556.346 40.3864  12
   3  -2  -7 499.022 25.6053  12
  -3  -2   7 613.185 28.0917   4
   3   2  -7 632.810 51.8335   6
   3  -2  -7 589.691 38.8712   6
   3  -2  -6 9806.04 322.781   1
   3   2  -6 9495.80 320.181   1
   3  -2  -6 9936.50 324.037   2
   3   2  -6 9868.22 323.605   2
  -3  -2   6 9825.31 310.810  12
   3  -2  -6 9338.71 289.225  12
   3  -2  -6 9559.77 313.411   9
   3   2  -6 9454.14 320.726   8
  -3  -2   6 9804.83 290.412   4
   3   2  -6 9817.50 329.499   6
   3  -2  -5 6563.79 219.455   1
   3   2  -5 6405.63 217.128   1
   3  -2  -5 5837.97 181.786  10
   3  -2  -5 6280.67 222.723   8
   3   2  -5 6288.75 218.566   8
   3  -2  -5 6425.87 213.043   9
   3  -2  -5 6224.23 193.420  12
  -3  -2   5 6058.89 210.215  12
   3   2  -5 6048.32 211.787  12
   3  -2  -5 6232.97 195.916   3
  -3  -2   5 6312.62 194.776   4
   3   2  -5 6560.24 201.030   3
   3   2  -5 6638.82 227.434   6
   3   2  -4 10089.7 336.716   1
   3  -2  -4 10801.8 340.342   1
  -3  -2   4 10576.6 337.514  12
   3   2  -4 10607.9 338.461  12
   3  -2  -4 10764.2 321.659  12
   3  -2  -4 10937.8 344.002   8
  -3   2   4 10038.2 338.708   9
   3  -2  -4 10982.5 335.513   9
   3   2  -4 10900.1 342.651   8
   3   2  -4 10793.1 349.392   6
  -3  -2   4 10442.9 323.116   4
  -3  -2   3 11.1570 10.0973   1
   3  -2  -3 31.2975 10.8925   1
  -3  -2   3 17.8843 8.95775  12
   3   2  -3 15.7014 9.47468  12
   3  -2  -3 23.9179 8.16777  12
  -3  -2   3 9.58836 8.68082   8
   3  -2  -3 19.0816 9.59504   9
  -3   2   3 12.6353 9.43113   9
  -3  -2   3 25.0861 9.45352   4
   3  -2  -3 5.00019 8.46970   8
   3   2  -3 12.9820 8.81454   6
   3  -2  -2 228.387 20.8661  12
   3   2  -2 249.858 26.0069  12
   3   2  -2 195.613 20.9559   5
  -3  -2   2 239.892 25.8846   8
   3  -2  -2 257.465 24.1375   8
  -3   2   2 258.049 24.9313   8
   3  -2  -2 212.183 21.3421   9
  -3  -2   2 240.373 22.3329   4
  -3  -2   2 202.564 22.4032   1
   3   2  -1 114.272 18.5192  12
   3   2  -1 137.177 15.6328  10
   3  -2  -1 138.336 17.5102  12
   3   2  -1 138.034 16.5700   5
   3  -2  -1 113.188 15.7008   9
   3  -2  -1 91.7531 14.1256   8
  -3   2   1 115.132 16.7970   8
  -3  -2   1 96.4943 15.6585   4
   3   2  -1 119.020 17.8344   4
   3   2   0 2183.11 82.5490  10
   3   2   0 2034.42 79.2153   5
   3   2   0 2033.70 70.6856   9
  -3   2   0 1998.52 80.2744   8
   3  -2   0 2027.66 84.0256  12
   3   2   0 2071.54 88.9690  12
  -3  -2   0 2073.01 88.2926  12
   3   2   0 2075.94 89.2643   4
   3   2   1 1620.11 72.4932  12
  -3  -2  -1 1498.32 70.3679  12
  -3  -2  -1 1431.07 64.5890  10
   3  -2   1 1580.42 69.2117  11
  -3   2  -1 1421.09 46.9643   5
   3   2   1 1533.10 62.4346   5
   3   2   1 1526.06 49.2058   9
  -3   2  -1 1468.08 60.9751   8
   3  -2   1 1381.23 58.5780   7
   3   2   1 1581.24 73.7719   4
   3  -2   2 4508.88 158.811  11
  -3  -2  -2 4369.33 158.381  12
   3   2   2 4533.42 149.069   5
  -3   2  -2 4363.87 135.244   5
   3  -2   2 4361.29 148.855   7
   3   2   2 4585.92 165.329   4
   3  -2   3 4998.51 179.918  11
   3   2   3 4871.91 176.996  12
  -3  -2  -3 5225.07 179.472  12
   3  -2   3 5272.45 173.529   7
   3   2   3 5116.64 185.695   4
  -3   2  -3 5002.90 158.794   5
   3   2   3 5118.73 169.778   5
   3   2   4 9195.01 285.206   5
  -3   2  -4 8718.92 274.768   5
   3   2   4 9103.69 291.648  12
  -3  -2  -4 9138.83 292.142  12
  -3   2  -4 8850.29 286.235   7
   3  -2   4 9054.31 289.991   7
   3   2   5 7676.43 244.988   5
  -3   2  -5 7332.42 235.803   5
  -3  -2  -5 6913.83 242.441   5
   3  -2   5 7335.85 254.254   6
   3  -2   5 7534.01 251.342   7
   3   2   5 7607.17 248.093  12
  -3  -2  -5 7562.90 249.556  12
  -3  -2  -6 19.2730 11.4071   5
  -3   2  -6 13.6376 10.4783   5
   3   2   6 16.6856 12.3170   5
   3   2   6 5.62331 10.7848  12
   3  -2   6-3.44235 13.9181   7
   3  -2   6 3.54441 11.1006   6
   3  -2   6 20.4571 12.3928  12
  -3  -2  -6-14.7839 10.6928  12
  -3   2  -7 13.4503 10.8797   5
   3   2   7-4.48567 14.0508   4
  -3  -2  -7 27.3662 12.8968   5
   3  -2   7 3.04713 11.6909  12
   3   2   7 7.70643 11.1411  11
   3   2   7 11.7148 11.8443  12
   3  -2   7 23.5531 16.6483   7
   3  -2   7 3.88689 12.1760   6
   3   2   8 2316.57 116.786   4
   3   2   8 2161.77 96.5631  11
   3   2   8 2217.65 99.4998  12
   3  -2   8 2216.92 100.199  12
  -3  -2  -8 2211.03 101.587   5
  -3   2  -8 2293.20 100.593   5
   3   2   8 2110.11 105.552   7
   3  -2   8 2260.13 113.209   7
   3  -2   8 2059.28 108.870   6
   3  -2   9 212.804 28.9755  12
   3   2   9 192.249 27.4981  11
   3   2   9 211.913 28.7344  12
   3  -2   9 248.339 36.2326   6
   3   2   9 201.094 25.7083   6
  -3   2  -9 165.281 26.8501   5
  -3  -2  -9 216.737 31.5011   5
   3   2   9 226.304 37.0038   4
   3   2  10 1435.04 95.7052   4
   3   2  10 1392.28 76.3430  12
   3  -2  10 1346.03 75.3059  12
  -3   2 -10 1408.60 80.8602   5
  -3  -2 -10 1303.39 78.9822   5
   3   2  10 1306.22 72.5546   6
   3  -2  10 1270.28 88.2209   6
   3  -2  11 1037.23 89.0024   2
   3   2  11 995.911 65.6494  12
   3  -2  11 1085.60 67.4795  12
  -3   2 -11 1099.78 72.3842   5
  -3  -2 -11 1123.87 75.2587   5
   3   2  11 1055.03 66.2683   6
   3   2  11 1138.42 87.1878   4
   3   2  12 1968.27 121.258   4
   3  -2  12 2104.58 132.441   2
  -3   2 -12 2237.34 111.750   5
  -3  -2 -12 2066.98 110.558   5
  -3   2 -12 2175.51 118.068   7
   3   2  12 1810.04 96.5720   6
   3   2  12 1938.63 99.2231  12
   3  -2  12 1873.37 97.9146  12
   3   2  13-27.0158 35.0779   4
   3  -2  13-5.92863 21.4418   4
  -3  -2 -13-5.30501 21.9807   5
  -3   2 -13-15.3472 24.4751   5
   3   2  13-3.56311 16.4284  12
  -3   2 -13-5.76354 20.8448   7
   3   2  13-14.7055 18.2072   6
  -3  -2 -14 483.869 55.7002   5
  -3   2 -14 384.329 51.9466   5
   3   2  14 451.483 61.6181   4
   3  -2  14 405.030 54.1957   4
  -3   2 -14 349.204 52.0857   7
   3  -2  14 427.576 70.7122   2
  -3   2 -15 1325.10 95.2452   5
  -3  -2 -15 1487.77 101.406   5
  -3   2 -15 1240.37 99.4044   7
   3  -2  15 1539.61 127.005   2
   3   2  15 1355.75 106.995   4
   3  -2  15 1407.73 102.617   4
  -3   2 -16 481.196 63.4519   7
   3  -2  16 506.300 78.2982   2
   3   2  16 566.971 82.9739   2
  -3  -2 -16 472.970 60.8492   5
   3   2  16 439.845 66.1023   4
  -3   2 -16 537.079 62.7264   5
   3  -2  16 496.823 60.9240   4
   3  -2  17 260.929 47.3220   4
   3   3 -17 607.163 76.2023   7
   3  -3 -17 634.352 62.9142   7
   3  -3 -17 736.159 77.4144   5
   3   3 -16 91.2538 36.8684   7
   3  -3 -16 93.5676 29.3535   7
   3  -3 -16 138.611 37.0404   5
   3   3 -16 113.949 32.2212   6
   3   3 -15 169.372 42.8624   7
   3  -3 -15 235.136 37.7004   7
   3  -3 -15 161.612 38.6477   5
   3   3 -15 195.075 39.7311   6
   3  -3 -14 16.9789 20.4719   5
   3  -3 -14 40.1392 21.7182   7
   3   3 -14-7.78681 25.3865   7
   3   3 -14 6.15000 20.8087   6
  -3  -3  14 17.6869 14.6041  12
   3  -3 -13 147.878 33.2814   5
  -3  -3  13 131.055 24.2814  12
   3  -3 -13 159.325 29.0984   7
   3   3 -13 74.7096 33.2903   7
   3   3 -13 122.314 31.9713   6
   3  -3 -12 180.705 34.9029   5
  -3  -3  12 123.588 25.2722  12
   3   3 -12 175.294 38.6820   7
   3  -3 -12 122.091 27.2909   7
   3   3 -12 180.033 35.7097   6
   3  -3 -11 303.811 40.4176   5
  -3  -3  11 214.414 16.3216   4
  -3  -3  11 361.439 37.2952  12
   3  -3 -11 233.630 18.9698   6
   3  -3 -11 320.861 36.6615   7
   3   3 -11 428.743 50.3195   6
  -3  -3  10 2300.22 103.493  12
   3  -3 -10 2187.15 107.486   5
   3  -3 -10 2199.69 101.291   7
   3   3 -10 2388.20 125.760   6
   3  -3 -10 2042.71 80.0638   6
   3  -3  -9 5212.58 202.640   2
   3   3  -9 5331.45 203.307   2
  -3  -3   9 5130.69 187.721  12
   3  -3  -9 4905.04 165.587  10
   3  -3  -9 5193.10 190.407   5
   3  -3  -9 5052.52 191.161   9
   3  -3  -9 5114.90 213.941   8
   3   3  -9 5203.93 200.971   8
   3  -3  -9 5158.53 183.277   7
   3  -3  -9 4541.54 164.015   6
   3   3  -9 5229.10 210.912   6
   3  -3  -8 398.686 23.7993   4
   3   3  -8 403.812 43.1765   2
   3  -3  -8 320.989 41.3575   1
   3   3  -8 304.234 38.9268   1
   3  -3  -8 431.564 47.2262   2
  -3  -3   8 477.630 40.8806  12
   3  -3  -8 318.364 24.5287  10
   3  -3  -8 387.975 36.4614   5
   3   3  -8 363.816 41.1142   8
   3  -3  -8 371.488 38.6522   9
   3  -3  -8 353.331 45.9080   8
   3  -3  -8 445.326 35.4571   7
   3   3  -8 373.639 44.7060   6
   3  -3  -8 394.349 29.2335   6
   3  -3  -7 14665.7 467.502   2
   3   3  -7 15793.7 470.017   2
   3  -3  -7 15216.4 469.533   1
   3   3  -7 15453.9 468.096   1
   3  -3  -7 13508.7 422.398  12
  -3  -3   7 15197.2 460.933  12
   3  -3  -7 14190.0 427.869  10
   3  -3  -7 14701.0 451.013   5
   3   3  -7 15220.7 465.818   8
   3  -3  -7 15996.4 482.487   8
   3  -3  -7 14602.0 445.430   7
   3   3  -7 15623.3 483.466   6
   3  -3  -7 14227.2 439.053   6
   3  -3  -6 2.29855 8.04826   5
  -3  -3   6-1.82877 8.74863   4
   3  -3  -6 3.58599 17.7571   2
   3   3  -6-3.49350 15.1470   2
   3  -3  -6-3.52057 11.0257   1
   3   3  -6 3.37896 12.5953   1
  -3  -3   6 3.28931 8.92133  12
   3  -3  -6 2.30996 5.71926  12
   3   3  -6-13.7112 14.5355   8
  -3  -3   6 22.8555 14.9003   8
   3  -3  -6 4.16475 17.2545   8
   3  -3  -6 3.86783 8.20072   7
   3   3  -6-13.7279 13.7208   6
   3   3  -5 5846.14 204.332   1
   3  -3  -5 5657.08 204.557   1
   3  -3  -5 5540.52 188.766   5
  -3  -3   5 5939.41 208.364  12
   3  -3  -5 5727.71 183.484  12
  -3   3   5 5457.83 206.636   9
   3  -3  -5 5899.60 212.861   8
   3   3  -5 6145.32 209.318   8
   3  -3  -5 5898.18 194.956   3
  -3  -3   5 5732.99 191.564   4
   3   3  -5 6078.79 200.297   3
   3   3  -5 5787.67 219.361   6
   3   3  -4 708.792 45.2928   1
   3   3  -4 825.533 48.4082   3
   3  -3  -4 723.422 46.4118   1
   3   3  -4 687.070 48.5129  12
   3  -3  -4 662.410 36.6673  12
  -3  -3   4 755.439 50.6702  12
   3  -3  -4 735.961 45.3763   9
  -3   3   4 661.324 46.7223   9
   3  -3  -4 649.577 47.4799   8
   3  -3  -4 635.207 34.4829   5
  -3  -3   4 694.156 41.5551   4
   3  -3  -4 700.460 43.0979   3
   3   3  -4 692.688 53.1622   6
   3   3  -3 5972.06 208.667  12
   3  -3  -3 5732.18 179.970   5
  -3   3   3 5689.31 201.959   9
   3  -3  -3 5949.01 197.957   9
   3  -3  -3 5992.94 201.404   8
  -3  -3   3 6019.36 198.170   4
   3   3  -3 5868.58 215.772   6
  -3   3   2 721.067 44.3243   1
  -3  -3   2 725.569 45.2834   1
   3   3  -2 713.155 48.7863  12
   3  -3  -2 781.148 41.9680  11
   3  -3  -2 753.111 43.2035   9
   3   3  -2 741.742 44.4357   5
   3  -3  -2 719.317 27.7094   5
  -3   3   2 627.364 42.5051   9
   3  -3  -2 728.005 42.4241   8
   3   3  -2 830.620 54.5548   6
  -3  -3   2 727.117 44.4271   4
  -3   3   1 2865.31 112.437   1
  -3  -3   1 2962.25 113.308   1
  -3  -3   1 3008.95 121.459  12
   3   3  -1 3022.45 122.536  12
   3  -3  -1 3077.13 112.383  11
   3   3  -1 2884.84 112.899  10
   3   3  -1 3094.62 112.940   5
   3  -3  -1 2912.48 106.660   8
   3  -3  -1 2997.80 96.1003   7
  -3  -3   1 2984.36 116.855   4
   3  -3   0 751.121 43.8254  11
   3   3   0 747.198 43.9254  10
   3   3   0 696.222 39.8806   5
  -3   3   0 639.121 36.3687   8
   3  -3   0 716.811 33.0397   7
  -3  -3   0 744.318 48.0002  12
   3   3   0 681.425 47.1070  12
  -3  -3  -1 875.643 53.1396  12
   3   3   1 910.437 50.2783  10
   3  -3   1 918.591 52.1049  11
   3   3   1 829.703 44.9494   5
  -3   3  -1 917.791 41.2906   8
   3  -3   1 813.961 40.9473   7
   3   3   1 934.220 56.9926   4
  -3  -3  -2 788.453 49.0470  12
  -3   3  -2 737.305 29.4677   5
   3   3   2 780.099 42.7905   5
   3  -3   2 792.297 49.5265  11
   3  -3   2 777.502 41.8120   7
   3   3   2 697.125 51.0668   4
  -3  -3  -2 753.716 50.1295   4
   3   3   3 153.520 22.9277  12
  -3   3  -3 161.929 14.0855   5
   3  -3   3 161.606 23.6176  11
  -3  -3  -3 137.890 20.4409  12
   3  -3   3 119.409 18.0522   7
  -3   3  -3 158.540 18.6358   7
   3   3   3 120.525 23.0715   4
  -3  -3  -3 175.809 25.1420   4
   3   3   4 6392.45 215.630  12
  -3  -3  -4 6276.74 213.630  12
   3   3   4 6419.73 207.659   5
  -3   3  -4 5898.92 193.787   5
   3  -3   4 5990.53 219.746  11
  -3   3  -4 6068.00 206.031   7
   3  -3   4 6091.82 210.764   7
  -3  -3  -4 6199.60 219.639   4
  -3  -3  -5 15086.6 468.243  10
   3   3   5 15531.2 464.624   5
  -3   3  -5 14568.1 452.412   5
   3   3   5 13896.4 461.121   7
  -3   3  -5 15960.7 465.426   7
   3  -3   5 15638.6 472.990   7
   3   3   5 15395.9 469.958  12
  -3  -3  -5 14749.7 467.214  12
  -3   3  -6 1416.56 74.6888  11
  -3  -3  -6 1339.42 73.0868  10
   3   3   6 1403.55 71.6577   5
  -3   3  -6 1352.17 65.1509   5
  -3  -3  -6 1363.96 46.2723   9
  -3   3  -6 1382.74 72.4835   7
   3   3   6 1303.99 70.2815   7
   3  -3   6 1453.17 82.2485   6
   3  -3   6 1397.53 77.8911   7
   3   3   6 1320.07 71.9307  12
  -3  -3  -6 1368.15 71.8378  12
   3   3   7 7964.67 290.117   4
   3   3   7 8006.30 270.025  12
  -3  -3  -7 7947.96 269.454  12
  -3  -3  -7 8255.63 274.690  10
  -3   3  -7 8320.75 274.738  11
   3   3   7 7845.49 259.454  11
   3   3   7 7979.07 270.759   5
  -3   3  -7 7790.81 263.077   5
  -3  -3  -7 8062.46 240.069   9
  -3   3  -7 7705.02 272.661   7
   3   3   7 8125.17 273.140   7
   3  -3   7 8143.66 282.503   7
   3  -3   7 7811.74 284.758   6
   3   3   8 1570.81 94.6052   4
   3   3   8 1330.39 75.6047  12
  -3  -3  -8 1539.69 77.8126  12
  -3  -3  -8 1395.83 81.1182  10
   3   3   8 1453.96 70.4557  11
  -3   3  -8 1646.27 84.4789  11
  -3   3  -8 1354.49 73.1263   5
  -3  -3  -8 1470.41 57.9888   9
   3  -3   8 1412.46 87.2933   7
  -3   3  -8 1383.01 80.4150   7
   3   3   8 1456.66 82.1086   7
   3  -3   8 1293.16 85.7895   6
   3   3   9 5524.72 197.363  12
   3   3   9 5087.88 188.195  11
  -3   3  -9 5375.43 198.105   5
  -3  -3  -9 5499.22 175.376   9
   3   3   9 5527.12 221.747   4
   3  -3   9 5070.23 213.630   6
   3   3  10-7.02477 14.8943  12
   3  -3  10-3.69175 14.5484  12
  -3  -3 -10 17.3463 13.2705   9
   3   3  10-8.17169 11.0133   6
   3   3  10-5.97569 20.9237   4
  -3   3 -10-3.94293 15.5383   5
   3  -3  10-6.11340 22.7883   2
   3   3  11 75.8267 29.9405   2
   3  -3  11 74.6351 30.7219   2
   3   3  11 97.5709 23.6259  12
  -3  -3 -11 57.5495 16.1068   9
   3   3  11 31.8241 24.4775   4
  -3   3 -11 60.6747 22.9153   5
   3   3  11 58.0624 17.8892   6
   3   3  12-15.1756 32.1760   2
   3  -3  12-22.3941 37.5748   2
   3   3  12 14.8118 17.0706  12
  -3  -3 -12-4.97666 15.4232   9
   3   3  12-3.00646 13.3163   6
   3   3  12-13.5522 25.2588   4
  -3   3 -12 4.74037 19.1663   5
  -3  -3 -12-15.0825 23.1764   5
   3   3  13 92.7777 20.3822   6
   3   3  13 92.6501 36.5233   4
  -3   3 -13 76.6628 26.6458   5
  -3  -3 -13 97.4366 29.8598   5
   3   3  13 33.1342 35.2037   2
   3  -3  13 81.5437 39.0795   2
  -3   3 -14 499.327 56.6386   5
   3   3  14 599.468 70.8235   4
  -3  -3 -14 434.330 54.8120   5
   3  -3  14 450.245 71.3175   2
   3   3  14 411.887 69.5249   2
  -3   3 -15 65.6064 30.2848   7
  -3   3 -15 23.2556 26.8477   5
   3  -3  15 56.9663 28.6554   4
  -3  -3 -15 73.8338 31.5062   5
   3   3  15 67.2290 40.7565   2
   3  -3  15 66.7476 37.6096   2
  -3   3 -16 41.0553 29.0539   7
  -3   3 -16 61.1602 30.8220   5
   3  -3  16 96.0340 34.2753   4
  -3  -3 -16 90.9578 35.2739   5
   3  -3  16 10.2114 35.7858   2
   3   3  16 41.1344 39.4724   2
   3  -3  17 102.330 35.7605   4
   3  -4 -17 169.805 44.4453   5
   3   4 -16 357.404 64.1192   7
   3  -4 -16 425.143 56.0311   5
   3   4 -16 446.954 60.4960   6
   3  -4 -15-5.92418 23.9523   5
   3  -4 -15-4.19912 19.7263   7
   3   4 -15 8.53515 27.8219   7
   3   4 -15 13.6803 22.2967   6
  -3  -4  15 3.61550 16.9847  12
   3  -4 -14 406.352 52.2374   5
   3  -4 -14 308.542 39.2434   7
   3   4 -14 305.476 56.6990   7
   3   4 -14 362.848 52.6925   6
  -3  -4  14 355.261 41.6862  12
   3  -4 -13 315.984 43.1430   5
  -3  -4  13 235.837 19.7069   4
  -3  -4  13 333.545 40.3612  12
   3  -4 -13 305.030 37.1021   7
   3   4 -13 362.472 57.0980   7
   3   4 -13 400.864 56.1857   6
  -3  -4  12 2797.57 124.087  12
   3  -4 -12 2498.57 124.375   5
   3  -4 -12 2279.42 108.964   7
   3   4 -12 2341.13 144.027   7
   3   4 -12 2475.85 139.643   6
   3  -4 -11 257.196 36.0895   5
  -3  -4  11 254.048 35.3100  12
   3  -4 -11 276.150 28.0987  10
   3  -4 -11 287.045 32.1785   7
   3   4 -11 298.031 45.6523   6
  -3  -4  10 1983.55 101.353  12
   3  -4 -10 1768.22 78.5638  10
   3  -4 -10 1866.22 96.1986   5
   3  -4 -10 1916.72 86.1699   7
   3   4 -10 1922.00 116.639   6
   3  -4  -9 467.130 32.6940   4
   3  -4  -9 562.931 52.9869   2
   3   4  -9 493.929 49.7531   2
   3  -4  -9 456.042 51.7756   1
   3   4  -9 528.641 54.2144   1
  -3  -4   9 552.093 49.4418  12
   3  -4  -9 483.678 34.1325  10
   3  -4  -9 560.525 45.9527   5
   3   4  -9 518.026 50.6662   8
   3  -4  -9 547.929 38.0892   7
   3   4  -9 708.421 64.0147   6
  -3  -4   9 474.535 51.4529   6
   3  -4  -9 374.901 23.2782   6
   3  -4  -8 361.966 30.7925   4
   3  -4  -8 523.208 48.8991   2
   3   4  -8 430.130 44.8168   2
   3  -4  -8 487.192 48.6139   1
   3   4  -8 480.283 47.0141   1
  -3  -4   8 506.982 46.1882  12
   3  -4  -8 385.841 22.0803  11
   3  -4  -8 458.655 38.7368   5
   3  -4  -8 465.259 53.1963   8
   3   4  -8 431.505 44.5837   8
   3  -4  -8 443.255 41.9769   9
   3  -4  -8 500.219 33.8659   7
   3   4  -8 359.139 46.7802   6
   3  -4  -8 358.972 26.2799   6
  -3  -4   8 549.718 52.8696   6
   3  -4  -7 1765.07 91.7499   2
   3   4  -7 1704.31 89.0390   2
   3  -4  -7 1768.18 91.8419   1
   3   4  -7 1717.79 89.0606   1
   3  -4  -7 1538.24 59.7698  12
  -3  -4   7 1835.05 93.3652  12
   3  -4  -7 1608.90 61.5213  11
   3  -4  -7 1726.60 78.3532   5
   3  -4  -7 1592.69 82.5957   9
   3   4  -7 1710.01 88.5658   8
   3  -4  -7 1663.48 96.9758   8
  -3  -4   7 1544.60 95.3898   8
   3  -4  -7 1711.28 68.7172   7
   3   4  -7 1605.14 98.3603   6
  -3  -4   7 1596.82 93.2298   6
   3  -4  -6 98.3534 16.9674   5
   3  -4  -6 115.030 23.3035   1
   3   4  -6 99.5006 21.1503   1
   3  -4  -6 85.7818 21.8323   2
   3   4  -6 116.799 22.3315   2
  -3  -4   6 96.3797 21.6359  12
   3  -4  -6 88.3390 12.5627  12
   3  -4  -6 84.3334 13.4417  11
   3  -4  -6 97.7757 23.8342   8
   3  -4  -6 91.2176 12.9350   7
  -3  -4   6 74.2021 21.1246   8
   3   4  -6 77.4598 23.4876   6
   3  -4  -5 213.275 26.7853   1
   3   4  -5 195.181 25.5329   1
   3   4  -5 178.174 26.1567   3
   3  -4  -5 215.874 26.5017   3
  -3  -4   5 224.328 29.9240  12
   3  -4  -5 189.661 18.2704  11
   3  -4  -5 207.094 20.5249   5
  -3   4   5 201.803 27.9728   9
   3  -4  -5 197.981 29.4477   8
   3  -4  -5 225.490 15.6434   7
  -3  -4   5 248.367 34.3341   8
   3   4  -5 199.931 31.4156   6
   3   4  -4 2196.68 98.0647   3
  -3  -4   4 2081.43 89.3999   4
   3  -4  -4 1938.54 91.0418   3
   3  -4  -4 2006.34 87.6328   1
   3   4  -4 2048.19 87.4932   1
  -3  -4   4 2102.78 100.169  12
   3  -4  -4 1853.11 77.1870  11
   3  -4  -4 2089.03 74.4028   5
   3  -4  -4 2179.56 95.8166   8
  -3  -4   4 1876.66 95.9554   8
  -3   4   4 1920.83 92.4005   9
   3  -4  -4 1819.03 62.5766   7
   3   4  -4 2056.41 106.730   6
   3   4  -3 1420.38 82.8172   6
   3  -4  -3 1310.17 61.0937  11
   3  -4  -3 1303.25 65.5773   9
  -3   4   3 1301.10 48.8373  10
   3   4  -3 1414.20 71.4245   5
   3  -4  -3 1328.06 50.9267   5
  -3  -4   3 1401.40 75.4314   8
   3  -4  -3 1338.92 67.3628   8
  -3   4   3 1212.88 67.7664   9
  -3  -4   3 1390.97 70.0196   4
   3  -4  -3 1405.27 73.0173   3
   3   4  -3 1365.58 75.7666   3
  -3   4   2 1096.88 58.3978   1
  -3  -4   2 1202.32 61.3300   1
   3   4  -2 1178.03 70.0866  12
   3  -4  -2 1176.98 57.7675  11
   3  -4  -2 1122.87 41.5451   5
   3   4  -2 1161.15 61.4171   5
   3  -4  -2 1159.51 56.3917   8
  -3   4   2 1014.27 59.6255   9
   3   4  -2 1168.15 72.6675   6
  -3  -4   2 1146.47 63.1135   4
  -3  -4   1 941.585 51.9588   1
  -3   4   1 893.475 50.4298   1
  -3  -4   1 944.552 61.2789  12
   3   4  -1 1029.55 63.6937  12
   3  -4  -1 979.468 54.1978  11
   3   4  -1 955.919 53.5667   5
   3  -4  -1 1009.54 47.2216   8
  -3   4   1 929.166 54.3999   9
   3  -4  -1 999.374 38.1015   7
  -3  -4   1 1048.52 59.8028   4
   3   4   0 1410.53 66.2372   5
  -3  -4   0 1344.08 74.5271  12
   3   4   0 1438.78 77.8374  12
   3  -4   0 1361.35 54.9929   7
   3   4   0 1536.40 72.9236  10
   3  -4   0 1409.23 70.5228  11
   3   4   1 151.758 19.3416   5
  -3  -4  -1 119.798 21.1367  12
   3   4   1 148.949 21.0964  10
   3  -4   1 156.265 22.1724  11
  -3   4  -1 135.023 8.15877   5
   3   4   1 155.279 23.4761   6
   3  -4   1 140.727 16.4236   7
   3  -4   1 171.193 24.3091   6
  -3  -4  -2 716.654 50.3443  12
   3  -4   2 711.056 51.1108  11
   3   4   2 729.329 48.4251  10
  -3   4  -2 701.126 30.6379   8
   3   4   2 789.858 45.4368   5
  -3   4  -2 717.897 38.3565   7
   3  -4   2 724.097 50.9871   6
   3  -4   2 742.269 42.2368   7
  -3  -4  -2 700.524 50.7871   4
  -3  -4  -3 273.221 31.0624  12
   3   4   3 286.105 33.6570  12
   3   4   3 310.710 28.9009   5
  -3   4  -3 300.343 17.4728   8
  -3   4  -3 333.641 26.5218   7
   3  -4   3 298.962 28.6745   7
   3  -4   3 335.291 35.2853   6
  -3  -4  -3 301.339 33.9533   4
   3   4   4 2.59035 12.3920   5
  -3  -4  -4-3.61732 12.2364   4
   3   4   4-6.89435 12.4660  12
  -3   4  -4-2.42004 7.88864   7
   3  -4   4-14.7297 16.2005   7
   3  -4   4 7.69056 12.0427   6
  -3  -4  -4 21.6081 10.8086  10
  -3   4  -4 2.98605 12.9469  11
  -3  -4  -4-6.42440 10.4708  12
  -3  -4  -5 16.2183 17.1049  10
  -3   4  -5 35.0080 17.5072  11
  -3  -4  -5 12.8352 11.2441  12
   3   4   5 38.0826 15.9657  12
   3  -4   5 16.8140 14.2667   7
  -3   4  -5-2.82468 9.90034   7
   3   4   5 18.9589 14.0730   7
   3   4   5 22.7437 13.8482   5
  -3  -4  -5 15.1210 13.6776   4
  -3   4  -6 1049.21 64.0839  11
  -3  -4  -6 993.853 62.7293  10
  -3  -4  -6 962.060 59.5466  12
   3   4   6 1008.61 64.1255  12
   3   4   6 990.906 60.4168   5
   3   4   6 935.140 58.7312   7
  -3   4  -6 1030.38 60.9719   7
   3  -4   6 916.346 63.7807   7
   3   4   6 919.338 69.4033   4
   3   4   7 141.134 29.7604   4
   3   4   7 127.505 25.4090   5
  -3  -4  -7 116.272 25.9412  10
  -3  -4  -7 147.936 24.2668  12
  -3   4  -7 167.489 27.9785  11
   3   4   7 117.380 23.2830  12
  -3   4  -7 130.571 24.3992   7
   3   4   7 129.665 25.4390   7
   3  -4   7 160.598 31.9580   6
   3   4   8 222.669 38.8683   4
  -3   4  -8 251.564 34.3867  11
   3   4   8 204.325 24.9670  11
  -3  -4  -8 303.570 33.8864  12
   3   4   8 207.304 30.2888  12
  -3  -4  -8 206.565 16.9397   9
  -3   4  -8 241.827 34.2094   7
   3   4   8 262.909 34.4216   7
   3  -4   8 272.628 41.2824   6
   3   4   9 576.642 49.7158  12
  -3  -4  -9 481.150 43.5603  12
   3   4   9 601.258 41.6592  11
  -3  -4  -9 530.234 31.0307   9
  -3   4  -9 541.234 52.7127   7
   3   4   9 563.154 59.9788   4
   3   4  10 50.5720 24.4181   4
  -3   4 -10 87.0312 24.6882   5
   3   4  10 92.1599 23.4665  12
   3   4  10 87.1280 20.8721  11
  -3  -4 -10 125.673 17.2307   9
   3   4  10 115.052 19.4378   6
  -3   4 -10 116.212 28.1787   7
   3   4  10 112.895 32.2055   2
   3  -4  10 121.454 32.1425   2
  -3   4 -11 165.556 31.9756   5
   3   4  11 212.243 33.2084  12
   3   4  11 180.436 42.8988   2
   3  -4  11 168.145 40.2417   2
  -3  -4 -11 238.123 24.1322   9
  -3   4 -11 182.743 36.9655   7
   3   4  11 166.613 23.9338   6
   3   4  12 836.236 63.5063  12
  -3   4 -12 819.166 66.8040   5
  -3  -4 -12 868.208 49.8422   9
  -3   4 -12 950.238 76.6705   7
   3   4  12 684.254 47.2202   6
   3   4  12 914.583 85.8946   2
   3  -4  12 947.780 87.8130   2
  -3   4 -13-10.1975 20.1002   5
   3  -4  13-32.2231 45.4854   2
  -3   4 -14 545.969 59.0904   5
   3   4  14 671.627 80.3351   2
   3  -4  14 419.940 66.9406   2
   3  -4  15-9.39298 35.0134   2
   3   4  15 9.58886 40.6615   2
  -3   4 -15 11.6108 25.7127   5
   3   4  16 183.837 53.1565   2
   3  -4  16 179.925 52.0303   2
  -3   4 -16 128.007 37.9409   5
   3  -4  16 78.4613 31.4730   4
   3   5 -16 63.8234 39.5665   7
   3  -5 -16 43.3189 30.1740   5
   3   5 -16 74.6078 35.0874   6
   3  -5 -15 392.710 52.2082   5
   3   5 -15 313.127 57.9410   7
   3   5 -15 277.924 52.1036   6
  -3  -5  15 326.697 43.2274  12
   3  -5 -14 5.48950 21.6361   5
   3   5 -14-8.66420 30.3396   7
   3  -5 -14 13.9173 17.7980   7
   3   5 -14 22.4024 22.3941   6
  -3  -5  14 24.2453 20.0931  12
   3  -5 -13 61.0951 26.0549   5
   3  -5 -13 31.8392 17.2970   7
   3   5 -13-8.26470 28.9539   7
   3   5 -13 22.2380 23.2343   6
  -3  -5  13 60.1252 22.2116  12
   3  -5 -12 23.3941 21.1506   5
  -3  -5  12 5.07264 17.7625  12
   3  -5 -12 5.72774 13.4547   7
   3   5 -12 15.5326 27.1938   7
   3   5 -12-7.26858 22.7644   6
   3  -5 -11 549.302 41.8112  10
  -3  -5  11 607.514 58.9820  12
   3  -5 -11 616.221 42.9896   7
   3   5 -11 613.605 67.4004   6
   3  -5 -11 561.154 52.3504   5
   3  -5 -10 4404.62 153.909   4
  -3  -5  10 4397.00 186.228  12
   3  -5 -10 4227.79 170.918   5
   3  -5 -10 4277.64 152.791   7
   3   5 -10 4653.43 208.072   6
   3  -5  -9 4556.60 158.280   4
   3  -5  -9 4248.92 179.881   2
   3   5  -9 4176.67 176.111   2
   3  -5  -9 4193.63 182.990   1
   3   5  -9 4132.80 180.297   1
  -3  -5   9 4302.20 184.190  12
   3  -5  -9 4267.49 166.101   5
   3   5  -9 4484.60 178.639   8
   3  -5  -9 4373.47 148.013   7
   3   5  -9 4561.66 204.078   6
   3  -5  -8 41.6767 15.2478   5
   3   5  -8 27.7956 17.9692   2
   3  -5  -8 39.0389 20.3944   1
   3   5  -8 24.5845 20.3071   1
   3  -5  -8 12.4737 22.5699   2
   3  -5  -8 28.0326 9.60403  12
  -3  -5   8 19.7033 18.9125  12
   3  -5  -8 32.0673 8.13305  12
  -3  -5   8 47.2606 23.2728   6
   3  -5  -8 34.4374 19.7088   9
   3  -5  -8 31.0516 11.2289   7
   3  -5  -8 25.1007 7.56456   6
   3  -5  -8 30.0159 8.30713   6
   3   5  -8 44.1237 21.3392   6
  -3  -5   7 8654.50 306.165  12
   3  -5  -7 8141.44 259.732  12
   3  -5  -7 8213.66 275.622   5
   3  -5  -7 8758.79 295.894   2
   3   5  -7 8798.47 293.516   2
   3  -5  -7 9344.89 298.994   1
   3   5  -7 9062.66 293.853   1
  -3  -5   7 8539.42 309.182   8
   3  -5  -7 8664.14 288.185   9
   3  -5  -7 8549.59 255.371   7
   3  -5  -7 8112.71 259.709   6
   3   5  -7 8578.02 319.031   6
  -3  -5   7 8686.81 309.043   6
  -3  -5   6 2166.82 114.832  12
   3  -5  -6 2328.86 93.5506   5
   3  -5  -6 2417.24 109.039   2
   3   5  -6 2324.47 106.119   2
   3  -5  -6 2251.37 105.657   1
   3   5  -6 2304.24 103.966   1
  -3  -5   6 2262.47 116.735   8
   3  -5  -6 2551.08 119.146   8
  -3   5   6 2211.98 110.117   9
   3  -5  -6 2201.92 102.237   9
   3  -5  -6 2369.45 88.1927   6
   3   5  -6 2305.76 125.087   6
   3   5  -5 9752.97 323.234   3
  -3  -5   5 9436.89 327.545  12
   3  -5  -5 8831.55 289.451   5
   3  -5  -5 9534.88 306.521   1
   3   5  -5 9663.84 305.529   1
   3  -5  -5 9896.02 317.318   3
   3  -5  -5 9528.37 310.070   2
   3   5  -5 9242.73 306.771   2
  -3   5   5 8582.99 312.541   9
   3  -5  -5 9691.58 319.201   8
  -3  -5   5 9198.40 322.683   8
   3  -5  -5 9273.40 292.818   6
   3   5  -5 9478.50 337.617   6
   3  -5  -4 7.51790 7.32127   5
   3   5  -4 8.32001 11.2835   3
   3  -5  -4-7.50921 11.2587   3
  -3  -5   4 13.7003 13.6938  12
   3   5  -4 23.8505 14.4487   5
  -3  -5   4 11.8816 12.4042   8
  -3   5   4 3.49579 10.9488   9
   3  -5  -4-3.29897 13.3387   8
   3  -5  -4-2.26163 8.67565   6
   3   5  -4 15.6422 14.9071   6
   3   5  -3 64.7116 21.6364   6
   3  -5  -3 57.3861 13.6197   6
  -3   5   3 62.2883 10.3497  10
  -3   5   3 45.8282 17.0687   9
  -3  -5   3 37.3794 15.9236   8
   3   5  -3 33.7691 14.8584   3
   3  -5  -3 58.2804 18.6495   3
   3  -5  -3 60.3633 14.9612   8
   3   5  -3 83.2173 19.0358   5
   3  -5  -3 47.8757 9.91934   5
   3  -5  -2 335.100 20.5985   5
   3   5  -2 358.470 34.4323   5
  -3  -5   2 253.903 32.2587   4
   3  -5  -2 381.192 39.9474   3
   3  -5  -2 354.018 28.8219   8
  -3   5   2 353.618 34.0673   9
   3  -5  -2 360.920 32.5515   6
  -3   5   2 335.353 29.5505   1
  -3  -5   2 283.143 28.3347   1
   3   5  -2 326.451 37.8845   3
  -3   5   1 1404.69 67.6673   1
  -3  -5   1 1505.45 69.5803   1
  -3  -5   1 1680.55 88.9842  12
   3   5  -1 1534.77 85.5715  12
   3   5  -1 1479.81 73.0841   5
  -3   5   1 1439.42 51.1838   5
   3  -5  -1 1519.24 62.3023   8
  -3   5   1 1392.94 74.1229   9
   3  -5  -1 1487.07 75.7460   6
  -3  -5   1 1499.51 80.3654   4
   3   5   0 3248.16 130.928  10
  -3   5   0 3128.99 127.378   9
  -3  -5   0 3353.52 140.229  12
   3   5   0 3289.63 124.458   5
  -3   5   0 3123.41 97.8419   5
  -3  -5   0 3053.47 131.386   5
   3  -5   0 3138.72 130.176   6
   3   5   0 3215.38 140.383   6
   3   5   1 829.900 55.0792  10
  -3   5  -1 837.162 51.8273  11
  -3  -5  -1 849.496 59.1807  12
  -3   5  -1 842.781 32.5696   5
   3   5   1 802.859 49.3437   5
  -3  -5  -1 912.545 57.5933   5
   3  -5   1 851.969 57.2387   6
   3   5   1 810.055 58.6696   6
  -3  -5  -2 37.8057 17.8113   4
   3   5   2 41.2458 13.4562   5
   3   5   2 40.7850 13.8079  10
  -3   5  -2 43.1491 14.7735  11
   3   5   2 92.8043 22.8212  12
  -3  -5  -2 54.3834 17.9582  12
  -3   5  -2 50.3455 8.90001   5
   3   5   2 90.4435 19.9118   6
  -3  -5  -2 41.2065 15.5811   5
  -3   5  -2 39.3011 10.8980   7
   3  -5   2 41.4969 17.1063   6
  -3  -5  -3 178.020 28.4138   4
   3   5   3 285.400 32.5179  10
  -3  -5  -3 308.625 33.8242   5
   3   5   3 233.519 29.6172   6
   3   5   3 302.590 29.8721   5
   3   5   3 255.629 33.2355  12
  -3  -5  -3 230.927 31.2053  12
  -3   5  -3 213.189 22.8428   7
   3  -5   3 264.063 33.7791   6
   3   5   4 28.4167 15.4653   5
  -3  -5  -4 39.8059 18.0372   4
   3   5   4 59.6493 19.7312  12
  -3  -5  -4 36.6008 16.2589  12
  -3  -5  -4 67.0989 18.3837   5
   3   5   4 30.1311 13.2526   6
  -3   5  -4 50.3636 13.9047   7
   3  -5   4 65.4053 20.1397   6
  -3  -5  -5 11619.8 383.884   4
  -3   5  -5 11891.2 376.997  11
  -3  -5  -5 11639.5 377.278  10
  -3  -5  -5 10951.2 373.959  12
   3   5   5 11790.8 381.978  12
   3   5   5 11820.3 371.040   5
  -3  -5  -5 11355.2 376.059   5
  -3   5  -5 11310.7 367.307   7
   3   5   5 11227.4 370.507   6
   3  -5   5 11806.7 393.395   6
  -3  -5  -6 1784.88 100.601   4
  -3   5  -6 2066.84 99.7070  11
  -3  -5  -6 1960.04 99.1483  10
   3   5   6 1909.45 93.9762   5
  -3  -5  -6 2013.25 98.4601   5
  -3  -5  -6 1922.27 95.1394  12
   3   5   6 2007.36 100.957  12
   3   5   6 2071.11 93.4967   7
  -3   5  -6 1980.18 93.9781   7
   3   5   6 1822.64 88.8506   6
   3   5   7 8582.85 283.089  12
  -3  -5  -7 7907.52 273.458  12
   3   5   7 8124.09 272.592   7
  -3   5  -7 7715.33 275.025   7
  -3  -5  -7 8133.86 286.581   4
  -3  -5  -7 7418.18 276.032   5
  -3   5  -8 2499.46 118.468   7
   3   5   8 2478.07 115.107   7
  -3  -5  -8 2465.73 111.752  12
   3   5   8 2493.13 118.623  12
  -3  -5  -9 4329.13 167.518  12
   3   5   9 4636.61 177.416  12
  -3   5  -9 4084.53 175.675   7
   3  -5   9 4589.91 189.057   2
   3   5   9 4042.41 149.818  11
   3   5  10 1944.87 116.796   2
   3  -5  10 1782.06 111.167   2
   3   5  10 1698.61 96.5369  12
  -3  -5 -10 1774.32 89.9971  12
   3   5  10 1614.55 77.0386  11
  -3  -5 -10 1741.38 65.4410   9
  -3   5 -10 1716.95 100.410   7
   3   5  10 1702.34 78.4616   6
   3   5  11 243.942 36.2843  12
   3   5  11 209.814 24.1425   6
   3   5  11 238.683 46.6790   2
   3  -5  11 278.798 48.8371   2
  -3  -5 -11 240.300 22.1175   9
  -3   5 -11 297.736 44.0299   7
   3   5  11 220.418 23.6753   6
   3   5  12 53.8403 30.3107   2
   3  -5  12 7.27649 26.3144   2
   3   5  12-3.12565 10.6687   6
   3   5  12 29.4080 11.7048   6
  -3   5 -12 34.0970 27.1867   7
  -3   5 -13 10.2162 21.6624   5
   3   5  13-25.0284 33.7320   2
   3  -5  13 7.93161 35.8546   2
  -3   5 -13 42.2602 25.6018   7
  -3   5 -14 691.467 65.9398   5
  -3   5 -14 682.510 71.4971   7
   3   5  14 834.453 92.2855   2
   3  -5  14 762.582 85.2270   2
  -3   5 -15 509.060 63.5832   7
  -3   5 -15 507.703 60.0216   5
   3   5  15 558.424 76.3925   2
   3  -5  15 599.173 78.7523   2
  -3   5 -16 24.1979 31.4254   5
   3  -6 -16 333.664 51.0195   5
   3   6 -16 412.973 63.8130   6
   3  -6 -15 361.836 52.6349   5
   3   6 -15 520.637 73.3695   7
   3   6 -15 421.498 63.4167   6
  -3  -6  15 499.841 56.6828  12
   3  -6 -14 161.258 34.9143   5
  -3  -6  14 126.220 33.4312  12
   3   6 -14 126.394 43.3583   7
   3   6 -14 121.308 38.8763   6
   3  -6 -13 602.673 59.0829   5
   3   6 -13 699.053 81.1030   7
   3   6 -13 543.257 70.7275   6
  -3  -6  13 655.566 65.6639  12
  -3  -6  12 100.307 28.7826  12
   3  -6 -12 68.6431 23.8343   5
   3   6 -12 31.2907 24.5648   6
   3  -6 -11 1257.55 79.1521   5
   3   6 -11 1278.84 101.855   6
  -3  -6  11 1192.25 89.7590  12
  -3  -6  10 291.247 44.4995  12
   3  -6 -10 273.935 34.3959   5
   3  -6 -10 286.066 32.1236   4
   3   6 -10 326.141 51.6841   6
   3  -6  -9 3823.70 153.430   2
   3   6  -9 3736.81 149.441   2
   3  -6  -9 3557.80 155.070   1
   3   6  -9 3866.21 155.686   1
  -3  -6   9 4007.45 169.155  12
   3  -6  -9 2993.55 104.487  12
   3  -6  -9 3630.00 137.583   5
   3  -6  -9 3909.94 140.054   4
   3   6  -9 4004.19 182.611   6
   3   6  -8 3.96824 20.6091   1
   3   6  -8-38.2300 20.7376   2
   3  -6  -8-8.11036 24.0407   2
   3  -6  -8-21.1004 24.1298   1
  -3  -6   8 11.3487 20.5200  12
   3  -6  -8-2.12981 10.5465  12
   3  -6  -8-1.32341 8.71047  12
   3  -6  -8 1.34375 5.15438   6
   3   6  -8 6.94313 18.8313   6
   3  -6  -8-1.35458 5.26758   6
   3  -6  -8 8.92953 13.9828   5
   3  -6  -7 81.7634 18.2201   5
   3  -6  -7 81.8398 23.9460   1
   3   6  -7 133.066 26.8229   1
   3  -6  -7 131.218 25.2929   2
   3   6  -7 110.060 23.7531   2
  -3  -6   7 122.783 30.8195  12
  -3   6   7 92.4869 26.2590   9
  -3  -6   7 77.6239 24.4716   8
   3   6  -7 72.7978 26.9041   6
   3  -6  -7 105.091 15.7562   6
  -3  -6   6 4525.73 190.723  12
   3  -6  -6 4037.80 164.184   9
  -3  -6   6 4246.69 181.676   8
  -3   6   6 4567.95 180.005   9
   3  -6  -6 4486.42 169.869   2
   3   6  -6 4204.27 165.164   2
   3  -6  -6 4648.10 167.978   1
   3   6  -6 4429.73 164.590   1
   3  -6  -6 4415.91 155.017   5
   3   6  -6 4549.50 200.664   6
   3  -6  -6 4143.83 149.869   6
   3  -6  -5 2.01500 8.73681   5
   3  -6  -5 19.5797 12.6440   1
   3  -6  -5-4.37379 14.2572   3
   3  -6  -5-12.4966 20.1707   2
   3   6  -5 11.7155 14.0116   2
   3   6  -5 13.5620 12.9760   1
   3   6  -5 4.88704 14.6537   3
  -3  -6   5-16.1253 16.1172  12
   3   6  -5-7.79506 18.3095   5
  -3  -6   5 5.01553 14.3391   6
  -3   6   5 4.03533 14.1296   9
  -3  -6   5 17.7459 17.9373   8
   3  -6  -5 2.40454 9.22317   6
   3   6  -5 18.1888 18.1795   6
   3  -6  -4 116.033 19.7008   6
   3   6  -4 221.750 37.8507   6
  -3   6   4 144.663 17.9099  10
   3   6  -4 137.423 27.1069   5
   3  -6  -4 136.187 17.0090   5
  -3  -6   4 138.891 28.2947   6
  -3   6   4 125.705 24.1341   9
  -3  -6   4 116.302 25.4506   8
   3  -6  -4 183.593 27.5598   8
   3  -6  -4 134.129 26.1351   3
   3  -6  -4 86.3708 18.5230   2
   3   6  -4 84.1936 24.7912   3
  -3   6   3 5014.76 172.113  10
   3   6  -3 5583.79 196.523   5
   3  -6  -3 5012.20 169.059   5
  -3  -6   3 5177.07 199.245   8
   3  -6  -3 5567.94 188.014   8
  -3   6   3 4857.79 192.369   9
   3  -6  -3 5170.61 187.334   6
   3  -6  -3 5156.33 205.031   3
   3   6  -3 5814.73 215.855   3
  -3  -6   2 279.882 37.2332  12
   3   6  -2 198.563 28.9066   5
   3  -6  -2 203.674 19.2203   5
  -3   6   2 221.493 18.5768   5
   3  -6  -2 218.980 34.5268   3
   3   6  -2 233.864 36.1440   3
  -3   6   2 253.612 31.3359   9
   3  -6  -2 226.938 24.6020   8
   3  -6  -2 200.871 27.2459   6
   3   6  -1 520.382 52.7099   3
  -3   6   1 407.898 32.8956   1
  -3  -6   1 472.367 34.7669   1
  -3  -6   1 496.903 48.0818  12
  -3   6   1 422.696 23.9784   5
   3   6  -1 482.742 41.0453   5
  -3   6   1 381.165 37.4436   9
   3  -6  -1 455.210 29.3664   8
   3  -6  -1 527.492 50.9432   3
  -3  -6   1 474.186 44.9986   4
   3   6  -1 496.441 49.4462   6
   3  -6  -1 387.968 39.0728   6
  -3   6   0 457.378 37.7391  11
   3   6   0 320.279 36.8263  10
  -3   6   0 396.477 38.2048   9
  -3  -6   0 411.981 31.9080   1
  -3   6   0 480.470 33.4977   1
  -3   6   0 421.368 22.8288   5
   3   6   0 469.704 39.0735   5
  -3  -6   0 551.893 49.7710  12
   3   6   0 477.409 47.3297   6
   3  -6   0 432.356 42.7141   6
   3   6   1 2086.87 101.109  10
  -3   6  -1 2029.03 93.8954  11
  -3  -6  -1 2254.63 110.669  12
  -3  -6  -1 2041.48 102.563   5
  -3   6  -1 1989.85 71.1980   5
   3   6   1 2071.10 92.6976   5
  -3   6  -1 2081.09 76.1546   7
   3   6   1 2242.40 110.612   6
   3  -6   1 1976.09 102.539   6
  -3  -6  -2 2307.02 112.901   4
  -3  -6  -2 2091.65 110.483  12
   3   6   2 2515.13 118.795  12
  -3   6  -2 2215.43 101.773  11
   3   6   2 2177.06 106.553  10
  -3  -6  -2 2307.75 109.009   5
  -3   6  -2 2181.40 79.6084   5
   3   6   2 2280.24 99.4124   5
  -3   6  -2 2263.85 86.9662   7
   3   6   2 2347.86 113.592   6
   3  -6   2 2336.77 114.130   6
  -3  -6  -3 1228.60 78.4780   4
  -3  -6  -3 1299.32 78.2303  12
   3   6   3 1197.53 78.0522  12
   3   6   3 1239.09 74.1088  10
  -3   6  -3 1206.75 70.4406  11
   3   6   3 1194.44 44.3633   9
  -3   6  -3 1182.60 58.5593   7
  -3  -6  -3 1228.92 73.5420   5
   3   6   3 1151.92 65.5574   5
  -3   6  -3 1158.71 52.8256   5
   3   6   3 1274.59 75.2283   6
   3  -6   3 1126.33 77.2483   6
  -3  -6  -4 2041.39 106.875   4
   3   6   4 2160.69 96.5290   5
  -3  -6  -4 2108.57 103.656   5
  -3  -6  -4 1987.94 102.708  12
   3   6   4 2034.98 107.068  12
  -3   6  -4 2022.11 88.9928   7
   3   6   4 2031.29 100.403   6
   3  -6   4 1850.14 107.355   6
  -3  -6  -5 606.022 56.0793   4
  -3  -6  -5 576.212 50.3829  12
   3   6   5 586.688 54.0886  12
  -3   6  -5 620.354 45.9102   7
   3   6   5 543.570 47.0518   6
   3  -6   5 597.891 58.9803   6
  -3  -6  -5 640.324 52.6223   5
   3   6   5 619.122 48.9043   5
   3   6   6 2177.26 110.819  12
  -3  -6  -6 2295.65 107.946  12
  -3  -6  -6 2272.14 110.260   5
   3   6   6 2197.67 99.3946   7
  -3   6  -6 1893.20 97.3918   7
   3   6   6 2127.24 100.158   6
   3   6   7 13.5481 15.8134  12
  -3  -6  -7 7.80948 14.9780  12
   3   6   7 3.18204 12.8663   6
  -3   6  -7 4.05390 5.89275   8
   3   6   7 3.40108 15.3749   7
  -3   6  -7 3.85992 14.3890   7
  -3  -6  -7 17.6253 19.5164   5
  -3  -6  -8 120.059 27.8045   5
  -3  -6  -8 85.1286 23.0758  12
   3   6   8 95.6679 26.8086  12
   3  -6   8 66.0039 23.8630   2
  -3   6  -8 98.2396 26.8703   7
  -3   6  -8 85.5587 14.9202   8
   3   6   8 86.0175 20.9216   6
  -3  -6  -9 218.784 37.7654   5
   3   6   9 259.293 27.2884  11
  -3  -6  -9 222.359 32.6129  12
   3   6   9 281.158 39.7808  12
   3   6   9 308.020 46.0975   2
   3  -6   9 322.961 43.9681   2
  -3   6  -9 307.581 40.8641   7
  -3   6  -9 267.086 25.6586   8
   3   6   9 232.557 28.7314   6
  -3  -6 -10-15.3619 22.6795   5
   3   6  10 1.97639 11.8523  11
  -3  -6 -10-3.79539 15.3453  12
   3   6  10 13.9560 19.2732  12
   3   6  10-32.2746 26.0981   2
   3  -6  10 5.89681 19.2217   2
  -3   6 -10 15.1301 21.3863   7
   3   6  10 2.32285 13.1146   6
  -3  -6 -11 206.415 38.7408   5
  -3  -6 -11 209.801 32.3798  12
   3  -6  11 266.491 47.6885   2
   3   6  11 277.504 50.1264   2
   3   6  11 240.437 37.3192  12
  -3   6 -11 227.448 39.8469   7
   3   6  11 179.964 19.9227   6
   3   6  11 162.228 17.1353   6
   3   6  12 69.7805 31.4822   2
   3  -6  12 170.644 40.2484   2
  -3  -6 -12 69.1659 30.0750   5
  -3   6 -12 138.878 35.6005   7
   3   6  13 193.561 46.6195   2
   3  -6  13 201.853 50.9240   2
  -3   6 -13 196.281 43.3199   7
  -3  -6 -13 231.959 44.1612   5
  -3   6 -13 178.485 36.7339   5
   3   6  14 496.649 74.3409   2
   3  -6  14 462.114 70.5970   2
  -3  -6 -14 528.228 62.3843   5
  -3   6 -14 426.752 57.4846   7
  -3   6 -14 553.822 59.7351   5
   3  -6  15 231.259 52.6878   2
   3   6  15 230.246 54.7171   2
  -3   6 -15 349.060 49.9565   5
  -3   6 -16 713.679 71.4935   5
   3   7 -16 387.810 64.7113   6
  -3  -7  15 888.558 82.3711  12
   3   7 -15 824.565 90.5878   6
   3  -7 -15 1058.11 81.7718   5
   3  -7 -14-15.8954 26.6726   5
   3   7 -14-37.5477 39.8062   7
   3   7 -14-8.61550 31.1578   6
  -3  -7  14 6.54180 24.3872  12
  -3  -7  13-6.65803 24.8184  12
   3   7 -13-8.52781 25.5704   6
   3  -7 -13 24.6143 24.3771   5
  -3  -7  12 6.70016 22.6692  12
   3   7 -12 16.7615 26.2506   6
   3  -7 -12 22.6942 20.5220   5
  -3  -7  11 19.9971 22.5808  12
   3  -7 -11 75.0515 26.1444   5
   3   7 -11 40.9477 31.4356   6
   3  -7 -10 1550.56 84.8891   5
  -3  -7  10 1395.60 102.516  12
   3   7 -10 1500.46 114.309   6
   3  -7  -9 88.4822 16.2938  12
  -3  -7   9 118.088 33.1826  12
   3   7  -9 113.732 29.4315   1
   3  -7  -9 95.2945 29.4777   1
   3  -7  -9 159.345 30.2656   2
   3   7  -9 110.555 27.3791   2
   3  -7  -9 140.529 27.7544   4
   3  -7  -9 128.299 24.0951   5
   3   7  -9 154.527 40.2583   6
   3  -7  -8 1014.89 62.0351   5
   3  -7  -8 1078.16 61.3253  12
  -3  -7   8 1258.89 91.6179  12
   3   7  -8 1102.63 93.0573   6
   3  -7  -8 1224.79 75.9894   2
   3   7  -8 1156.05 72.0662   1
   3   7  -8 1056.37 68.9228   2
   3  -7  -8 1043.69 72.6679   1
   3  -7  -7 45.2708 16.4348   5
   3  -7  -7 60.9340 19.2186   2
   3   7  -7 50.6091 20.0476   2
   3  -7  -7 41.6613 18.3515   1
   3   7  -7 49.4691 18.6688   1
  -3  -7   7 38.1052 22.2782  12
  -3   7   7 43.9002 22.0907   9
  -3  -7   7 74.0069 25.7717   8
   3   7  -7 29.1224 22.8412   6
   3  -7  -7 48.1901 13.1783   6
  -3  -7   6 6421.93 260.430  12
  -3  -7   6 6153.53 244.502   8
  -3   7   6 6288.49 242.765   9
   3  -7  -6 6159.39 216.531   5
   3  -7  -6 6845.46 226.652   1
   3   7  -6 7202.64 227.180   1
   3  -7  -6 6499.68 227.956   2
   3   7  -6 6550.77 225.919   2
   3   7  -6 6508.85 270.180   6
   3  -7  -6 6063.25 213.991   6
  -3  -7   5 3008.06 152.287  12
   3  -7  -5 2986.25 115.230   5
  -3   7   5 2826.83 134.628   9
  -3  -7   5 2892.84 138.086   8
   3   7  -5 3074.65 158.918   6
   3  -7  -5 3021.61 120.912   6
   3  -7  -5 3050.30 123.953   2
   3   7  -5 3123.50 122.963   2
  -3  -7   4 718.522 65.5410   6
   3  -7  -4 692.867 50.4233   6
  -3   7   4 698.394 42.2915  10
   3  -7  -4 627.666 41.1205   5
  -3   7   4 717.539 57.3456   9
  -3  -7   4 697.927 57.4809   8
   3  -7  -4 724.693 54.5015   8
   3   7  -4 626.304 61.5419   3
   3  -7  -4 776.419 49.2595   2
   3   7  -4 731.286 46.8751   2
   3  -7  -4 793.385 66.6318   3
   3  -7  -3 5343.05 193.838   6
  -3   7   3 4995.28 177.815  10
   3  -7  -3 5514.71 189.136   8
  -3  -7   3 5091.38 201.377   8
  -3   7   3 5306.71 200.789   9
   3  -7  -3 5359.86 180.642   2
   3  -7  -3 5504.15 216.299   3
   3   7  -3 5376.57 220.192   3
  -3   7   3 5169.08 171.246   5
   3  -7  -3 4876.42 173.520   5
  -3  -7   2 2068.61 113.410  12
   3  -7  -2 1914.53 81.0858   8
  -3   7   2 1861.31 96.1397   9
  -3   7   2 1793.73 71.4350   5
   3  -7  -2 1779.72 107.379   3
   3   7  -2 1804.74 109.704   3
   3   7  -2 1912.64 111.513   6
   3  -7  -2 1743.53 92.8277   6
  -3  -7   1 676.913 61.5501  12
  -3   7   1 641.475 33.6004   5
   3  -7  -1 573.621 34.7571   8
  -3   7   1 684.909 53.1129   9
   3  -7  -1 595.804 58.4590   3
  -3  -7   1 594.537 53.9861   4
   3   7  -1 683.160 64.7340   3
   3   7  -1 602.017 58.9286   6
   3  -7  -1 702.240 55.7115   6
  -3  -7   0 241.882 37.2217  12
  -3   7   0 237.784 29.9624  11
   3   7   0 242.942 33.5154  10
  -3   7   0 211.464 18.3827   5
  -3   7   0 245.394 31.9055   9
   3   7   0 260.713 43.9210   3
  -3   7   0 228.872 24.3912   1
   3  -7   0 198.984 36.2343   3
  -3  -7   0 181.439 22.3671   1
   3  -7   0 233.981 34.5009   6
   3   7   0 251.092 38.5452   6
  -3   7  -1 4.89238 10.0201   5
  -3  -7  -1 20.8758 15.6533  12
   3   7   1 25.4914 14.8809  10
  -3   7  -1 22.7948 15.5827  11
  -3   7  -1 10.0124 10.0867   1
   3   7   1 19.3225 18.4176   3
  -3  -7  -1 8.39393 9.10623   1
  -3  -7  -1 13.4800 17.2389   5
  -3   7  -1 22.9073 8.95990   7
   3   7   1 10.1172 15.1726   6
   3  -7   1 4.61454 15.6142   6
  -3  -7  -2 263.729 38.1973   4
  -3  -7  -2 162.735 29.9573  12
   3   7   2 197.213 18.2990   9
   3   7   2 206.412 31.1106  10
  -3   7  -2 187.383 28.0820  11
  -3  -7  -2 201.220 33.3075   5
  -3   7  -2 190.695 18.8104   5
  -3   7  -2 217.199 21.6600   7
   3   7   2 153.423 30.2295   6
   3  -7   2 196.079 32.4355   6
  -3  -7  -3 885.834 70.2409   4
  -3  -7  -3 892.606 67.8991  12
  -3   7  -3 945.653 63.9153  11
   3   7   3 934.591 66.5674  10
   3   7   3 867.750 39.3350   9
   3   7   3 925.643 66.5137   6
   3  -7   3 908.587 73.1267   6
  -3   7  -3 953.861 50.9301   7
  -3   7  -3 896.621 45.6934   5
  -3  -7  -3 910.669 66.6496   5
  -3  -7  -4 2150.26 110.369   5
  -3   7  -4 1909.73 84.4620   5
  -3  -7  -4 2318.85 115.197  12
   3   7   4 2157.54 73.4058   9
  -3   7  -4 2016.65 90.9258   7
   3   7   4 2039.72 105.530   6
  -3  -7  -5 60.5583 21.9128  12
  -3   7  -5 31.3364 15.8144   7
   3   7   5 28.2252 15.9302   6
  -3  -7  -5 60.0152 22.5046   5
  -3  -7  -6 1683.54 93.1067  12
  -3  -7  -6 1570.05 93.5308   5
   3   7   6 1552.29 81.9813   7
  -3   7  -6 1540.79 83.5402   7
   3   7   6 1607.84 85.8450   6
  -3  -7  -7 532.119 50.4651  12
  -3  -7  -7 480.908 50.6850   5
   3  -7   7 434.888 45.0664   2
  -3   7  -7 447.865 45.7562   7
   3   7   7 422.539 40.8993   6
  -3  -7  -8 1828.19 96.2598  12
   3   7   8 1612.70 102.339   2
   3  -7   8 1665.62 96.2725   2
  -3  -7  -8 1850.77 103.666   5
  -3   7  -8 1660.45 93.9135   7
   3   7   8 1579.66 82.8646   6
   3   7   9 2.68652 12.1440   6
  -3  -7  -9-4.15493 18.4023  12
   3   7   9 9.27172 11.7352  11
   3   7   9-17.6851 21.3181   2
   3  -7   9-20.6602 21.3986   2
  -3   7  -9 9.54615 21.5760   7
  -3  -7  -9 10.5673 18.5005   5
  -3  -7 -10 571.610 51.2274  12
   3   7  10 466.460 33.0574  11
   3  -7  10 539.349 58.4971   2
   3   7  10 523.384 61.8967   2
  -3  -7 -10 620.410 61.6799   5
  -3   7 -10 551.722 56.1098   7
   3   7  10 413.755 33.0017   6
  -3  -7 -11 46.7474 22.5637  12
   3   7  11 14.3422 35.5176   2
   3  -7  11-6.33259 32.8967   2
  -3  -7 -11 34.8468 26.7837   5
  -3   7 -11 33.1728 23.4566   7
   3   7  12 54.8509 36.8510   2
   3  -7  12-6.92575 41.5693   2
  -3  -7 -12 134.471 35.8542   5
  -3   7 -12 88.2730 31.9689   7
   3  -7  13 150.863 41.6257   2
   3   7  13 143.858 44.0845   2
  -3  -7 -13 70.7792 35.0743   5
  -3   7 -13 143.428 38.3934   7
   3  -7  14-8.03796 29.0685   2
   3   7  14-27.1206 35.6259   2
  -3  -7 -14-20.1825 28.5287   5
  -3   7 -14-10.8164 25.8734   5
  -3   7 -14 32.5968 28.2675   7
  -3   7 -15 73.6441 31.1980   5
   3  -7  15 51.0121 33.5463   2
   3   7  15 47.3674 40.2070   2
  -3  -8  15 1055.84 92.6163  12
   3  -8 -15 915.003 78.6180   5
  -3  -8  14 381.661 60.4092  12
   3  -8 -14 387.462 51.3483   5
   3   8 -14 436.510 66.7297   6
  -3  -8  13 2138.89 137.947  12
   3   8 -13 2243.02 149.303   6
   3  -8 -13 1854.24 110.622   5
  -3  -8  12 7.46395 27.8257  12
   3  -8 -12 41.5395 24.6899   5
   3   8 -12-8.87069 28.9186   6
  -3  -8  11 721.313 75.9481  12
   3   8 -11 696.948 79.8658   6
   3  -8 -11 525.880 53.0030   5
   3  -8 -10 386.714 42.5161   5
   3   8 -10 467.035 64.4048   6
  -3  -8  10 443.147 59.4045  12
   3  -8  -9 193.301 33.6794   1
   3   8  -9 109.189 25.8318   1
   3  -8  -9 102.047 23.2486   5
   3  -8  -9 85.7925 26.9278   4
   3   8  -9 140.955 39.0599   6
   3  -8  -9 103.887 19.2977  12
  -3  -8   9 44.0215 25.8552  12
   3  -8  -8 243.024 33.6809   1
   3   8  -8 252.296 32.7640   1
   3   8  -8 315.264 36.1118   2
   3  -8  -8 219.424 30.6713  12
  -3  -8   8 187.804 41.8828  12
   3   8  -8 314.427 53.0187   6
   3  -8  -8 226.336 31.7665   5
   3  -8  -7 81.1830 20.8937   5
   3  -8  -7 93.0108 21.4534   1
   3  -8  -7 86.8979 21.7226   2
   3   8  -7 98.4447 21.8189   2
   3   8  -7 91.6274 20.6297   1
  -3  -8   7 85.2861 29.5505  12
  -3   8   7 134.621 31.1508   9
  -3  -8   7 64.9680 25.5556   8
   3  -8  -7 74.5841 15.5576   6
   3   8  -7 126.482 36.5270   6
  -3  -8   6 684.898 70.0054  12
   3  -8  -6 499.864 42.0463   5
  -3  -8   6 550.477 55.5174   8
  -3   8   6 679.590 60.2380   9
   3   8  -6 552.723 67.1464   6
   3  -8  -6 588.148 43.3479   6
   3  -8  -6 602.569 46.6997   2
   3   8  -6 586.819 46.2005   2
   3  -8  -5 119.537 21.6256   2
   3   8  -5 111.938 20.0612   2
  -3  -8   5 116.065 33.3774  12
  -3   8   5 139.490 21.4784  10
   3  -8  -5 96.9877 19.8696   5
  -3   8   5 104.983 27.4531   9
  -3  -8   5 57.8323 23.6585   8
   3  -8  -5 107.323 22.5964   6
   3   8  -4 16.4608 11.8401   2
   3  -8  -4 23.5590 22.5926   3
   3   8  -4 19.4730 21.1603   3
   3  -8  -4 7.25222 10.9310   2
   3  -8  -4 10.9768 14.4216   6
  -3   8   4 18.3231 14.5906  10
   3  -8  -4-5.06541 12.9557   5
  -3  -8   4-9.18623 18.5726   8
  -3   8   4 4.59631 18.1150   9
   3  -8  -4 35.9219 20.7966   8
  -3   8   4 13.4027 13.2456   5
   3  -8  -3 5809.46 195.096   2
   3   8  -3 5511.89 192.890   2
   3  -8  -3 6217.96 244.047   3
  -3  -8   3 5458.83 240.066  12
  -3   8   3 5763.70 203.275  10
  -3  -8   3 5485.78 220.879   8
  -3   8   3 5923.12 224.783   9
   3  -8  -3 6354.32 209.783   8
   3   8  -3 6030.14 249.161   6
   3  -8  -3 5880.93 218.250   6
   3   8  -3 6143.44 248.678   3
  -3   8   3 6221.26 194.470   5
   3  -8  -3 5498.81 196.805   5
   3  -8  -2 5352.01 181.463   2
  -3  -8   2 5471.06 232.277  12
  -3   8   2 5583.93 180.592   5
   3  -8  -2 5550.43 188.108   8
  -3   8   2 5446.83 212.277   9
   3   8  -2 5598.89 237.570   3
   3  -8  -2 5389.05 230.426   3
   3   8  -2 5602.19 234.630   6
   3  -8  -2 5620.38 212.511   6
  -3  -8   1 6399.14 259.193  12
  -3   8   1 6937.73 229.012  11
  -3   8   1 6433.00 205.808   5
  -3   8   1 6528.94 241.045   9
   3  -8  -1 6362.65 203.832   8
   3   8  -1 6154.82 264.108   3
   3   8  -1 6476.85 260.894   6
   3  -8  -1 6561.61 244.552   6
  -3  -8   0 410.416 50.1865  12
   3   8   0 333.845 41.8377  10
  -3   8   0 327.304 36.0404  11
  -3   8   0 310.992 24.4257   5
  -3   8   0 247.944 36.7080   9
   3   8   0 269.485 41.6206   6
   3  -8   0 308.454 41.5096   6
   3   8   0 327.223 51.8848   3
   3   8   1 3580.80 182.200   3
  -3   8  -1 3564.64 128.126   1
  -3  -8  -1 3436.72 128.791   1
  -3  -8  -1 3823.22 172.808  12
  -3   8  -1 3803.89 151.092  11
   3   8   1 3837.46 161.873  10
  -3  -8  -1 3510.01 161.183   5
  -3   8  -1 3693.66 124.349   5
  -3   8  -1 3777.99 122.846   7
   3   8   1 3515.50 165.923   6
   3  -8   1 3534.01 163.448   6
   3   8   2 7.42911 24.2344   3
  -3  -8  -2 45.8828 22.6208  12
   3   8   2 18.9851 15.4994  10
  -3   8  -2 48.7737 21.7389  11
   3   8   2 21.2821 11.6911   9
   3   8   2 31.7200 19.1408   6
  -3   8  -2 39.0587 12.9496   7
  -3   8  -2 49.6890 12.8321   5
  -3  -8  -2 40.3992 23.7412   5
   3   8   3 1424.02 107.161   3
  -3  -8  -3 1512.02 91.6022   5
  -3   8  -3 1266.36 61.0607   5
  -3  -8  -3 1395.81 92.0300  12
   3   8   3 1444.94 58.3012   9
  -3   8  -3 1345.85 65.9366   7
   3   8   3 1369.59 87.7852   6
  -3   8  -4 81.5273 17.3367   5
  -3  -8  -4 138.022 31.7956   5
  -3  -8  -4 179.879 34.9480  12
   3   8   4 82.6027 13.8368   9
  -3   8  -4 77.6796 19.2866   7
   3   8   4 122.609 27.4287   6
  -3  -8  -5 413.979 48.7385  12
  -3  -8  -5 373.011 46.2316   5
  -3   8  -5 376.721 35.1745   5
  -3   8  -5 404.321 39.7939   7
   3   8   5 367.586 42.8308   6
  -3  -8  -6 15.2597 19.5116  12
  -3  -8  -6 26.3576 22.3548   5
   3   8   6 24.4734 18.8046   2
   3  -8   6-3.39311 12.2726   2
  -3   8  -6-7.26417 17.0639   7
   3   8   6 16.4749 13.9344   6
  -3  -8  -7 200.258 34.8649  12
   3   8   7 88.4273 29.8932   2
   3  -8   7 195.067 31.5667   2
  -3   8  -7 190.458 31.7159   7
   3   8   7 175.850 29.5432   6
  -3  -8  -8 84.9180 26.0169  12
  -3  -8  -8 72.5800 27.2516   5
   3   8   8 68.3603 25.6756   2
   3  -8   8 53.2224 21.3071   2
  -3   8  -8 111.758 28.6442   7
   3   8   8 51.9478 19.5680   6
  -3  -8  -9 2252.04 112.590  12
   3   8   9 1972.27 118.837   2
   3  -8   9 1802.59 107.711   2
  -3  -8  -9 2091.85 118.038   5
  -3   8  -9 1949.89 109.636   7
   3   8   9 1906.88 88.4930   6
  -3  -8 -10 191.630 33.6449  12
   3   8  10 135.044 17.0063  11
   3   8  10 228.220 42.6946   2
   3  -8  10 182.691 34.5412   2
   3   8  10 120.711 14.5178   6
  -3   8 -10 125.882 31.7036   7
  -3  -8 -10 143.922 36.9836   5
   3   8  11 2129.39 133.461   2
   3  -8  11 2044.52 123.053   2
  -3  -8 -11 1993.37 107.336  12
  -3   8 -11 2031.03 119.614   7
  -3  -8 -11 1862.87 120.207   5
   3   8  12 383.722 61.4119   2
   3  -8  12 413.269 56.5610   2
  -3   8 -12 321.875 49.6445   7
  -3  -8 -12 396.736 55.2371   5
   3   8  13 1509.56 120.514   2
   3  -8  13 1427.61 109.311   2
  -3   8 -13 1360.98 102.142   7
  -3  -8 -13 1564.79 108.827   5
   3   8  14 79.8279 42.4618   2
   3  -8  14 60.9680 37.7712   2
  -3   8 -14 42.8512 28.6932   5
  -3   8 -15 185.542 41.3161   5
  -3  -9  15 7.83535 33.2262  12
   3  -9 -14 10.6381 29.6487   5
  -3  -9  14 32.2300 30.9108  12
   3  -9 -13 5.01680 26.0550   5
   3   9 -13-9.49793 36.4309   7
   3   9 -13-9.42546 30.7241   6
  -3  -9  13 32.7797 30.5475  12
   3  -9 -12 118.099 32.1499   5
  -3  -9  12 139.700 42.8209  12
   3   9 -12 81.4516 41.0588   7
   3   9 -12 167.438 45.4226   6
  -3  -9  11 655.961 76.7253  12
   3   9 -11 607.668 78.4650   6
   3  -9 -11 666.294 58.7298   5
  -3  -9  10 24.4883 30.4680  12
   3  -9 -10 66.7849 23.3155   5
   3   9 -10 72.1966 35.5985   6
  -3  -9   9 113.630 39.6361  12
   3   9  -9 108.471 25.2983   1
   3  -9  -9 121.900 28.3861   5
   3   9  -9 88.2400 34.9103   6
  -3   9   8 968.399 78.8686   9
   3  -9  -8 965.536 69.0622  12
  -3  -9   8 1113.21 96.1761  12
   3   9  -8 972.418 94.7675   6
   3  -9  -8 1037.18 67.3275   5
   3  -9  -7 3.51061 15.8692   5
   3  -9  -7 14.3549 19.8239  12
  -3  -9   7 7.88728 23.6497  12
  -3   9   7-5.53603 20.6360   9
  -3  -9   7-16.6194 25.0418   8
   3   9  -7 8.38344 21.4373   6
  -3  -9   6 713.737 76.5850  12
   3  -9  -6 773.067 54.8286   5
  -3   9   6 755.538 67.4506   9
  -3  -9   6 849.838 69.7012   8
   3  -9  -6 637.901 49.9783   6
   3   9  -6 831.097 52.8020   2
   3  -9  -5 315.689 36.2855   6
  -3   9   5 324.582 34.6242  10
   3  -9  -5 301.313 34.4597   5
  -3   9   5 310.174 42.9503   9
  -3  -9   5 275.949 39.9748   8
   3   9  -5 307.971 30.3658   2
  -3   9   4 1172.64 66.4464  10
   3  -9  -4 1253.27 67.4104   5
  -3   9   4 1022.97 59.8551   5
  -3  -9   4 1423.80 86.6355   8
   3  -9  -4 1238.67 75.2243   8
  -3   9   4 1335.20 84.8658   9
   3  -9  -4 1162.84 57.1614   2
   3   9  -4 1024.63 55.2838   2
   3   9  -4 1235.01 98.6838   6
   3  -9  -4 1098.06 73.2749   6
  -3   9   3 24.6587 13.9129   5
  -3  -9   3 21.7352 20.7258  12
  -3   9   3 29.1590 18.3065  10
  -3   9   3-4.89081 21.6736   9
  -3  -9   3 47.1321 21.7394   8
   3  -9  -3 18.0064 18.6640   6
   3   9  -3 7.34769 21.0190   6
   3  -9  -3 45.0965 18.4488   8
   3   9  -3 46.4606 12.0721   2
   3  -9  -3 26.2364 11.8819   2
   3   9  -3 7.30487 18.6933   3
  -3   9   2-6.10146 12.8712   5
   3  -9  -2 1.34577 9.58033   2
   3   9  -2-14.8123 21.1737   3
   3   9  -2 3.02068 9.55841   2
  -3  -9   2 21.1375 21.1268  12
  -3  -9   2 9.36493 16.9332   8
  -3   9   2 4.78765 19.3572   9
   3  -9  -2 8.93860 11.9523   8
   3  -9  -2 9.79519 20.2907   6
   3   9  -2 7.02114 19.0429   6
   3  -9  -1 649.352 35.6516   2
  -3  -9   1 972.855 80.3932  12
  -3   9   1 874.995 59.1837  11
  -3   9   1 852.457 45.4541   5
  -3   9   1 867.621 67.0657   9
   3  -9  -1 747.461 38.1176   8
   3   9  -1 833.630 81.0768   3
   3  -9  -1 769.736 67.0426   6
   3   9  -1 803.725 74.8604   6
  -3   9   0 605.512 57.7187   9
  -3   9   0 804.214 58.4915  11
   3   9   0 829.836 67.0211  10
  -3  -9   0 799.738 75.2010  12
  -3   9   0 764.706 43.3856   5
   3   9   0 738.540 70.6335   6
   3   9   0 720.027 77.3716   3
   3   9   1 691.840 75.0754   3
  -3  -9  -1 625.349 65.3176  12
  -3   9  -1 646.948 58.5413   9
   3   9   1 689.226 62.0940  10
  -3   9  -1 568.050 38.1605   5
  -3   9  -1 612.783 34.3571   7
   3   9   1 738.375 68.2187   6
   3   9   2 965.459 90.5519   3
  -3   9  -2 943.703 48.0319   1
  -3  -9  -2 924.521 49.5490   1
  -3  -9  -2 1130.19 87.3083  12
   3   9   2 1156.96 54.7488   9
   3   9   2 1021.66 79.5856   6
  -3   9  -2 1139.82 53.2964   7
  -3   9  -2 1085.43 53.1555   5
  -3  -9  -2 1133.55 83.0100   5
   3  -9   3 413.062 31.1348   2
   3   9   3 462.505 63.2482   3
  -3  -9  -3 457.567 53.5923   5
  -3   9  -3 510.572 36.5147   5
  -3  -9  -3 520.155 58.1587  12
   3   9   3 487.134 33.0914   9
  -3   9  -3 554.617 38.7474   7
   3   9   3 489.086 54.4193   6
   3  -9   4 290.615 28.4573   2
  -3   9  -4 381.160 33.5053   5
  -3  -9  -4 471.530 53.2835   5
  -3  -9  -4 399.746 51.7132  12
   3   9   4 292.847 25.6209   9
  -3   9  -4 415.345 37.1634   7
   3   9   4 379.592 46.9396   6
   3   9   5-13.2351 17.6979   2
   3  -9   5-7.97761 16.6570   2
  -3   9  -5-2.61869 15.1602   5
  -3  -9  -5 5.78678 20.9273   5
  -3  -9  -5-17.7525 22.0586  12
  -3   9  -5 3.27050 16.1957   7
   3   9   5-4.81051 17.9323   6
   3   9   6 2321.92 110.521   2
   3  -9   6 2173.75 101.250   2
   3   9   6 2270.29 150.548   3
  -3   9  -6 2276.91 104.600   5
  -3  -9  -6 2177.16 125.133   5
  -3  -9  -6 2633.63 131.795  12
  -3   9  -6 2182.09 106.726   7
   3   9   6 2202.05 114.098   6
   3   9   7 26.6612 21.2657   2
   3   9   7 9.20471 36.2783   3
   3  -9   7 10.9759 15.1692   2
  -3  -9  -7 11.8793 22.7901   5
  -3   9  -7 3.41075 17.1787   5
  -3  -9  -7 38.3071 23.2133  12
  -3   9  -7 37.1133 21.7466   7
   3   9   7 44.0206 21.1046   6
   3   9   8 490.565 73.4186   3
   3   9   8 409.224 50.1020   2
   3  -9   8 452.497 47.5598   2
  -3  -9  -8 475.871 57.0603   5
  -3  -9  -8 486.052 53.4246  12
  -3   9  -8 413.602 47.3969   7
   3   9   8 398.633 40.7318   6
   3   9   9 1017.50 107.053   3
   3   9   9 1091.31 84.7171   2
   3  -9   9 1146.04 79.9335   2
  -3  -9  -9 1296.10 85.9945  12
  -3  -9  -9 1235.57 91.5602   5
  -3   9  -9 1278.72 84.9764   7
   3   9   9 893.358 56.0656   6
  -3  -9 -10 247.507 46.2416   5
   3  -9  10 110.225 37.0703   2
   3   9  10 199.494 52.0262   3
   3   9  10 126.657 42.7317   2
  -3   9 -10 228.664 39.6449   7
  -3  -9 -10 150.645 33.8554  12
  -3   9 -11-22.7075 25.1510   7
   3   9  11-48.8546 30.9177   2
   3  -9  11-5.73017 23.1765   2
   3   9  11-10.2764 39.4216   3
  -3  -9 -11-13.4014 25.7093   5
  -3   9 -12 282.934 47.1004   7
   3   9  12 301.241 54.9823   2
   3   9  12 254.098 58.7037   3
  -3  -9 -12 222.157 50.3786   5
   3   9  13 21.6896 33.9658   3
   3   9  13 8.05588 31.7486   2
  -3   9 -13 12.6875 26.9032   7
   3   9  14-17.0715 36.1987   2
  -3 -10  13 649.470 81.3210  12
   3  10 -12 764.759 92.5253   7
   3 -10 -12 787.630 67.3961   5
  -3 -10  12 652.864 84.7101  12
   3 -10 -11 225.323 37.4287   5
   3  10 -11 202.621 51.9160   6
  -3 -10  11 161.150 45.4198  12
   3 -10 -10 349.740 44.7596   5
  -3 -10  10 391.017 65.2782  12
   3 -10  -9 520.202 51.2571   5
  -3 -10   9 504.308 69.8623  12
   3  10  -9 505.293 71.2505   6
  -3  10   8 383.926 52.9308   9
   3 -10  -8 340.584 42.7968   5
   3 -10  -8 440.975 49.0871  12
  -3 -10   8 393.448 60.7170  12
   3  10  -8 476.731 70.2421   6
   3 -10  -7 7.73291 19.7747   5
  -3 -10   7-5.62484 22.1669   8
   3 -10  -7 10.8250 20.1764  12
  -3 -10   7 34.5092 27.0195  12
  -3  10   7-5.90944 23.2884   9
   3 -10  -6 316.246 36.7717   5
  -3  10   6 280.454 46.7475   9
  -3 -10   6 316.695 44.3940   8
  -3 -10   6 246.327 51.0470  12
  -3  10   5 17.0457 16.6108  10
   3 -10  -5 17.4087 17.8187   5
  -3  10   5 22.3616 22.6124   9
   3 -10  -5 30.2757 21.4273   8
  -3 -10   5 36.7380 22.7650   8
   3  10  -5 25.3667 22.9428   6
  -3 -10   4 1908.48 106.243   8
   3 -10  -4 1873.79 96.7502   8
  -3  10   4 1976.29 110.599   9
   3 -10  -4 1640.44 87.4462   5
  -3  10   4 1747.68 84.0719   5
   3 -10  -4 1722.04 99.2703   6
   3  10  -4 2132.60 134.727   6
  -3  10   4 1762.50 91.6984  10
  -3  10   3 194.098 26.2160   5
  -3 -10   3 317.779 52.6161  12
  -3  10   3 154.869 28.1081  10
  -3  10   3 202.150 38.6212   9
  -3 -10   3 217.653 36.2543   8
   3 -10  -3 191.994 28.2383   8
   3 -10  -3 249.049 37.9173   6
   3  10  -3 291.784 49.7418   6
  -3 -10   2 1676.49 115.794  12
  -3  10   2 1542.02 72.1898   5
  -3 -10   2 1617.22 95.4445   8
  -3  10   2 1569.73 97.5802   9
   3 -10  -2 1426.93 68.5892   8
   3  10  -2 1430.20 112.940   3
   3  10  -2 1571.87 113.061   6
   3 -10  -2 1444.57 95.8304   6
  -3 -10   1 1108.17 89.6079  12
   3  10  -1 1039.19 79.4374  10
  -3  10   1 1007.02 51.3292   5
  -3  10   1 898.781 71.2730   9
   3  10  -1 1009.29 91.5057   3
   3  10  -1 1015.10 85.9438   6
  -3 -10   0 1685.36 116.530  12
   3  10   0 1817.16 108.412  10
  -3  10   0 1699.46 75.8150   5
  -3  10   0 1879.34 106.109   9
   3  10   0 1691.19 126.123   3
   3  10   0 1677.77 114.324   6
  -3 -10  -1 143.214 34.9631  12
   3  10   1 148.813 43.4277   3
  -3  10  -1 166.638 36.3322   9
   3  10   1 204.481 39.6454   6
  -3  10  -1 148.882 25.0730   5
   3  10   2 2517.06 153.574   3
  -3 -10  -2 2510.14 137.410  12
  -3  10  -2 2271.73 88.5621   5
   3  10   2 2439.16 91.7447   9
  -3  10  -2 2535.66 87.3438   7
   3  10   2 2594.88 133.434   6
   3  10   3 2016.42 137.737   3
   3  10   3 1510.98 66.5126   2
  -3 -10  -3 2103.32 121.728  12
  -3  10  -3 1892.27 77.7946   5
  -3 -10  -3 2346.32 122.979   5
   3  10   3 2097.44 77.7117   9
  -3  10  -3 2024.83 80.2866   7
   3  10   3 2032.46 114.035   6
   3  10   4 19.9583 12.3958   2
  -3 -10  -4 60.1173 27.0238  12
   3  10   4 11.4968 26.0025  10
   3  10   4 33.1910 13.8193   9
  -3  10  -4 53.7851 18.1219   7
   3  10   4 56.4812 24.5077   6
  -3  10  -4 38.4314 16.7074   5
  -3 -10  -4 25.1749 26.0923   5
   3  10   5-2.77559 18.0957   2
  -3 -10  -5-6.53675 22.8887  12
  -3  10  -5 32.8633 18.3157   7
   3  10   5-5.27097 18.4568   6
  -3  10  -5 26.8565 17.5095   5
  -3 -10  -5-6.32480 23.5768   5
   3  10   6 271.847 54.5806   3
   3  10   6 210.998 31.6997   2
  -3 -10  -6 265.290 44.8104  12
  -3  10  -6 279.042 35.3650   7
   3  10   6 305.469 41.5594   6
  -3 -10  -6 186.738 41.7839   5
  -3  10  -6 273.632 33.5457   5
   3  10   7 346.131 61.2645   3
   3  10   7 213.999 35.9957   2
  -3 -10  -7 421.838 53.8152  12
  -3  10  -7 340.326 42.1874   7
   3  10   7 327.870 41.8466   6
  -3 -10  -7 302.165 49.0296   5
   3  10   8 1606.14 99.1047   2
   3  10   8 1674.68 136.051   3
  -3 -10  -8 1840.20 112.007  12
  -3  10  -8 1832.82 102.205   7
   3  10   8 1862.40 92.1396   6
  -3 -10  -8 1614.42 114.193   5
  -3 -10  -9 692.115 67.0045  12
  -3  10  -9 927.884 73.5460   7
   3  10   9 752.870 92.1788   3
   3  10   9 736.618 68.5548   2
  -3 -10  -9 869.605 80.6045   5
  -3  10 -10 916.581 75.3923   7
   3  10  10 865.583 100.402   3
   3  10  10 745.942 72.0494   2
  -3 -10 -10 717.837 77.6912   5
  -3  10 -11 34.2763 29.6783   7
   3  10  11 21.6197 40.3015   3
   3  10  11 25.5262 29.9878   2
  -3 -10 -11 21.5472 31.1502   5
  -3  10 -12 930.168 80.7153   7
   3  10  12 674.466 91.5725   3
   3  10  12 720.857 80.6200   2
  -3 -11  11 86.6510 42.7125  12
  -3 -11  10 48.1681 34.8597  12
   3  11 -10 39.5997 32.2940   6
  -3 -11   9 449.582 69.5396  12
   3  11  -9 558.144 76.4300   6
  -3  11   8 208.388 44.3124   9
   3 -11  -8 248.105 38.7371   5
  -3 -11   8 208.511 49.6334  12
  -3  11   7 432.755 60.0213   9
   3 -11  -7 586.372 54.4454   5
  -3 -11   7 592.922 61.3387   8
  -3 -11   7 674.221 82.3465  12
   3 -11  -7 610.405 63.5206  12
   3 -11  -6 125.729 36.0755  12
  -3 -11   6 203.267 48.1197  12
   3 -11  -6 104.719 27.7259   5
  -3  11   6 79.3988 31.4424   9
  -3 -11   6 138.877 35.6944   8
   3  11  -6 211.586 47.1852   6
  -3 -11   5 786.235 69.9393   8
  -3  11   5 939.120 77.7503   9
   3 -11  -5 801.080 61.1075   5
   3  11  -5 757.574 84.8834   6
  -3  11   5 764.352 61.6506  10
  -3  11   4-5.83651 16.2677   5
  -3 -11   4 44.4856 31.1550  12
  -3  11   4 11.8426 17.8479  10
  -3  11   4 29.1856 26.3883   9
  -3 -11   4 26.3052 21.7994   8
   3  11  -4 8.64266 25.9172   6
  -3  11   3 1727.05 99.0079  10
  -3  11   3 1990.34 89.2087   5
  -3 -11   3 1869.67 109.161   8
  -3  11   3 1964.18 115.800   9
  -3 -11   3 1931.09 135.575  12
   3  11  -3 1655.59 125.727   6
  -3  11   2 64.9926 24.7869  10
  -3 -11   2 16.8992 24.1695  12
  -3 -11   2 31.0367 22.9238   8
  -3  11   2 11.1968 25.3188   9
  -3  11   2 22.6803 17.3686   5
   3  11  -2 23.9142 24.9770   6
   3  11  -1 182.193 45.9981   3
   3  11  -1 32.2979 30.5612  10
  -3  11   1 148.910 35.4434   9
  -3 -11   1 156.784 40.3380  12
  -3  11   1 139.912 22.8769   5
   3  11  -1 160.784 39.3238   6
   3  11   0 139.324 42.8991   3
  -3  11   0 43.8476 26.3530   9
  -3 -11   0 168.646 40.5102  12
  -3  11   0 92.9138 20.8598   5
   3  11   0 95.5086 32.6463   6
   3  11   1 47.8410 30.0072   3
  -3 -11  -1 93.9208 32.4644  12
   3  11   1 101.221 23.0727   9
  -3  11  -1 66.0830 29.9136   9
   3  11   1 56.0654 26.9272   6
  -3  11  -1 19.8334 25.3289   5
   3  11   2 1241.53 114.591   3
  -3 -11  -2 1599.69 113.318  12
  -3  11  -2 1302.00 94.2414   9
  -3  11  -2 1289.34 67.4856   5
   3  11   2 1404.57 70.9729   9
  -3  11  -2 1400.82 61.6265   7
   3  11   2 1343.57 99.2242   6
   3  11   3 796.713 92.5855   3
  -3 -11  -3 837.000 82.5270  12
   3  11   3 848.464 75.2085  10
  -3  11  -3 662.003 46.8795   5
  -3 -11  -3 916.345 81.3957   5
   3  11   3 774.122 48.0061   9
  -3  11  -3 728.543 47.0864   7
   3  11   3 840.967 76.5349   6
   3  11   4 18.5461 22.3598  10
  -3 -11  -4 6.86039 27.0382   5
  -3 -11  -4 36.3904 27.9192  12
  -3  11  -4 5.53746 14.6014   7
   3  11   4 23.7839 21.5062   6
   3  11   5 293.255 28.0205   2
  -3 -11  -5 367.181 55.0131   5
  -3 -11  -5 671.726 70.1666  12
  -3  11  -5 524.101 44.2060   7
   3  11   5 484.044 56.6975   6
   3  11   6 222.518 27.4296   2
   3  11   6 207.985 54.4915   3
  -3 -11  -6 286.098 49.3998   5
  -3 -11  -6 220.676 45.1088  12
  -3  11  -6 280.676 36.3767   7
   3  11   6 364.816 47.3030   6
   3  11   7 601.072 82.8870   3
  -3 -11  -7 533.245 67.6296   5
  -3 -11  -7 564.570 65.1997  12
  -3  11  -7 486.618 49.8721   7
   3  11   7 574.766 53.2835   6
  -3 -11  -8 191.696 40.4988  12
  -3  11  -8 136.312 31.2535   7
   3  11   8 85.6418 44.5195   3
  -3 -11  -8 122.797 42.4981   5
  -3 -11  -9 378.089 50.6795  12
   3  11   9 217.754 56.3913   3
  -3 -11  -9 398.920 62.9300   5
  -3  11  -9 285.808 44.5515   7
  -3  11 -10 63.8468 30.8059   7
   3  11  10-33.2485 63.3727   3
  -3  11 -11 1058.59 87.0404   7
  -3 -12   8 20.3617 34.4520  12
  -3  12   8 46.2337 33.7916   9
  -3 -12   7 161.462 50.2556  12
   3  12  -7 196.500 49.7437   6
  -3  12   7 204.519 44.5558   9
   3 -12  -6 193.382 44.1984  12
  -3  12   6 180.578 42.7379   9
  -3 -12   6 182.165 37.6765   8
   3  12  -6 144.411 44.6596   6
  -3  12   5 100.592 29.6838  10
   3 -12  -5 61.9182 32.9004  12
  -3  12   5 50.8894 32.6131   9
  -3 -12   5 104.490 32.6835   8
   3  12  -5 84.1393 37.8680   6
  -3  12   4-4.31367 20.2646  10
  -3 -12   4-19.2554 30.1521  12
  -3  12   4 6.22454 23.2027   9
  -3 -12   4-10.8197 25.8804   8
   3  12  -4 18.0929 27.1257   6
  -3  12   3 36.5970 28.1180   9
  -3 -12   3 16.0872 24.2400   8
  -3 -12   3-9.41045 35.0782  12
  -3  12   3-9.00928 23.0377  10
   3  12  -3-8.72497 27.3248   6
  -3 -12   2 1642.40 103.433   8
  -3  12   2 1494.87 103.755   9
  -3 -12   2 1460.15 120.746  12
  -3  12   2 1528.48 95.9045  10
   3  12  -2 1816.62 126.797   6
  -3  12   1 5.91709 25.6600   9
  -3 -12   1 5.41991 21.3643   8
  -3 -12   1-26.7731 25.5189  12
   3  12  -1-32.1864 29.1030   6
  -3  12   0 1628.12 107.632   9
  -3 -12   0 1611.65 124.331  12
   3  12   0 1713.25 135.386   3
   3  12   0 1610.48 118.457   6
  -3 -12  -1 59.1062 33.3109  12
   3  12   1 65.3333 22.3788   9
  -3  12  -1 41.5895 28.4652   9
   3  12   1 61.5788 35.9694   3
   3  12   1 44.2297 28.3176   6
  -3 -12  -2 676.828 76.5656  12
  -3  12  -2 526.307 61.8342   9
   3  12   2 637.976 84.1933   3
   3  12   2 659.752 70.0275  10
   3  12   2 577.503 68.0563   6
   3  12   3 52.9591 28.1436  10
  -3 -12  -3 105.112 35.8675  12
   3  12   3 73.4962 30.8666   6
   3  12   3 64.3320 35.0082   3
   3  12   4 152.301 39.0785  10
  -3 -12  -4 165.109 40.4807  12
  -3  12  -4 174.232 26.4522   7
   3  12   4 181.191 39.0064   6
  -3 -12  -4 139.350 42.1960   5
   3  12   5-65.9773 39.7657   3
  -3 -12  -5-7.70096 24.1183  12
  -3  12  -5-6.24298 16.6961   7
   3  12   5 22.8386 24.7562   6
  -3 -12  -5 14.9731 28.7161   5
  -3 -12  -6 143.798 45.0309   5
  -3  12  -6 139.561 28.4627   7
   3  12   6 99.8409 41.5286   3
  -3 -12  -6 155.658 42.5550  12
  -3 -12  -7 114.009 41.3362   5
  -3 -12  -7 133.504 37.6996  12
   3  12   7 100.724 44.2033   3
  -3  12  -7 88.1593 27.5133   7
  -3 -12  -8 26.4416 26.7338  12
  -3  12  -8 8.84219 21.9011   7
   3  12   8 56.5721 40.9208   3
  -3  12  -9-4.82188 25.0427   7
  -3  12 -10 492.465 57.5584   7
  -3  13   8 274.329 52.4530   9
  -3  13   7 445.944 62.9907   9
  -3  13   6-6.78338 32.4515   9
  -3  13   5 674.588 72.0861   9
   3 -13  -5 625.944 74.9271  12
   3  13  -5 677.502 84.1705   6
  -3 -13   4 1800.13 112.644   8
  -3  13   4 2128.61 129.335   9
   3 -13  -4 1926.96 139.086  12
  -3 -13   4 2216.11 155.365  12
   3  13  -4 2167.00 147.745   6
  -3  13   4 1899.10 110.507  10
  -3  13   3 14.5049 23.5498  10
  -3 -13   3 20.0491 31.4027  12
  -3  13   3 32.1470 33.3984   9
  -3 -13   3 43.6383 28.3380   8
   3  13  -3 18.0748 31.6518   6
  -3 -13   2-16.5018 23.8504   8
  -3  13   2 19.0341 28.1017   9
  -3 -13   2 19.5926 29.3746  12
  -3  13   2-20.1796 25.8016  10
   3  13  -2-8.72130 27.3142   6
  -3 -13   1 117.162 34.7614   8
  -3  13   1 163.412 41.9059   9
  -3 -13   1 210.498 50.5640  12
  -3  13   1 58.4653 31.7091  10
   3  13  -1 159.168 41.6343   6
  -3  13   0 12.5860 31.1647   9
  -3 -13   0 27.8633 31.4208  12
   3  13   0 8.04166 26.2166   6
  -3  13  -1 69.9757 34.1110   9
   3  13   1 101.345 35.9280  10
   3  13   1 69.1646 31.1660   6
  -3 -13  -1 117.647 40.9801  12
  -3  13  -2 1015.37 88.5834   9
   3  13   2 955.023 88.3155  10
  -3 -13  -2 1070.01 100.574  12
   3  13   2 805.325 98.9025   3
   3  13   2 1096.02 94.9171   6
   3  13   3 615.536 69.5089  10
  -3 -13  -3 586.293 75.0792  12
  -3  13  -3 622.981 70.0804   9
   3  13   3 623.014 86.7551   3
   3  13   3 570.243 67.2267   6
  -3 -13  -4 41.9604 33.1167  12
   3  13   4 96.4483 34.4344   6
   3  13   4 49.3707 31.9292  10
  -3 -13  -5 40.8969 32.2537  12
  -3 -13  -6 31.4943 34.8836  12
  -3 -13  -7 2012.62 135.440  12
  -3  14   4 103.000 31.1669  10
   3 -14  -4 92.2894 43.4457  12
  -3  14   3 76.4827 31.6780  10
   3 -14  -3 78.2776 39.6210  12
  -3  14   2 106.502 36.6957   9
   3 -14  -2 112.644 44.4748  12
   3  14  -2 124.856 46.3888   6
  -3  14   2 58.5850 29.4018  10
   3  14  -1 652.545 79.2859   6
  -3  14   1 619.716 67.0756  10
  -3 -14   0 462.285 58.7922   8
   3  14   0 410.969 63.8328   6
   3  14   1 308.001 55.5302   6
   3  14   2 277.935 50.9747   6
  -3  15   1 5.75818 28.0346  10
   4   0 -17 13.7989 25.7212   7
   4   0 -16 601.051 69.1985   7
   4   0 -15 20.0340 26.3224   7
   4   0 -14 510.415 61.2131   7
   4   0 -14 560.613 53.1867   6
   4   0 -13-6.23579 22.5509   7
   4   0 -13-4.57626 17.5536   6
   4   0 -12 82.9380 29.3959   7
   4   0 -12 56.5657 23.4182   6
   4   0 -11-5.48766 19.8454   7
   4   0 -11-4.61667 15.6175   6
   4   0 -10 13600.3 449.103   6
  -4   0  10 13638.7 405.167  12
  -4   0   9-1.65070 8.82912  12
   4   0  -9-4.43188 13.2890   6
  -4   0   8 6707.88 214.793  12
   4   0  -8 6494.53 251.939   8
   4   0  -8 6564.24 242.109   9
   4   0  -8 6838.75 246.236   6
   4   0  -8 6712.61 251.528   2
   4   0  -8 6664.23 250.049   1
   4   0  -7 2.33920 9.21859  12
  -4   0   7 1.96042 7.30809  12
   4   0  -7-3.54272 16.0145   9
   4   0  -7 4.19727 14.6968   1
   4   0  -7 8.65462 17.4960   8
   4   0  -7 7.95399 11.3702   6
   4   0  -6 1014.18 62.7080   9
  -4   0   6 1074.44 53.5162  12
   4   0  -6 1030.64 56.1760  12
   4   0  -6 1114.22 67.5870   6
   4   0  -6 1127.00 69.0297   1
   4   0  -5-3.40080 12.6767   1
   4   0  -5 2.88933 12.7969   9
   4   0  -5-2.38075 9.62568  12
  -4   0   5 4.68917 13.4060   8
   4   0  -5 1.19255 6.09895   4
   4   0  -4 4009.96 143.086  12
  -4   0   4 4015.10 141.649  12
   4   0  -4 3927.19 144.253   9
  -4   0   4 4039.07 164.047   8
   4   0  -4 3796.78 131.126   4
  -4   0   4 3529.81 152.748   1
  -4   0   3-3.44952 9.35585   1
  -4   0   3 2.37897 7.75469  12
   4   0  -3-1.81997 4.50612  10
   4   0  -3-2.25989 10.0091   9
  -4   0   3-3.78113 11.3376   8
   4   0  -3-1.82628 7.38392   4
   4   0  -2 769.954 46.8818  12
  -4   0   2 798.834 47.9221  12
   4   0  -2 771.096 39.5840   5
  -4   0   2 755.613 52.2289   8
   4   0  -2 824.790 44.2259   9
   4   0  -2 829.461 45.5756   4
  -4   0   2 763.882 51.2376   1
   4   0  -1 4.95686 7.76220  12
   4   0  -1 2.57118 5.92676   5
  -4   0   1 2.04495 8.67179   9
   4   0  -1 3.38339 8.09314   9
  -4   0   1-3.02276 9.06386   8
   4   0   0 84.7494 13.1399   9
  -4   0   0 81.8521 13.6693   9
  -4   0   0 95.1105 13.1809  10
   4   0   0 91.3811 16.4017  12
   4   0   0 75.6221 10.7883   5
  -4   0  -1-1.53584 6.65916   9
  -4   0  -1 3.12319 6.77084   5
  -4   0  -1 1.67974 7.28306  10
  -4   0  -1 8.74759 9.13197  12
   4   0   1 2.61046 9.44023  12
   4   0   1 1.22505 6.26528   5
  -4   0  -2 164.492 16.3267   9
   4   0   2 180.610 17.3064   5
  -4   0  -2 162.425 17.5820   5
   4   0   2 189.161 23.9501  12
  -4   0  -2 200.138 25.3851  12
  -4   0  -3-2.64808 6.87824   9
   4   0   3 11.7034 8.94372   5
  -4   0  -3 5.21576 7.53979   5
  -4   0  -4 2047.05 80.7530   5
   4   0   4 1969.66 80.5469   5
   4   0   4 1892.76 86.4837   7
   4   0   4 1894.35 89.5002  12
  -4   0  -5 8.80195 8.89761   5
   4   0   5 6.00917 12.1485   7
   4   0   5 3.24887 9.74232  11
   4   0   5-3.03962 10.6437  12
  -4   0  -6 1703.19 78.2691   5
   4   0   6 1702.00 86.8686   7
   4   0   6 1685.28 84.7389  12
   4   0   6 1880.26 90.3743  11
   4   0   7 3.82543 18.9430   7
   4   0   7-6.57848 12.6167  12
   4   0   7-3.78652 12.3431  11
  -4   0  -7-2.80380 11.0495   5
   4   0   8 12.4876 15.9872  11
   4   0   8 23.9600 16.3953  12
  -4   0  -8 41.1305 16.2017   5
   4   0   8 52.6849 24.7634   4
   4   0   9 13.3977 18.9389  11
   4   0   9-7.11307 17.6128  12
   4   0   9 45.0493 20.3652   4
  -4   0  -9-3.53874 15.9980   5
   4   0   9 28.2347 17.8661   6
   4   0  10 40.6118 18.8818  12
  -4   0 -10-11.7862 19.4546   5
   4   0  10 13.0471 18.0181   6
   4   0  11-7.65914 16.2423  12
   4   0  11-9.33634 20.6779   6
  -4   0 -11-12.9534 19.1263   5
   4   0  11-25.2731 36.5771   4
   4   0  12 428.601 62.3609   2
   4   0  12 458.931 57.8633   4
  -4   0 -12 470.549 50.0083   5
   4   0  13-8.49161 34.3345   2
  -4   0 -13-15.2757 24.7927   5
   4   0  14 1110.53 107.109   2
   4   0  14 1072.83 94.1033   4
  -4   0 -14 986.548 79.5812   5
   4   0  15-19.6990 35.6234   2
  -4   0 -15-5.80000 24.0364   5
   4   0  15-36.8512 41.6159   4
   4   0  16 606.555 72.4549   4
  -4   0 -16 794.431 73.2579   5
   4   0  17 7.49262 33.8699   4
   4  -1 -18 43.9074 29.4923   7
   4  -1 -17 1660.31 113.150   7
   4   1 -17 1944.84 129.992   7
   4  -1 -17 1699.47 116.242   5
   4  -1 -16 55.2619 26.1083   7
   4   1 -16 81.8311 34.9999   7
   4  -1 -16 76.3407 33.5915   5
   4   1 -15 109.477 35.1066   7
   4  -1 -15 161.667 36.4975   7
   4  -1 -15 145.093 35.6099   5
   4   1 -15 111.953 29.3261   6
   4   1 -14 15.8454 17.8676   6
   4  -1 -14-11.6781 23.6086   7
   4   1 -14 21.2050 27.8551   7
   4  -1 -13 1284.90 78.1712   6
   4   1 -13 1434.67 93.2583   6
   4   1 -13 1426.64 102.842   7
   4  -1 -13 1438.53 95.6780   7
  -4  -1  12 589.602 34.6426  12
   4  -1 -12 603.176 52.2224   6
   4   1 -12 727.928 64.4984   6
   4  -1 -12 652.509 61.8981   7
   4   1 -12 573.405 63.6391   7
  -4  -1  11 454.136 31.5138  12
   4   1 -11 321.183 44.0261   6
   4  -1 -11 383.398 41.9522   6
   4  -1 -11 362.189 44.8071   7
  -4  -1  10 722.502 41.9662  12
   4   1 -10 575.363 57.1650   6
   4  -1 -10 677.266 53.9985   6
   4  -1 -10 543.837 53.0749   7
  -4  -1   9 3248.08 118.700  12
   4   1  -9 3122.21 146.155   6
   4  -1  -9 2969.71 134.476   6
  -4  -1   8 502.565 35.7567  12
   4  -1  -8 434.001 30.8056  12
   4  -1  -8 455.871 44.7940   9
   4   1  -8 480.494 49.9857   8
   4  -1  -8 554.559 53.3802   2
   4  -1  -8 508.712 50.6337   1
   4   1  -8 439.569 46.7624   6
   4  -1  -8 464.479 42.9073   6
   4   1  -7 132.108 21.2519  12
   4  -1  -7 130.964 18.0228  12
  -4  -1   7 119.119 18.1103  12
   4   1  -7 126.543 27.1966   8
   4  -1  -7 107.883 24.2211   9
   4   1  -7 146.574 26.5686   6
   4  -1  -7 101.559 26.1875   1
   4  -1  -7 134.269 23.7397   6
   4  -1  -6 4448.90 151.927  12
  -4  -1   6 4678.50 158.236  12
   4   1  -6 4546.62 162.053  12
   4  -1  -6 4767.65 168.240   9
   4   1  -6 4535.74 174.950   8
  -4  -1   6 4741.18 190.165   8
   4  -1  -6 5069.63 178.209   1
   4   1  -6 4180.56 139.988   3
   4  -1  -6 3963.47 132.733   4
   4   1  -6 4655.90 178.731   6
   4  -1  -5 10133.9 321.393   1
   4  -1  -5 9547.03 312.046   9
   4   1  -5 9624.37 321.549   8
  -4  -1   5 9434.38 334.364   8
   4  -1  -5 9360.56 301.281  12
  -4  -1   5 9511.50 306.490  12
   4   1  -5 9502.94 310.077  12
   4   1  -5 9625.91 325.229   6
  -4  -1   4 46.0869 13.5319  12
  -4   1   4 30.8444 10.3949  12
   4   1  -4 30.2300 11.4267  12
   4  -1  -4 23.8255 9.64172  12
   4   1  -4 56.5924 15.8027   9
   4  -1  -4 19.2733 13.3432   8
   4  -1  -4 33.7201 13.5058   9
  -4   1   4 45.7487 15.9816   8
  -4  -1   4 47.3263 16.9822   8
   4   1  -4 35.9936 10.9573   4
  -4   1   3 3635.49 136.099  12
   4   1  -3 3750.23 141.472  12
   4  -1  -3 3612.92 134.265  12
  -4  -1   3 3668.44 139.583  12
   4   1  -3 3866.06 125.723  10
   4   1  -3 3887.50 136.479   9
  -4   1   3 3704.29 150.915   8
   4  -1  -3 3723.88 143.191   8
  -4  -1   3 3564.66 151.101   8
   4  -1  -3 3658.44 135.445   9
  -4  -1   3 3550.90 146.851   1
   4   1  -3 3677.16 133.150   4
   4   1  -2 4961.13 174.366  12
   4  -1  -2 4953.15 168.411  12
  -4  -1   2 4264.18 169.379  12
   4   1  -2 4962.73 157.388  10
   4   1  -2 4842.16 162.037   5
   4  -1  -2 4626.15 152.128   5
  -4   1   2 4554.88 167.719   9
  -4   1   2 4896.37 179.441   8
   4  -1  -2 4814.58 164.887   9
  -4  -1   2 4824.81 181.546   8
   4   1  -2 5143.38 163.829   9
  -4  -1   2 4834.98 177.772   1
   4   1  -2 4819.87 168.008   4
  -4   1   1 6258.59 194.999  10
   4   1  -1 6367.68 205.323   5
   4  -1  -1 6411.54 195.203   5
   4  -1  -1 6366.79 208.067   9
  -4   1   1 6411.69 212.624   9
  -4  -1   1 6608.87 227.264   8
  -4   1   1 6264.98 220.413   8
   4   1  -1 6843.28 205.388   9
   4   1  -1 6578.29 221.072  12
   4  -1  -1 6714.19 216.867  12
   4   1  -1 6153.25 215.761   4
  -4  -1   0 1551.65 66.9315  10
   4   1   0 1563.63 64.8240   5
   4  -1   0 1588.39 56.3771   5
   4   1   0 1683.77 62.6171   9
  -4   1   0 1592.33 75.4424   8
  -4   1   0 1621.55 69.6467   9
   4   1   0 1706.85 78.6533  12
   4  -1   0 1608.32 74.9931  12
   4   1   0 1645.68 78.0450   4
  -4  -1  -1 3544.84 129.466  10
  -4   1  -1 3519.02 118.798   5
  -4  -1  -1 3685.61 130.952   5
   4  -1   1 3699.65 117.057   5
   4   1   1 3633.70 125.011   5
  -4   1  -1 3831.67 129.483   9
   4   1   1 3774.28 141.028  12
   4  -1   1 3813.49 139.091  12
  -4  -1  -1 3854.37 143.410  12
   4   1   1 3558.03 141.721   4
   4  -1   2 14681.1 460.109  12
  -4  -1  -2 15005.7 465.921  12
  -4  -1  -2 14345.6 450.979  10
  -4  -1  -2 14849.6 436.717   9
  -4   1  -2 14951.8 446.469   9
  -4  -1  -2 15536.3 451.659   5
  -4   1  -2 14846.0 438.935   5
   4  -1   2 14774.6 438.150   5
   4   1   2 14668.9 444.989   5
   4  -1   2 15118.5 451.910   7
   4   1   2 15227.3 467.875   4
  -4  -1  -3 25605.1 759.763  12
  -4  -1  -3 25301.0 725.230   9
   4   1   3 25545.7 740.104   5
  -4  -1  -3 25512.8 743.310   5
  -4   1  -3 24348.5 732.063   5
   4  -1   3 25181.8 746.505   7
   4   1   3 24777.0 764.487   4
   4   1   4 5971.40 211.116  12
  -4  -1  -4 5952.00 215.917  12
   4   1   4 6150.33 201.408   5
  -4  -1  -4 6033.60 202.359   5
  -4   1  -4 5841.24 193.765   5
   4   1   4 6207.13 208.425   7
   4  -1   4 6071.96 208.021   7
   4   1   4 5929.96 222.699   4
  -4  -1  -4 6082.88 183.840   9
  -4  -1  -5 2.48390 10.2911   5
   4   1   5 2.47668 10.7386   5
  -4   1  -5 11.7870 8.70124   5
   4   1   5-2.96626 11.6896   7
   4  -1   5 9.20807 12.7165   7
  -4  -1  -5-3.56901 11.1777  12
   4  -1   5 3.07854 11.4758  12
   4  -1   5-3.54106 13.1998  11
   4   1   5 6.24657 11.6426  12
   4   1   6 542.711 41.2198   5
  -4  -1  -6 528.731 39.7035   5
  -4   1  -6 472.983 35.5521   5
   4   1   6 457.742 41.6606  12
   4  -1   6 563.084 44.1682  12
   4   1   6 410.953 40.0345   7
   4  -1   6 518.935 45.1193   7
   4  -1   6 529.000 45.9953  11
   4   1   6 535.940 42.7733  11
   4   1   7 2804.60 121.600  11
   4  -1   7 2839.71 129.354  11
   4   1   7 2945.60 122.548  12
   4  -1   7 2869.61 121.523  12
  -4   1  -7 2906.44 114.595   5
  -4  -1  -7 2736.37 116.587   5
   4   1   7 2783.36 124.179   7
   4  -1   7 2725.84 126.632   7
   4   1   7 2773.93 135.339   4
   4   1   8 653.102 51.2189  11
   4  -1   8 619.116 56.0138  11
   4   1   8 626.017 50.1274  12
   4  -1   8 657.030 50.2364  12
  -4   1  -8 577.251 44.9928   5
  -4  -1  -8 601.721 47.0620   5
   4  -1   8 652.956 54.2874   6
   4   1   8 596.131 59.5779   4
   4   1   9 7458.94 274.983  11
  -4   1  -9 7911.53 268.670   5
  -4  -1  -9 7438.72 268.894   5
   4   1   9 8267.64 273.179  12
   4  -1   9 8176.60 271.651  12
   4  -1   9 7502.48 279.686   6
   4   1   9 8001.43 296.658   4
   4   1  10 1079.19 84.3659   4
  -4   1 -10 1108.68 69.1325   5
  -4  -1 -10 1029.52 68.8976   5
   4   1  10 1124.15 70.8493  12
   4  -1  10 998.191 66.6690  12
   4   1  10 915.705 66.5019   6
   4  -1  10 1089.75 77.9032   6
   4   1  11 603.091 52.5468  12
  -4   1 -11 638.946 54.8518   5
  -4  -1 -11 631.185 55.7358   5
   4   1  11 536.044 51.5148   6
   4  -1  11 550.928 64.2211   4
   4   1  11 515.277 64.5488   4
   4  -1  12 31.1899 29.0694   2
  -4   1 -12 4.62679 18.7125   5
   4  -1  12 19.4994 26.2836   4
   4   1  12-6.87554 29.1592   4
  -4  -1 -12 43.2034 22.5555   5
   4   1  12 13.5150 24.0997   6
   4  -1  13 390.631 60.4840   2
  -4  -1 -13 217.402 38.8360   5
  -4   1 -13 330.480 44.6006   5
   4  -1  13 263.939 48.0520   4
   4   1  13 266.391 48.9195   4
   4  -1  14 467.861 69.8467   2
  -4  -1 -14 499.115 56.3381   5
   4  -1  14 294.255 55.3270   4
   4   1  14 321.533 61.1774   4
  -4   1 -14 456.439 52.8735   5
   4  -1  15 334.608 63.4216   2
  -4  -1 -15 436.109 54.8681   5
  -4   1 -15 497.428 56.4744   5
   4   1  15 550.823 69.8512   4
   4  -1  15 322.228 56.5923   4
  -4   1 -16-6.02595 28.3082   5
   4   1  16 15.5484 35.1422   4
  -4  -1 -16 6.21657 30.2659   5
   4  -1  16-21.8172 36.0115   4
   4   1  17 357.588 60.3983   4
   4  -1  17 321.986 56.5632   4
   4  -2 -17 465.969 60.1859   5
   4   2 -17 457.630 67.3715   7
   4  -2 -17 466.669 57.8866   7
   4  -2 -16 151.278 39.6931   5
   4   2 -16 104.671 39.4136   7
   4  -2 -16 175.018 37.2286   7
   4   2 -15-5.93463 22.1219   6
   4   2 -15 15.7214 30.9771   7
   4  -2 -15-5.33375 23.1261   7
   4  -2 -15 23.9799 23.6248   5
  -4  -2  14 653.714 39.1210  12
   4  -2 -14 708.547 68.6257   5
   4  -2 -14 765.470 67.0912   7
   4   2 -14 855.417 83.2739   7
   4   2 -14 772.050 71.5168   6
  -4  -2  13 206.339 24.0798  12
   4  -2 -13 171.139 24.1106   6
   4   2 -13 219.841 39.8364   6
   4   2 -13 232.296 46.7548   7
   4  -2 -13 216.757 35.2481   7
   4  -2 -13 212.230 39.3834   5
  -4  -2  12 1464.77 70.7888  12
   4  -2 -12 1396.79 88.4095   7
   4   2 -12 1468.26 98.7265   6
   4  -2 -12 1399.57 74.7713   6
   4  -2 -12 1272.75 85.8876   5
  -4  -2  11 460.070 38.7820  12
   4   2 -11 482.089 56.1935   6
   4  -2 -11 423.520 40.0860   6
   4  -2 -11 457.264 48.1841   7
  -4  -2  10 4082.55 151.298  12
   4   2 -10 4132.40 182.435   6
   4  -2 -10 3988.12 157.060   6
   4  -2 -10 3934.66 165.178   7
  -4  -2   9 3675.81 136.757  12
   4  -2  -9 3332.23 143.640   7
   4   2  -9 3527.38 162.297   6
   4  -2  -9 3254.91 138.012   6
   4  -2  -8 617.654 60.2636   8
   4  -2  -8 599.309 50.6700   9
   4   2  -8 460.900 48.8334   8
  -4  -2   8 617.977 43.7168  12
   4  -2  -8 487.682 30.4131  12
   4  -2  -8 644.701 56.4440   2
   4   2  -8 618.011 55.5466   2
   4  -2  -8 514.957 52.4264   1
   4   2  -8 503.721 51.7823   1
   4   2  -8 594.296 56.1303   6
   4  -2  -8 556.216 43.8512   6
   4  -2  -7 2371.40 107.031   9
   4   2  -7 2446.14 115.115   8
   4  -2  -7 2458.30 120.386   8
   4  -2  -7 2179.80 86.0204  12
  -4  -2   7 2315.94 100.815  12
   4   2  -7 2205.15 117.421   6
   4   2  -7 2381.00 113.267   1
   4  -2  -7 2252.01 112.302   1
   4  -2  -6 2308.21 105.904   1
   4   2  -6 2085.54 101.855   1
   4   2  -6 2071.95 103.792   8
   4  -2  -6 2171.31 98.8713   9
   4  -2  -6 2136.17 107.201   8
   4  -2  -6 2074.44 83.3081  12
  -4  -2   6 2087.74 94.9168  12
   4   2  -6 1978.25 96.3098  12
   4  -2  -6 2067.24 78.9766   3
   4   2  -6 2174.31 84.4192   3
   4   2  -6 2207.50 112.012   6
  -4  -2   5 1777.49 84.0794  12
   4  -2  -5 1714.52 73.1119  12
   4   2  -5 1738.82 85.9622  12
   4  -2  -5 1706.97 87.2110   1
   4   2  -5 1741.08 87.3096   1
   4  -2  -5 1819.91 84.8091   9
   4  -2  -5 1852.09 92.0271   8
  -4  -2   5 1597.44 96.2086   8
   4   2  -5 1686.55 94.0255   6
   4  -2  -4 2256.10 104.634   8
  -4  -2   4 2236.33 114.467   8
   4  -2  -4 2324.31 100.684   9
  -4  -2   4 2487.85 105.005  12
   4  -2  -4 2403.44 93.8150  12
   4   2  -4 2466.28 107.278  12
   4   2  -4 2417.10 114.575   6
   4   2  -3 3294.36 126.094   5
   4  -2  -3 3368.89 131.863   8
   4  -2  -3 3456.79 128.562   9
  -4  -2   3 3258.63 141.686   8
  -4   2   3 3307.80 138.285   8
  -4  -2   3 3151.98 136.008   1
  -4  -2   3 3486.13 134.329  12
   4  -2  -3 3381.11 124.028  12
   4   2  -3 3308.15 134.635  12
   4   2  -2 7809.84 266.141  12
   4  -2  -2 7622.57 255.098  12
   4   2  -2 7864.83 250.879  10
   4   2  -2 8028.59 254.527   5
  -4   2   2 8317.73 269.093   8
   4   2  -2 7841.73 249.599   9
  -4  -2   2 7722.73 271.962   8
   4  -2  -2 7852.38 254.450   9
  -4  -2   2 7711.80 266.106   1
   4   2  -2 8002.89 261.568   4
   4   2  -1 1960.19 81.1909  10
   4   2  -1 2011.05 81.2771   5
   4  -2  -1 1919.39 61.7028   5
   4   2  -1 2014.60 92.7896  12
   4  -2  -1 2102.96 87.3187  12
   4   2  -1 1934.14 89.6164   4
   4   2  -1 2004.13 75.9121   9
  -4   2   1 2087.96 90.6572   8
  -4   2   1 1983.59 85.2003   9
   4   2   0 640.513 37.8593   5
  -4  -2   0 677.148 43.3131   5
  -4   2   0 631.739 42.1701   8
  -4   2   0 734.370 42.8604   9
   4   2   0 737.950 33.6110   9
   4   2   0 607.708 45.3599  12
   4  -2   0 667.776 44.0728  12
  -4  -2   0 696.485 48.3636  12
   4   2   0 680.021 47.6657   4
   4   2   1 31.1317 14.6888  12
  -4  -2  -1 72.7319 13.8522  10
   4  -2   1 84.8998 17.2088  12
  -4  -2  -1 41.3683 13.8651  12
  -4  -2  -1 34.6731 12.1354   5
  -4   2  -1 43.7792 6.43936   5
  -4   2  -1 62.5018 12.9945   8
   4   2   1 50.2267 7.92987   9
  -4   2  -1 85.0695 15.7123   9
   4  -2   1 46.5875 11.3066   7
   4   2   1 36.8972 13.9642   4
   4   2   1 35.2688 11.0896   5
  -4  -2  -2 7519.70 253.786  12
   4  -2   2 7564.83 250.248  12
  -4  -2  -2 7591.55 243.960   5
  -4   2  -2 7310.64 221.215   5
   4   2   2 7260.88 236.253   5
   4  -2   2 7247.59 250.519  11
  -4  -2  -2 7413.44 242.865  10
  -4   2  -2 7329.87 238.719   9
   4  -2   2 7431.26 238.491   7
   4   2   2 7339.51 257.261   4
  -4  -2  -3 4873.83 179.246  12
   4  -2   3 4750.13 175.280  12
  -4  -2  -3 4989.63 170.599   5
  -4   2  -3 4746.50 151.181   5
   4   2   3 4802.40 164.107   5
   4  -2   3 4501.99 176.040  11
  -4  -2  -3 4712.58 169.798  10
   4  -2   3 4697.55 167.347   7
   4   2   3 4888.78 185.558   4
   4   2   4 238.333 30.0006  12
  -4  -2  -4 303.933 32.3949  12
  -4  -2  -4 293.972 29.4065  10
   4   2   4 255.802 27.1691   5
  -4  -2  -4 274.262 28.0751   5
  -4   2  -4 235.050 20.4873   5
   4  -2   4 298.733 30.9778   7
   4   2   4 233.581 32.8451   4
   4   2   5 10598.3 309.909   5
  -4  -2  -5 10170.9 310.714   5
  -4   2  -5 10399.3 297.057   5
   4   2   5 10517.7 315.265   7
   4  -2   5 10360.8 317.538   7
   4   2   5 10944.7 320.634  12
  -4  -2  -5 10125.9 321.196  12
   4  -2   5 10942.7 319.903  12
  -4   2  -6 3716.01 135.165   5
   4   2   6 3928.88 145.788   5
  -4  -2  -6 3539.51 143.033   5
   4   2   6 4009.37 152.215  12
   4  -2   6 3925.77 151.151  12
  -4  -2  -6 3587.18 150.928  12
   4  -2   6 3601.42 151.118   7
   4  -2   6 3697.68 158.167  11
   4   2   7 1179.15 68.1187  11
   4  -2   7 1310.47 81.1087  11
   4   2   7 1180.97 71.9686  12
   4  -2   7 1418.44 76.0581  12
  -4   2  -7 1268.44 64.2484   5
  -4  -2  -7 1177.77 68.8850   5
   4   2   7 1185.23 69.5626   5
   4  -2   7 1349.35 80.3758   7
   4  -2   7 1119.71 75.7771   6
   4   2   7 1316.12 86.0990   4
   4   2   8 474.505 43.2951  11
   4   2   8 496.866 45.7750  12
   4  -2   8 408.708 41.2641  12
  -4  -2  -8 543.072 45.7546   5
  -4   2  -8 447.901 39.6994   5
   4  -2   8 441.454 48.0289   6
   4   2   8 466.928 54.4736   4
   4   2   9 277.716 44.5623   4
  -4  -2  -9 225.891 32.6495   5
  -4   2  -9 238.726 31.3471   5
   4  -2   9 279.681 34.9294  12
   4   2   9 261.032 33.4326  11
   4   2   9 224.297 34.2627  12
   4   2  10 4.00752 15.7927  11
   4   2  10 32.0324 18.4582  12
   4   2  10-10.7772 16.5606   6
  -4   2 -10 18.8161 17.6784   5
   4   2  10-6.45533 30.3251   4
  -4  -2 -10-4.22290 16.1976   5
   4   2  11 948.087 67.1612  12
  -4   2 -11 865.353 65.2051   5
  -4  -2 -11 917.764 68.5196   5
   4   2  11 796.901 60.9201   6
   4   2  11 884.383 83.8529   4
   4  -2  12 202.360 47.4650   2
  -4   2 -12 177.376 34.0246   5
   4   2  12 223.624 45.4583   4
  -4  -2 -12 143.435 33.2360   5
   4   2  12 166.642 30.4887   6
   4   2  12 182.535 32.9448  12
  -4   2 -13-4.91685 19.3761   5
   4   2  13 22.6096 28.0930   4
  -4  -2 -13 26.6027 24.5271   5
   4  -2  13 13.4575 22.7615   4
   4  -2  13-33.8498 32.4590   2
  -4   2 -14 152.900 33.8018   5
   4   2  14 70.4278 40.1016   4
   4  -2  14 62.5920 32.1617   4
  -4  -2 -14 102.280 34.5554   5
   4  -2  14 54.8530 37.0510   2
   4  -2  15 156.314 41.4796   4
   4   2  15 135.980 43.7197   4
  -4   2 -15 291.512 45.0819   5
  -4  -2 -15 181.502 42.3549   5
   4  -2  15 195.883 54.1272   2
   4   2  16-16.2069 34.3625   4
  -4   2 -16 23.6577 28.7947   5
   4  -2  16-7.20266 29.1213   4
   4   2  17-16.0762 37.7624   4
   4  -2  17 43.1826 34.4324   4
   4  -3 -17-58.1251 33.0701   5
   4  -3 -16 790.028 68.6262   7
   4   3 -16 1021.48 96.8838   7
   4  -3 -16 856.435 77.1057   5
   4  -3 -15-4.66177 20.2149   7
   4   3 -15-8.38655 30.3298   7
   4  -3 -15-17.7657 26.2301   5
   4   3 -15-13.4731 24.3634   6
   4  -3 -14 395.828 51.6803   5
   4  -3 -14 527.049 52.5813   7
   4   3 -14 373.557 60.0464   7
   4   3 -14 359.809 54.5996   6
  -4  -3  14 494.344 41.6438  12
   4  -3 -13 224.539 38.7283   5
  -4  -3  13 279.678 32.7608  12
   4   3 -13 176.517 43.9175   7
   4  -3 -13 299.932 38.8171   7
   4   3 -13 257.071 45.9192   6
  -4  -3  12 2472.45 104.039  12
   4  -3 -12 1980.21 109.025   5
   4  -3 -12 1979.08 102.875   7
   4   3 -12 2264.45 129.099   6
   4  -3 -12 1751.88 79.9648   6
   4  -3 -11 1546.99 66.9986  10
   4  -3 -11 1659.44 92.6989   5
   4  -3 -11 1492.33 85.7290   7
   4   3 -11 1653.78 108.062   6
   4  -3 -11 1445.71 72.3970   6
   4  -3 -10 28.0149 19.5245   5
  -4  -3  10 43.2289 17.5829  12
   4  -3 -10 38.8362 11.7612  10
   4  -3 -10 59.5822 18.5181   7
   4   3 -10 37.2858 20.2950   6
   4  -3 -10 60.1696 17.1761   6
  -4  -3   9 4303.54 157.962  12
   4  -3  -9 3511.52 122.790  10
   4  -3  -9 4040.23 155.277   5
   4  -3  -9 3949.68 150.259   7
   4   3  -9 4048.79 180.676   6
   4  -3  -9 3696.75 144.243   6
  -4  -3   8 37.4012 10.3498   4
   4  -3  -8 28.2098 14.4688   5
   4  -3  -8 30.7094 9.21256  12
  -4  -3   8 18.0754 14.2659  12
   4  -3  -8 40.5350 14.8264   6
   4  -3  -8-18.7134 29.0061   1
   4   3  -8-22.3168 27.9668   1
   4  -3  -8 42.9048 21.9890   2
   4   3  -8 51.6556 23.6497   2
   4   3  -8 35.0987 21.7382   8
   4  -3  -8 42.7408 22.6676   8
   4  -3  -8 14.3886 14.0305   7
   4   3  -8 85.8515 25.8828   6
  -4  -3   7 535.505 32.8342   4
  -4  -3   7 429.878 41.1606  12
   4  -3  -7 438.906 29.1865  12
   4  -3  -7 419.377 36.5052   5
   4  -3  -7 438.331 46.8483   2
   4   3  -7 486.649 48.5817   2
   4  -3  -7 455.228 46.1451   1
   4   3  -7 498.474 47.0769   1
   4   3  -7 454.972 45.8818   8
   4  -3  -7 360.331 45.1300   8
   4   3  -7 564.066 54.8855   6
   4  -3  -6 7423.42 259.541   1
   4   3  -6 7480.61 257.902   1
  -4  -3   6 7572.67 257.810  12
   4  -3  -6 6997.39 231.665  12
   4  -3  -6 7016.91 238.083   5
   4  -3  -6 7084.09 252.192   9
   4  -3  -6 7581.35 266.378   8
   4   3  -6 7679.03 277.810   6
   4  -3  -6 7146.00 237.433   3
  -4  -3   6 7564.42 236.329   4
   4   3  -6 7617.36 245.703   3
   4  -3  -5 79.4447 14.2313   5
  -4  -3   5 93.6558 16.8251   4
   4   3  -5 132.895 20.8598   3
   4  -3  -5 81.5558 19.8071   1
   4   3  -5 92.1480 21.3734   1
   4  -3  -5 81.0965 16.3390   3
  -4  -3   5 82.9472 19.1517  12
   4   3  -5 74.4307 19.4657  12
   4  -3  -5 89.6724 14.9256  12
  -4   3   5 65.2472 19.4575   9
   4  -3  -5 57.3390 17.4099   9
   4  -3  -5 55.6068 18.5021   8
   4   3  -5 88.9160 22.4490   6
  -4  -3   4 136.160 24.3179  12
   4   3  -4 150.678 24.7045  12
   4  -3  -4 169.955 19.7602  12
   4   3  -4 107.799 23.8914   6
   4  -3  -4 165.063 24.2891   9
  -4   3   4 134.169 23.3246   9
   4  -3  -4 122.587 22.1480   8
   4  -3  -4 116.656 14.0061   5
  -4  -3   4 122.901 18.6608   4
   4   3  -3 3.66385 11.9469  12
  -4  -3   3 17.8112 12.8857  12
   4  -3  -3 16.1225 9.54713  12
   4   3  -3 5.59975 11.0379   5
   4   3  -3 26.6894 12.0684   6
   4  -3  -3 10.3513 11.7019   9
   4  -3  -3 5.61848 10.4762   8
   4  -3  -3 13.4776 5.86575   5
  -4  -3   3 12.5458 10.3999   4
  -4   3   3 6.90656 10.3591   1
  -4  -3   3-3.54465 11.1054   1
  -4  -3   2 5773.61 203.746   1
  -4   3   2 5404.49 200.300   1
   4   3  -2 5823.39 208.433  12
   4  -3  -2 5774.78 194.470  12
   4   3  -2 5553.15 192.567  10
   4  -3  -2 5762.57 192.643   9
   4   3  -2 5936.28 195.144   5
   4  -3  -2 5477.38 163.905   5
  -4  -3   2 5125.53 206.335   8
   4  -3  -2 5700.41 193.415   8
  -4   3   2 5637.16 199.205   8
  -4  -3   2 5806.23 196.912   4
   4   3  -2 5850.37 215.086   6
   4   3  -1 898.472 60.1672  12
   4  -3  -1 918.048 53.9991  12
   4   3  -1 900.059 51.6631  10
   4  -3  -1 988.237 55.3635  11
   4   3  -1 954.528 51.4235   5
  -4   3   1 949.441 54.0842   8
  -4  -3   1 864.533 54.5450   4
  -4   3   1 981.371 57.4308   1
  -4  -3   1 888.290 55.3996   1
   4   3   0 551.514 45.5010  12
   4  -3   0 575.218 43.0067  12
  -4  -3   0 624.690 46.3276  12
   4  -3   0 555.947 41.8616  11
   4   3   0 544.318 39.4138  10
  -4  -3   0 511.467 40.2770   5
   4   3   0 590.210 38.0534   5
   4   3   0 577.018 29.4974   9
  -4   3   0 577.263 38.4825   8
   4  -3   0 556.616 31.7706   7
  -4  -3   0 574.420 44.1763   4
   4   3   0 527.907 44.5644   4
   4  -3   1 1142.57 63.1418  12
   4   3   1 1061.08 64.9979  12
  -4  -3  -1 1078.15 64.6481  12
   4  -3   1 981.419 60.2695  11
  -4  -3  -1 988.313 58.9403   5
   4   3   1 1001.54 53.3481   5
   4   3   1 1058.82 38.9114   9
  -4   3  -1 1181.94 55.1567   8
  -4   3  -1 1072.56 57.4607   9
   4  -3   1 1056.47 50.8730   7
   4   3   1 1141.48 68.9544   4
  -4  -3  -2 2183.40 100.624  12
  -4  -3  -2 2046.71 91.9920  10
   4  -3   2 2258.47 101.005  11
  -4   3  -2 2087.13 89.8293   9
  -4   3  -2 2052.00 66.5310   5
  -4  -3  -2 2191.81 95.4436   5
   4   3   2 2074.95 87.1773   5
  -4   3  -2 2192.75 84.2627   8
   4  -3   2 2041.19 85.7131   7
   4   3   2 2111.95 104.551   4
   4   3   3 2396.80 107.994  12
  -4  -3  -3 2262.09 106.649  12
  -4  -3  -3 2455.79 103.628   5
  -4   3  -3 2249.44 78.5341   5
   4   3   3 2376.62 96.0339   5
  -4  -3  -3 2389.66 102.316  10
   4  -3   3 2367.38 109.605  11
   4  -3   3 2380.94 98.1589   7
   4   3   3 2314.11 113.947   4
   4   3   4 21.2556 14.6972  12
  -4  -3  -4 15.2564 12.6649   5
  -4  -3  -4 21.5313 13.0002  12
   4  -3   4 57.2376 18.4971  11
   4  -3   4 23.5726 12.7990   7
   4   3   4 33.7599 13.9112   5
  -4   3  -4 30.2974 8.70429   5
   4   3   4 27.2017 15.3554   4
   4  -3   5 892.442 59.9893   7
   4   3   5 995.723 63.5478  12
  -4  -3  -5 860.762 59.5037  12
  -4   3  -5 860.902 44.7630   5
   4   3   5 1022.16 58.0020   5
  -4  -3  -5 1007.93 59.4942   5
   4  -3   6 647.177 57.1222   6
   4  -3   6 667.495 54.0300   7
   4   3   6 614.914 51.3884  12
   4  -3   6 686.968 53.1793  12
  -4  -3  -6 703.637 53.5787  12
  -4   3  -6 645.737 40.3364   5
   4   3   6 701.290 50.4631   5
  -4  -3  -6 749.929 52.2528   5
   4  -3   7 566.450 49.4064  12
   4   3   7 633.227 50.9783  12
  -4  -3  -7 511.984 47.1417  12
  -4   3  -7 500.289 38.2290   5
  -4  -3  -7 509.286 44.5843   5
   4   3   7 518.087 46.0823   5
   4   3   7 551.730 48.8022   7
   4  -3   7 533.235 53.3185   6
   4  -3   7 570.842 53.0593   7
   4   3   7 543.584 56.5627   4
  -4  -3  -8 7759.51 267.795  12
   4   3   8 7990.37 267.089  12
   4  -3   8 8307.11 269.084  12
   4   3   8 7686.81 256.667  11
  -4   3  -8 8047.10 254.394   5
  -4  -3  -8 7603.99 263.995   5
  -4  -3  -8 6943.90 219.938   9
  -4   3  -8 8001.53 269.628   7
   4   3   8 8158.11 292.454   4
   4   3   9 16.2588 17.6294  12
   4   3   9 23.7285 16.2227  11
  -4  -3  -9 12.2820 9.17135   9
  -4   3  -9 17.7332 17.0106   7
  -4   3  -9 19.8900 15.5794   5
   4   3   9 25.3478 19.8512   4
  -4  -3  -9 8.30721 16.3746   5
   4   3  10 1132.00 74.6760  12
   4   3  10 1071.98 69.4116  11
  -4  -3 -10 1090.80 49.5058   9
  -4   3 -10 1106.75 69.4654   5
  -4  -3 -10 984.208 71.0059   5
  -4   3 -10 1073.80 77.0658   7
   4   3  10 1108.80 89.2180   4
   4   3  11 718.759 61.7943  12
  -4   3 -11 787.398 61.6090   5
  -4  -3 -11 762.210 64.9164   5
  -4  -3 -11 854.120 44.8114   9
  -4   3 -11 816.936 68.6045   7
   4   3  11 796.228 56.8624   6
   4   3  11 939.993 85.1901   4
   4   3  12 2120.26 135.540   2
   4  -3  12 1843.46 129.356   2
   4   3  12 2086.05 110.184  12
  -4   3 -12 1968.88 106.378   5
  -4  -3 -12 2137.17 114.920   5
   4   3  12 1861.02 99.1422   6
   4   3  12 2241.90 138.188   4
  -4   3 -13-4.84018 20.0585   5
   4   3  13-23.8160 29.5960   4
  -4  -3 -13-16.6160 24.0192   5
   4   3  13-25.1886 32.2084   2
   4  -3  13-16.8314 33.1677   2
   4   3  14 49.1321 34.7246   4
  -4   3 -14-20.7310 28.1143   5
  -4  -3 -14 35.3868 27.1891   5
   4   3  14-9.04635 34.6994   2
   4  -3  14 9.08414 29.6122   2
   4   3  15 175.938 47.1324   4
  -4   3 -15 253.470 44.4645   5
   4  -3  15 308.072 52.2155   4
  -4  -3 -15 174.798 42.7225   5
   4   3  15 251.314 54.9511   2
   4  -3  15 232.811 57.1985   2
  -4   3 -16-5.79045 26.1784   5
   4  -3  16-21.7311 27.0049   4
   4  -3  17 696.214 76.1869   4
   4   4 -16 90.5104 44.0802   7
   4  -4 -16-6.10716 40.2117   5
   4   4 -16 73.1305 33.0770   6
   4   4 -15 53.1081 32.0553   7
   4  -4 -15 46.3196 27.2539   5
   4   4 -15 89.5080 32.3864   6
   4  -4 -14 310.431 47.8302   5
  -4  -4  14 451.742 46.2467  12
   4   4 -14 324.713 59.7274   7
   4  -4 -14 327.666 40.4505   7
   4   4 -14 418.774 59.8301   6
   4  -4 -13 855.836 69.0321   5
   4  -4 -13 809.982 59.2262   7
   4   4 -13 809.287 84.6712   7
   4   4 -13 814.176 80.5398   6
  -4  -4  13 790.170 62.9170  12
   4  -4 -12 107.353 27.1391   5
  -4  -4  12 93.2697 25.2620  12
   4  -4 -12 90.8227 22.2854   7
   4   4 -12 65.6934 28.1128   6
  -4  -4  11 961.553 40.1486   4
  -4  -4  11 1070.01 69.3703  12
   4  -4 -11 974.222 66.4490   5
   4  -4 -11 976.162 58.5289   7
   4   4 -11 966.097 83.7660   6
   4  -4 -11 705.083 38.6415   6
   4  -4 -10 122.116 25.7921   5
  -4  -4  10 120.723 18.2857   4
   4  -4 -10 109.136 14.6675  11
  -4  -4  10 137.309 26.5108  12
   4  -4 -10 144.010 24.0325   7
   4   4 -10 81.4398 27.6314   6
   4  -4 -10 103.968 17.1030   6
   4  -4  -9 9019.55 268.876   4
  -4  -4   9 9584.16 278.165   4
   4  -4  -9 8301.43 292.680   5
  -4  -4   9 8930.11 306.900  12
   4  -4  -9 8467.67 283.294   7
   4   4  -9 9315.00 336.385   6
   4  -4  -9 7854.89 278.792   6
   4  -4  -8 123.079 21.8556   5
  -4  -4   8 145.902 20.6960   4
  -4  -4   8 133.202 26.3341  12
   4  -4  -8 147.008 15.8426  12
   4  -4  -8 99.6431 30.8692   2
   4   4  -8 78.5019 26.0137   2
   4  -4  -8 133.935 32.5647   1
   4   4  -8 148.359 30.5384   1
   4  -4  -8 128.972 20.7531   7
  -4  -4   8 159.967 36.2476   8
   4  -4  -8 163.428 33.6183   8
   4   4  -8 150.473 32.2885   6
  -4  -4   7 3736.92 134.792   4
   4  -4  -7 3797.46 158.910   2
   4   4  -7 3669.79 156.017   2
   4   4  -7 3509.62 150.437   1
   4  -4  -7 3957.01 158.072   1
  -4  -4   7 3683.89 154.664  12
   4  -4  -7 3429.36 123.255  12
   4  -4  -7 3472.21 134.019   5
   4  -4  -7 3742.23 164.299   8
  -4  -4   7 3622.26 169.897   8
   4  -4  -7 3567.85 128.572   7
   4   4  -7 3742.05 172.968   6
   4   4  -6 409.475 39.1611   3
   4  -4  -6 334.451 33.8869   3
  -4  -4   6 414.998 34.7351   4
   4   4  -6 364.187 38.5333   1
   4  -4  -6 380.675 39.5847   1
  -4  -4   6 419.161 43.2875  12
   4  -4  -6 387.850 28.4747  12
   4  -4  -6 405.568 31.1087  11
   4  -4  -6 380.014 29.4304   5
   4  -4  -6 333.968 26.0416   7
   4  -4  -6 357.934 43.1252   8
  -4  -4   6 358.623 45.2341   8
   4   4  -6 501.083 53.4231   6
  -4  -4   5 1537.63 85.0793  12
   4  -4  -5 1446.23 65.6026  12
   4  -4  -5 1523.07 67.7058  11
   4  -4  -5 1356.08 59.8845   5
   4  -4  -5 1430.17 81.6349   8
  -4   4   5 1348.67 80.2616   9
   4  -4  -5 1294.28 73.6837   9
  -4  -4   5 1483.88 89.9842   8
   4  -4  -5 1484.85 75.6132   3
   4   4  -5 1485.20 79.7077   3
  -4  -4   5 1482.28 72.4259   4
   4   4  -5 1255.94 88.8905   6
  -4  -4   4 433.831 42.9510  12
   4   4  -4 444.463 44.6301  12
   4  -4  -4 428.137 33.0928  12
   4  -4  -4 398.203 32.7723  11
   4  -4  -4 384.092 37.3605   9
   4   4  -4 464.334 40.1953   5
   4  -4  -4 417.999 24.4000   5
  -4   4   4 341.536 37.0134   9
   4  -4  -4 408.723 39.6385   8
  -4  -4   4 406.107 36.0315   4
   4   4  -4 504.330 50.5147   6
  -4   4   3 764.033 53.9155   1
  -4  -4   3 803.941 55.3320   1
   4  -4  -3 761.861 47.7210  12
   4   4  -3 908.757 62.3937  12
   4  -4  -3 805.038 48.4383  11
   4  -4  -3 856.621 52.0635   9
   4   4  -3 818.489 53.9127   5
   4  -4  -3 750.897 31.3752   5
  -4   4   3 858.265 56.4124   9
   4  -4  -3 768.375 50.0696   8
   4   4  -3 811.466 63.6595   6
  -4  -4   3 633.178 47.4964   4
  -4  -4   2 2896.27 118.577   4
  -4   4   2 2724.45 117.530   1
  -4  -4   2 2753.09 119.227   1
   4   4  -2 2908.39 129.325  12
   4  -4  -2 2776.19 113.569  11
   4   4  -2 3023.08 116.519   5
   4  -4  -2 2681.59 108.189   8
   4  -4  -2 2699.85 90.4532   7
   4   4  -2 2533.39 128.489   6
  -4   4   1 91.5177 18.3993   1
  -4  -4   1 51.9448 15.5056   1
  -4  -4   1 64.6520 18.3709  12
   4   4  -1 90.2790 22.3461  12
   4   4  -1 94.1931 19.1329  10
   4  -4  -1 63.5521 15.8392  11
   4   4  -1 74.0782 17.0266   5
   4  -4  -1 61.2701 10.3216   7
  -4  -4   1 68.9645 17.9219   4
  -4  -4   0 222.840 30.3103  12
   4   4   0 219.378 30.2656  12
   4  -4   0 161.058 24.1246  11
   4   4   0 195.556 25.6068  10
   4   4   0 136.375 21.0411   5
  -4   4   0 206.059 21.5158   8
   4  -4   0 173.513 17.6344   7
  -4  -4   0 161.818 25.9773   4
  -4  -4  -1 66.1503 17.9679  12
   4   4   1 33.5398 6.96616   9
   4  -4   1 24.4835 10.2687   7
  -4   4  -1 42.5999 11.4043   8
   4   4   1 22.2550 12.6888   5
   4   4   1 48.1433 14.2530  10
   4  -4   1 64.0900 18.5208  11
  -4  -4  -2 92.4252 20.1335  12
   4  -4   2 46.7414 17.0458  11
  -4   4  -2 94.0517 14.4004   8
   4  -4   2 91.8515 16.5091   7
   4   4   2 80.7651 16.9263   5
  -4  -4  -3 11604.3 382.325  12
   4   4   3 11961.1 384.735  12
   4  -4   3 11437.2 385.957  11
  -4   4  -3 11420.6 340.493   5
   4   4   3 11570.6 366.259   5
  -4   4  -3 11863.6 351.423   8
   4  -4   3 11752.2 384.923   6
   4  -4   3 11703.8 368.155   7
  -4  -4  -3 12229.1 387.112   4
   4   4   3 10987.3 391.862   4
  -4  -4  -4 730.979 53.1493  12
   4   4   4 629.783 52.6580  12
  -4   4  -4 600.803 31.6342   5
   4   4   4 678.178 46.6623   5
   4  -4   4 597.568 53.5564  11
   4  -4   4 604.264 47.4306   7
   4  -4   4 632.023 55.0587   6
  -4  -4  -4 582.368 52.5156   4
   4   4   4 597.022 55.7559   4
   4  -4   5 9243.81 305.441   7
   4   4   5 9104.74 309.301  12
  -4  -4  -5 8761.81 306.394  12
   4   4   5 9556.44 299.711   5
  -4  -4  -5 8874.83 303.828   5
  -4   4  -5 8710.87 277.958   5
  -4   4  -6 555.781 45.0634   7
   4   4   6 538.615 45.9934   7
   4  -4   6 511.663 49.2649   7
   4   4   6 509.229 47.9505  12
  -4  -4  -6 529.972 47.1107  12
   4   4   6 470.649 43.3951   5
  -4  -4  -6 571.708 47.6949   5
  -4   4  -6 499.142 35.5353   5
   4   4   7 2119.16 106.301  12
  -4  -4  -7 2124.32 104.920  12
  -4  -4  -7 1972.65 101.728   5
  -4   4  -7 2113.47 90.1817   5
  -4   4  -7 2031.03 100.872   7
   4  -4   7 2142.65 110.664   7
   4   4   7 2140.82 121.141   4
   4   4   8 21.2895 19.2484  12
  -4  -4  -8 4.15374 16.3703  12
   4   4   8 18.1115 14.6978  11
  -4   4  -8 20.6115 17.4819   7
   4   4   8 12.6316 18.9389   4
  -4   4  -8 5.82015 12.8906   5
  -4  -4  -8-16.7036 22.3361   5
  -4  -4  -9 567.042 51.7338  12
   4   4   9 457.996 48.3865  12
   4   4   9 536.214 44.0781  11
  -4   4  -9 505.000 43.0288   5
  -4  -4  -9 453.358 48.5688   5
  -4   4  -9 464.248 49.3648   7
   4   4   9 457.144 58.0695   4
   4   4  10 219.990 35.6310  12
   4   4  10 166.575 27.5927  11
  -4  -4 -10 128.240 11.2052   9
  -4   4 -10 205.525 35.9120   7
   4   4  10 220.767 43.3917   4
  -4   4 -10 155.470 27.9115   5
  -4  -4 -10 151.844 32.3741   5
   4   4  11 15.0594 22.5776   4
  -4  -4 -11-35.5147 23.8339   5
  -4   4 -11 8.15792 17.6856   5
   4  -4  11-14.0552 31.7674   2
   4   4  11-9.24134 18.6821  12
   4   4  11 6.93343 18.2752  11
  -4  -4 -11-0.89594 8.72415   9
  -4   4 -11 10.5580 19.0904   7
   4   4  11 9.25168 14.2165   6
  -4   4 -12 477.892 49.7462   5
  -4  -4 -12 509.476 55.5284   5
  -4   4 -12 568.516 59.7392   7
   4   4  12 432.855 63.7180   2
   4  -4  12 560.324 66.9920   2
   4   4  12 475.939 65.6998   4
  -4   4 -13 250.652 44.3115   7
   4   4  13 159.245 43.3534   2
   4  -4  13 241.462 50.3530   2
  -4   4 -13 224.392 37.1970   5
  -4  -4 -13 282.541 45.0114   5
  -4   4 -14 189.770 39.9400   7
   4   4  14 189.473 49.2002   2
   4  -4  14 224.121 53.3849   2
  -4   4 -14 158.243 35.2039   5
  -4  -4 -14 158.962 39.4077   5
  -4   4 -15 206.427 44.9396   7
   4   4  15 153.854 46.2858   2
   4  -4  15 162.486 48.3835   2
  -4   4 -15 216.181 42.0598   5
  -4  -4 -15 161.162 41.1168   5
  -4   4 -16 374.649 51.5452   5
   4  -4  16 243.529 50.6810   4
   4  -5 -16-5.99672 32.5417   5
   4   5 -16-55.7570 52.4334   6
   4   5 -15 557.802 70.7216   6
   4  -5 -15 566.077 60.8756   5
   4  -5 -14 1482.52 96.0287   5
   4   5 -14 1576.36 124.649   7
   4   5 -14 1294.85 107.675   6
  -4  -5  14 1402.84 93.9527  12
   4  -5 -13 558.324 57.2602   5
   4  -5 -13 535.958 45.4068   7
   4   5 -13 679.293 74.8578   6
  -4  -5  13 674.491 60.5551  12
   4  -5 -12 147.972 31.0843   5
  -4  -5  12 67.4622 27.5467   4
  -4  -5  12 230.884 36.7626  12
   4  -5 -12 143.349 24.3529   7
   4   5 -12 164.950 40.3332   6
  -4  -5  11 483.490 37.7846   4
   4  -5 -11 555.962 49.9973   5
  -4  -5  11 629.745 57.5843  12
   4  -5 -11 502.484 38.8589   7
   4   5 -11 608.659 69.8757   6
  -4  -5  10 843.296 48.8314   4
   4  -5 -10 712.404 40.7466   4
   4  -5 -10 820.036 55.8118   5
  -4  -5  10 966.072 70.0010  12
   4  -5 -10 792.078 44.1295   7
   4   5 -10 853.724 80.0986   6
   4  -5 -10 572.310 31.5612   6
   4  -5  -9 60.8211 18.7688   5
  -4  -5   9 10.5145 12.1384   4
  -4  -5   9 25.0963 17.5890  12
   4  -5  -9 20.4781 7.89869  12
   4  -5  -9 30.8386 11.3150   6
   4  -5  -9 32.9774 12.4749   7
   4   5  -9 14.1272 21.1918   6
  -4  -5   8 1140.34 61.7224   4
   4  -5  -8 963.223 74.2625   2
   4   5  -8 1103.44 74.8506   2
   4  -5  -8 972.339 71.6463   1
   4   5  -8 1048.56 71.5661   1
  -4  -5   8 1081.69 75.7926  12
   4  -5  -8 948.415 45.7370  12
   4  -5  -8 1037.89 48.5077  11
   4  -5  -8 1048.02 58.8641   5
  -4  -5   8 927.854 80.1772   8
   4  -5  -8 1056.17 46.9720   7
   4   5  -8 1135.60 88.1268   6
  -4  -5   7 3318.17 127.393   4
   4  -5  -7 3314.37 139.121   1
   4   5  -7 3039.05 133.570   1
   4  -5  -7 2992.82 139.073   2
   4   5  -7 3090.91 138.137   2
  -4  -5   7 3118.47 144.393  12
   4  -5  -7 3012.39 109.471  12
   4  -5  -7 2904.49 111.275  11
   4  -5  -7 2925.43 116.103   5
   4  -5  -7 2850.03 144.263   8
  -4  -5   7 2896.60 149.685   8
   4  -5  -7 3148.86 100.942   7
   4   5  -7 3066.41 157.845   6
   4   5  -6 1018.46 68.0940   3
  -4  -5   6 888.860 57.5975   4
   4  -5  -6 901.220 62.0778   1
   4   5  -6 857.256 59.0804   1
   4  -5  -6 983.470 68.0643   2
   4  -5  -6 874.323 59.8957   3
  -4  -5   6 979.888 70.2550  12
   4  -5  -6 828.213 47.0016  12
   4  -5  -6 846.903 48.6991  11
   4  -5  -6 940.719 48.1134   5
  -4  -5   6 953.200 73.4809   8
   4  -5  -6 828.607 65.3867   8
  -4   5   6 807.984 63.9154   9
   4  -5  -6 886.449 33.1862   7
   4   5  -6 962.925 78.9695   6
  -4  -5   5 814.348 64.1519  12
   4  -5  -5 739.725 45.7986  12
   4  -5  -5 794.914 48.0194  11
   4  -5  -5 805.189 40.8071   5
   4   5  -5 835.066 60.0537   5
  -4   5   5 836.663 62.9331   9
   4  -5  -5 843.610 60.3757   8
  -4  -5   5 761.512 63.7865   8
   4   5  -5 861.622 62.6502   3
   4  -5  -5 778.784 58.0540   3
  -4  -5   5 791.022 55.1698   4
   4   5  -5 947.698 74.7500   6
  -4  -5   4 5650.78 221.309  12
   4  -5  -4 5546.95 195.795  11
   4   5  -4 6255.94 211.689   5
   4  -5  -4 5333.96 175.650   5
  -4   5   4 5211.48 208.533   9
  -4  -5   4 5574.07 220.835   8
   4  -5  -4 5790.51 205.986   8
   4   5  -4 6038.47 237.164   6
   4  -5  -4 5636.01 211.093   3
   4   5  -4 5860.20 219.564   3
  -4  -5   4 5895.70 206.834   4
  -4  -5   3 21.1657 15.3019   4
   4   5  -3 9.35091 14.0268  12
   4  -5  -3 11.7804 10.6604  11
  -4   5   3 12.0854 7.04706  10
   4   5  -3 16.9975 15.0635   5
   4  -5  -3 22.7570 6.25436   5
  -4  -5   3 13.9067 15.1176   8
  -4   5   3 11.4893 14.6969   9
   4  -5  -3 22.3413 12.8821   8
   4   5  -3 11.2209 13.4279   6
  -4   5   2 675.405 49.0533   1
  -4  -5   2 721.857 50.6408   1
   4   5  -2 755.632 61.2089  12
   4  -5  -2 707.229 50.0732  11
   4   5  -2 804.939 52.9954   5
   4  -5  -2 720.217 43.6858   8
  -4   5   2 758.058 54.5284   9
   4  -5  -2 614.980 27.1223   7
  -4  -5   2 690.714 52.4175   4
  -4  -5   1 434.066 44.5571  12
   4   5  -1 380.444 43.9618  12
   4   5  -1 408.742 38.9154  10
   4  -5  -1 377.587 37.4069  11
  -4   5   1 414.682 36.0613   1
  -4  -5   1 463.796 39.2581   1
   4   5  -1 377.573 36.2284   5
   4  -5  -1 384.409 23.2260   7
  -4  -5   1 286.397 36.1162   4
  -4  -5   0 462.112 44.6694   4
   4   5   0 502.500 43.0001  10
   4  -5   0 563.331 46.1791  11
  -4  -5   0 467.413 46.3500  12
   4   5   0 432.525 47.4881  12
   4   5   0 434.070 38.1961   5
   4  -5   0 528.419 31.5664   7
   4   5   0 567.148 52.8620   6
   4  -5   1 1336.73 77.9221  11
   4   5   1 1366.06 75.7210  10
  -4  -5  -1 1244.22 79.3964  12
   4   5   1 1198.27 66.6266   5
   4  -5   1 1258.37 76.3913   6
   4  -5   1 1394.69 62.3550   7
   4   5   1 1400.03 84.1139   6
   4   5   2 205.573 26.2533   5
   4   5   2 197.969 28.9853  10
   4   5   2 227.640 33.0611   6
  -4  -5  -2 229.621 32.5957  12
   4   5   2 271.517 36.3783  12
   4  -5   2 180.982 23.9192   7
   4  -5   2 188.564 29.3025   6
  -4  -5  -3-4.26600 15.4271   4
  -4   5  -3 0.82120 5.50595   5
   4   5   3-11.6461 14.4173   5
   4   5   3 17.9432 14.0486  12
   4   5   3 21.3782 14.9710   6
   4  -5   3-2.90926 12.0530   7
  -4   5  -3-1.66092 5.71790   8
   4  -5   3-4.38888 15.8714   6
   4   5   4 27.6056 15.2065   5
  -4   5  -4 24.2171 9.17592   5
  -4  -5  -4 57.3398 20.7335   4
   4   5   4 8.93980 15.1384  12
  -4  -5  -4 66.9708 20.0374  12
  -4   5  -4 24.6399 7.70769   8
   4  -5   4 13.3157 15.9424   7
   4  -5   4 23.3960 17.4576   6
   4   5   5 287.841 34.1866   5
  -4  -5  -5 309.557 40.9559   4
  -4  -5  -5 274.978 35.6961  12
   4   5   5 326.917 39.9088  12
  -4   5  -5 287.049 24.3254   5
  -4   5  -5 315.867 32.9999   7
   4  -5   5 261.482 36.3702   7
   4  -5   5 283.631 40.3306   6
   4   5   6 240.163 36.3733  12
   4   5   6 260.706 33.2490   7
  -4   5  -6 255.133 31.8163   7
  -4   5  -6 231.737 25.1309   5
  -4  -5  -6 238.323 34.2975  12
   4   5   7 114.557 27.5937  12
  -4  -5  -7 67.5963 22.0841  12
  -4   5  -7 90.8347 23.8385   7
  -4   5  -7 90.4659 18.9014   5
  -4   5  -8 1744.60 84.7884   5
  -4   5  -8 1869.31 97.6143   7
  -4  -5  -8 1782.13 97.1790  12
   4   5   8 1932.15 105.319  12
   4   5   9 181.761 33.9872  12
  -4  -5  -9 245.493 36.6040  12
   4   5   9 248.053 30.5917  11
  -4   5  -9 309.309 39.6716   7
  -4   5  -9 306.032 34.8033   5
   4   5  10 3827.75 151.924  11
  -4   5 -10 4193.11 161.325   5
  -4   5 -10 3965.80 174.126   7
   4   5  10 3953.62 175.034  12
  -4  -5 -10 3980.01 167.943  12
   4   5  11 57.2619 18.9019   6
   4   5  11 68.5717 22.4736  11
  -4   5 -11 97.1721 25.7167   5
  -4  -5 -11 91.1998 29.5832   5
   4   5  11 64.1299 32.2845   2
   4  -5  11 111.282 34.5101   2
  -4   5 -11 90.4627 30.1237   7
  -4   5 -12 750.585 62.6199   5
  -4  -5 -12 784.680 70.3904   5
   4  -5  12 674.798 75.9342   2
   4   5  12 620.267 73.2945   2
  -4   5 -12 721.298 68.0290   7
  -4   5 -13 572.268 56.7717   5
  -4  -5 -13 620.059 65.4428   5
  -4   5 -13 471.532 60.0004   7
   4   5  13 477.899 69.4342   2
   4  -5  13 492.980 70.4980   2
  -4   5 -14 19.0796 26.3523   7
  -4  -5 -14-25.4103 28.1391   5
  -4   5 -14-5.02642 22.2664   5
   4  -5  14-8.80130 29.7755   2
   4   5  14-35.9107 37.1968   2
  -4   5 -15 190.774 39.0055   5
   4   5  15 219.582 53.4826   2
   4  -5  15 169.276 50.5913   2
  -4   5 -16-5.56048 26.1219   5
   4  -6 -16 63.9582 33.6778   5
   4   6 -16 17.1776 32.9631   6
   4   6 -15 291.304 60.6578   7
   4  -6 -15 290.257 47.8344   5
   4   6 -15 224.881 51.2389   6
   4  -6 -14 388.658 54.4614   5
   4   6 -14 448.938 70.7558   7
   4   6 -14 510.796 70.5992   6
  -4  -6  14 400.132 51.6608  12
  -4  -6  13 17.1284 20.6488  12
   4  -6 -13-14.1685 22.9950   5
   4   6 -13-34.0998 24.3736   6
  -4  -6  12 1138.65 87.2539  12
   4   6 -12 1028.03 98.1641   6
   4  -6 -12 1252.22 79.8443   5
  -4  -6  11 23.1496 18.8947  12
   4  -6 -11 23.4704 17.7141   5
  -4  -6  11 54.3128 18.4862   4
   4   6 -11 73.7122 32.2931   6
  -4  -6  10 786.152 70.8452  12
   4  -6 -10 725.735 54.3106   5
  -4  -6  10 780.281 54.6733   4
   4   6 -10 736.265 78.5109   6
  -4  -6   9 200.764 36.9857  12
   4  -6  -9 183.837 16.8312  12
   4  -6  -9 147.899 16.9687   6
  -4  -6   9 164.034 27.9256   4
   4  -6  -9 144.603 17.2223   6
   4   6  -9 191.006 41.1482   6
  -4  -6   8 1064.51 79.4483  12
   4  -6  -8 895.051 46.0996  12
   4  -6  -8 1034.33 57.8565   5
   4   6  -8 1111.95 72.3306   1
   4  -6  -8 1080.59 74.5260   2
   4   6  -8 909.849 68.5085   2
   4  -6  -8 937.960 70.2474   1
  -4  -6   8 1036.77 83.1695   8
   4   6  -8 888.797 82.3722   6
   4  -6  -8 889.573 48.6491   6
  -4  -6   8 1010.43 64.8052   4
  -4  -6   7 5662.69 199.724   4
  -4  -6   7 5637.81 223.329  12
   4  -6  -7 4869.72 174.186  12
   4  -6  -7 5069.61 180.318   5
   4  -6  -7 5565.95 203.099   1
   4   6  -7 5633.29 201.079   1
   4  -6  -7 5287.66 205.643   2
   4   6  -7 5500.69 204.891   2
  -4   6   7 4948.21 211.174   9
  -4  -6   7 5378.54 224.465   8
   4  -6  -7 5435.88 216.702   8
   4  -6  -7 5010.69 178.869   6
   4   6  -7 5385.85 233.898   6
  -4  -6   6 738.268 56.0586   4
   4   6  -6 742.007 62.3228   3
  -4  -6   6 817.973 67.8616  12
   4  -6  -6 771.051 43.0288   5
   4  -6  -6 697.694 56.7756   2
   4   6  -6 590.633 52.4018   2
   4  -6  -6 778.652 61.4078   3
   4  -6  -6 620.356 58.3767   8
  -4   6   6 607.823 57.3118   9
  -4  -6   6 806.937 69.0662   8
   4  -6  -6 689.727 46.0816   6
   4   6  -6 627.846 67.8210   6
  -4  -6   5 578.900 50.8333   4
   4   6  -5 545.883 53.7653   3
   4  -6  -5 598.583 55.3367   3
   4  -6  -5 593.792 35.5331   5
  -4  -6   5 553.193 56.0441  12
   4  -6  -5 606.398 52.7937   8
  -4   6   5 598.287 53.7727   9
  -4  -6   5 664.812 60.5391   8
   4  -6  -5 619.579 44.9764   6
   4   6  -5 718.437 68.0424   6
   4   6  -4 709.925 62.5301   3
  -4  -6   4 787.094 59.2538   4
   4  -6  -4 720.823 60.8830   3
  -4  -6   4 814.454 66.6708  12
   4   6  -4 681.528 54.9941   5
   4  -6  -4 673.812 35.8994   5
  -4   6   4 731.412 58.3606   9
  -4  -6   4 669.898 59.5715   8
   4  -6  -4 692.150 52.4254   8
   4  -6  -4 652.219 48.2483   6
   4   6  -4 674.153 67.3452   6
   4   6  -3 16.1156 16.1105   3
   4  -6  -3-4.71912 14.7828   3
   4  -6  -3 13.4853 12.1959   6
  -4   6   3 11.5596 8.37082  10
  -4  -6   3 19.5738 18.7722   8
  -4   6   3 25.0545 18.4972   9
  -4  -6   3 20.3294 18.3820   4
   4  -6  -3 11.1975 13.8656   8
   4  -6  -3 12.9643 8.35124   5
   4   6  -3-3.70430 18.9473   5
   4  -6  -2 86.7172 20.7773   6
   4   6  -2 79.4234 21.5163   5
   4  -6  -2 83.2044 17.1522   8
  -4   6   2 64.8043 21.1504   9
  -4  -6   2 120.785 25.9089   4
   4   6  -2 122.556 28.1277   3
  -4   6   2 45.1340 17.3836   1
  -4  -6   2 70.4031 18.5680   1
  -4  -6   1 752.473 59.1035   4
  -4   6   1 656.434 47.3587   1
  -4  -6   1 763.065 50.3636   1
  -4  -6   1 765.262 62.8642  12
   4   6  -1 619.887 58.6438  12
   4   6  -1 707.235 55.1882  10
   4   6  -1 641.760 49.3013   5
  -4   6   1 736.896 55.9206   9
   4  -6  -1 562.632 50.9386   6
   4   6  -1 870.266 70.2882   6
  -4  -6   0 3056.20 136.553   4
  -4   6   0 2987.80 120.381   1
  -4  -6   0 2944.23 119.880   1
  -4  -6   0 3044.39 142.339  12
   4   6   0 2863.64 130.138  10
   4   6   0 2798.99 120.994   5
  -4   6   0 2913.64 129.476   9
   4  -6   0 3085.48 135.285   6
   4   6   0 2911.87 143.839   6
   4   6   1 367.704 36.0738   5
   4   6   1 376.485 45.6261   6
  -4  -6  -1 422.802 46.7531  12
   4  -6   1 434.538 46.0595   6
   4   6   1 327.310 38.7832  10
  -4   6  -2 2282.77 68.9664   5
   4   6   2 2303.57 101.752   5
  -4  -6  -2 2505.97 120.281  12
   4   6   2 2637.10 124.725  12
   4   6   2 2288.03 118.446   6
   4  -6   2 2113.07 113.309   6
   4   6   2 2039.44 68.4622   9
   4   6   2 2405.86 112.908  10
  -4   6  -3 193.064 16.9613   5
   4   6   3 218.728 34.1765   6
   4   6   3 243.216 31.1434   5
  -4  -6  -3 275.143 39.1649   4
   4  -6   3 278.431 39.5216   6
   4   6   3 235.746 35.4121  12
  -4  -6  -3 290.553 39.2785  12
  -4  -6  -4 5874.72 228.131  12
   4   6   4 6050.04 232.259  12
   4   6   4 5817.86 226.027   6
  -4   6  -4 6040.90 205.782   7
  -4  -6  -5 846.000 63.0041  12
   4   6   5 717.902 63.1130  12
   4   6   5 744.491 60.7857   6
  -4   6  -5 712.335 49.9586   7
  -4  -6  -6 3728.69 161.758  12
   4   6   6 3931.73 169.413  12
   4   6   6 3720.69 157.782   6
  -4   6  -6 3822.68 151.459   7
  -4  -6  -7 2407.64 117.569  12
   4   6   7 2218.81 120.854  12
  -4   6  -7 2255.80 108.938   7
   4   6   7 2282.27 110.872   6
  -4  -6  -8 385.184 44.1675  12
   4   6   8 326.670 39.2903   6
  -4   6  -8 227.811 22.1694   8
  -4   6  -8 396.531 43.4627   7
  -4   6  -8 352.430 35.5466   5
  -4  -6  -9 536.040 52.1950  12
   4   6   9 539.640 42.8304  11
  -4   6  -9 496.212 44.4515   5
  -4   6  -9 557.407 53.7647   7
   4   6   9 500.745 46.4604   6
   4   6  10-3.47705 15.7177   6
   4   6  10-6.57524 27.2412   2
   4  -6  10-12.5111 22.6220   2
  -4   6 -10-4.98033 21.5937   7
   4   6  10 2.76540 15.8124  11
  -4  -6 -10-4.59562 22.7568  12
  -4  -6 -11 377.644 45.4081  12
   4   6  11 280.905 35.7342  11
   4   6  11 271.837 36.2112   6
  -4   6 -11 439.909 45.5302   5
   4   6  11 417.739 58.7252   2
   4  -6  11 383.166 55.1862   2
  -4   6 -11 450.695 51.6122   7
  -4   6 -12 450.880 48.2094   5
[truncated: 256,482 more chars]
