# Supplementary material for: Crystal Structure, Raman, FTIR, UV-Vis Absorption, Photoluminescence Spectroscopy, TG–DSC and Dielectric Properties of New Semiorganic Crystals of 2-Methylbenzimidazolium Perchlorate
Source: Materials (Basel). 2023 Feb 28;16(5):1994. doi: 10.3390/ma16051994 (PMC10004103; doi:10.3390/ma16051994)
Supplement: Supplementary file 1 [file materials-16-01994-s001.zip › MBI_hclo4-2.cif]

data_mbi_hclo4_tabular_auto
_audit_creation_date               2022-11-23
_audit_creation_method
;
Olex2 1.2
(compiled 2018.05.29 svn.r3508 for OlexSys, GUI svn.r5506)
;
_shelx_SHELXL_version_number       '2018/3'
_audit_contact_author_address      ?
_audit_contact_author_email        ?
_audit_contact_author_name         ''
_audit_contact_author_phone        ?
_publ_contact_author_id_orcid      ?
_publ_section_references
;
Dolomanov, O.V., Bourhis, L.J., Gildea, R.J, Howard, J.A.K. & Puschmann, H.
 (2009), J. Appl. Cryst. 42, 339-341.

Sheldrick, G.M. (2015). Acta Cryst. C71, 3-8.
;
_chemical_name_common              ?
_chemical_name_systematic          ?
_chemical_formula_moiety           'Cl O4, C8 H9 N2'
_chemical_formula_sum              'C8 H9 Cl N2 O4'
_chemical_formula_weight           232.62
_chemical_melting_point            ?
_chemical_oxdiff_formula           'C10 H10 O5 N5'
loop_
  _atom_type_symbol
  _atom_type_description
  _atom_type_scat_dispersion_real
  _atom_type_scat_dispersion_imag
  _atom_type_scat_source
 'C' 'C' 0.0033 0.0016 'International Tables Vol C Tables 4.2.6.8 and 6.1.1.4'
 'H' 'H' 0.0000 0.0000 'International Tables Vol C Tables 4.2.6.8 and 6.1.1.4'
 'Cl' 'Cl' 0.1484 0.1585 'International Tables Vol C Tables 4.2.6.8 and 6.1.1.4'
 'N' 'N' 0.0061 0.0033 'International Tables Vol C Tables 4.2.6.8 and 6.1.1.4'
 'O' 'O' 0.0106 0.0060 'International Tables Vol C Tables 4.2.6.8 and 6.1.1.4'

_shelx_space_group_comment
;
The symmetry employed for this shelxl refinement is uniquely defined
by the following loop, which should always be used as a source of
symmetry information in preference to the above space-group names.
They are only intended as comments.
;
_space_group_crystal_system        'monoclinic'
_space_group_IT_number             14
_space_group_name_H-M_alt          'P 1 21/n 1'
_space_group_name_Hall             '-P 2yn'
loop_
  _space_group_symop_operation_xyz
 'x, y, z'
 '-x+1/2, y+1/2, -z+1/2'
 '-x, -y, -z'
 'x-1/2, -y-1/2, z-1/2'

_cell_length_a                     7.69101(16)
_cell_length_b                     9.9944(2)
_cell_length_c                     12.4364(3)
_cell_angle_alpha                  90
_cell_angle_beta                   94.619(2)
_cell_angle_gamma                  90
_cell_volume                       952.84(4)
_cell_formula_units_Z              4
_cell_measurement_reflns_used      11202
_cell_measurement_temperature      100.2(7)
_cell_measurement_theta_max        33.7200
_cell_measurement_theta_min        3.7400
_shelx_estimated_absorpt_T_max     ?
_shelx_estimated_absorpt_T_min     ?
_exptl_absorpt_coefficient_mu      0.397
_exptl_absorpt_correction_T_max    1.00000
_exptl_absorpt_correction_T_min    0.76204
_exptl_absorpt_correction_type     multi-scan
_exptl_absorpt_process_details
;
CrysAlisPro 1.171.41.104a (Rigaku Oxford Diffraction, 2021)
Empirical absorption correction using spherical harmonics,
implemented in SCALE3 ABSPACK scaling algorithm.
;
_exptl_absorpt_special_details     ?
_exptl_crystal_colour              ?
_exptl_crystal_density_diffrn      1.622
_exptl_crystal_density_meas        ?
_exptl_crystal_density_method      ?
_exptl_crystal_description         ?
_exptl_crystal_F_000               480
_exptl_crystal_size_max            ?
_exptl_crystal_size_mid            ?
_exptl_crystal_size_min            ?
_exptl_transmission_factor_max     ?
_exptl_transmission_factor_min     ?
_diffrn_reflns_av_R_equivalents    0.0430
_diffrn_reflns_av_unetI/netI       0.0293
_diffrn_reflns_Laue_measured_fraction_full  0.998
_diffrn_reflns_Laue_measured_fraction_max  0.884
_diffrn_reflns_limit_h_max         11
_diffrn_reflns_limit_h_min         -11
_diffrn_reflns_limit_k_max         15
_diffrn_reflns_limit_k_min         -14
_diffrn_reflns_limit_l_max         19
_diffrn_reflns_limit_l_min         -19
_diffrn_reflns_number              20577
_diffrn_reflns_point_group_measured_fraction_full  0.998
_diffrn_reflns_point_group_measured_fraction_max  0.884
_diffrn_reflns_theta_full          25.242
_diffrn_reflns_theta_max           33.669
_diffrn_reflns_theta_min           3.287
_diffrn_ambient_environment        N~2~
_diffrn_ambient_temperature        100.2(7)
_diffrn_detector                   'Hybrid Pixel Array Detector'
_diffrn_detector_area_resol_mean   10.0000
_diffrn_detector_type              HyPix
_diffrn_measured_fraction_theta_full  0.998
_diffrn_measured_fraction_theta_max  0.884
_diffrn_measurement_details
;
List of Runs (angles in degrees, time in seconds):

  # Type    Start    End  Width  t~exp~   \w     \q     \k     \f   Frames
--------------------------------------------------------------------------
  1  \w     11.00  37.00   0.50    1.66    --   11.61 -94.00  99.00   52
  2  \w    -32.00  -6.00   0.50    1.66    --   11.61 -94.00  99.00   52
  3  \w      4.00  30.00   0.50    1.66    --  -13.57  94.00-149.00   52
  4  \w    -33.00   8.00   0.50    1.66    --  -13.57 -94.00  99.00   82
  5  \w      0.00  85.00   0.50    1.66    --   11.61  19.00 -30.00  170
  6  \w    -10.00  84.00   0.50    1.66    --   11.61  77.00 150.00  188
  7  \w      3.00  87.00   0.50    1.66    --   11.61  19.00  60.00  168
  8  \w     -5.00  21.00   0.50    1.66    --   11.61  94.00-149.00   52
  9  \w    -19.00  41.00   0.50    1.66    --   11.61 -99.00 -30.00  120
 10  \w    -85.00 -60.00   0.50    1.66    --  -13.57 178.00   0.00   50
 11  \w    -86.00 -61.00   0.50    1.66    --  -13.57 178.00-120.00   50
 12  \w    -73.00 -44.00   0.50    1.66    --  -13.57 178.00 -90.00   58
 13  \w      4.00  29.00   0.50    1.66    --  -13.57  77.00-150.00   50
 14  \w    -34.00   2.00   0.50    1.66    --  -13.57  77.00-150.00   72
;
_diffrn_measurement_device         'four-circle diffractometer'
_diffrn_measurement_device_type   
 'XtaLAB Synergy, Single source at home/near, HyPix'
_diffrn_measurement_method         '\w scans'
_diffrn_orient_matrix_type        
 'CrysAlisPro convention (1999,Acta A55,543-557)'
_diffrn_orient_matrix_UB_11        0.0426793000
_diffrn_orient_matrix_UB_12        0.0596640000
_diffrn_orient_matrix_UB_13        -0.0140622000
_diffrn_orient_matrix_UB_21        0.0145501000
_diffrn_orient_matrix_UB_22        -0.0278289000
_diffrn_orient_matrix_UB_23        -0.0509536000
_diffrn_orient_matrix_UB_31        -0.0808070000
_diffrn_orient_matrix_UB_32        0.0265254000
_diffrn_orient_matrix_UB_33        -0.0218761000
_diffrn_radiation_monochromator    mirror
_diffrn_radiation_probe            x-ray
_diffrn_radiation_type             MoK\a
_diffrn_radiation_wavelength       0.71073
_diffrn_source                     'micro-focus sealed X-ray tube'
_diffrn_source_type                'PhotonJet (Mo) X-ray Source'
_reflns_Friedel_coverage           0.000
_reflns_Friedel_fraction_full      .
_reflns_Friedel_fraction_max       .
_reflns_number_gt                  2829
_reflns_number_total               3349
_reflns_odcompleteness_completeness  99.80
_reflns_odcompleteness_iscentric   1
_reflns_odcompleteness_theta       30.01
_reflns_special_details
;
 Reflections were merged by SHELXL according to the crystal
 class for the calculation of statistics and refinement.
 
 _reflns_Friedel_fraction is defined as the number of unique
 Friedel pairs measured divided by the number that would be
 possible theoretically, ignoring centric projections and
 systematic absences.
;
_reflns_threshold_expression       'I > 2\s(I)'
_computing_cell_refinement         'CrysAlisPro 1.171.41.104a (Rigaku OD, 2021)'
_computing_data_collection         'CrysAlisPro 1.171.41.104a (Rigaku OD, 2021)'
_computing_data_reduction          'CrysAlisPro 1.171.41.104a (Rigaku OD, 2021)'
_computing_molecular_graphics      'Olex2 (Dolomanov et al., 2009)'
_computing_publication_material    'Olex2 (Dolomanov et al., 2009)'
_computing_structure_refinement    'ShelXL (Sheldrick, 2015)'
_computing_structure_solution      'SHELXT 2018/2 (Sheldrick, 2018)'
_refine_diff_density_max           0.543
_refine_diff_density_min           -0.527
_refine_diff_density_rms           0.069
_refine_ls_extinction_coef         .
_refine_ls_extinction_method       none
_refine_ls_goodness_of_fit_ref     1.071
_refine_ls_hydrogen_treatment      constr
_refine_ls_matrix_type             full
_refine_ls_number_parameters       137
_refine_ls_number_reflns           3349
_refine_ls_number_restraints       0
_refine_ls_R_factor_all            0.0461
_refine_ls_R_factor_gt             0.0382
_refine_ls_restrained_S_all        1.071
_refine_ls_shift/su_max            0.001
_refine_ls_shift/su_mean           0.000
_refine_ls_structure_factor_coef   Fsqd
_refine_ls_weighting_details      
 'w=1/[\s^2^(Fo^2^)+(0.0550P)^2^+0.4036P] where P=(Fo^2^+2Fc^2^)/3'
_refine_ls_weighting_scheme        calc
_refine_ls_wR_factor_gt            0.1045
_refine_ls_wR_factor_ref           0.1094
_refine_special_details            ?
_olex2_refinement_description
;
1. Fixed Uiso
 At 1.2 times of:
  All C(H) groups, All N(H) groups
 At 1.5 times of:
  All C(H,H,H) groups
2.a Aromatic/amide H refined with riding coordinates:
 N006(H006), N007(H007), C00B(H00B), C00D(H00E), C00E(H00F), C00F(H00G)
2.b Idealised Me refined as rotating group:
 C00C(H00A,H00C,H00D)
;
_atom_sites_solution_hydrogens     geom
_atom_sites_solution_primary       ?
_atom_sites_solution_secondary     ?
loop_
  _atom_site_label
  _atom_site_type_symbol
  _atom_site_fract_x
  _atom_site_fract_y
  _atom_site_fract_z
  _atom_site_U_iso_or_equiv
  _atom_site_adp_type
  _atom_site_occupancy
  _atom_site_site_symmetry_order
  _atom_site_calc_flag
  _atom_site_refinement_flags_posn
  _atom_site_refinement_flags_adp
  _atom_site_refinement_flags_occupancy
  _atom_site_disorder_assembly
  _atom_site_disorder_group
 Cl01 Cl 0.41473(4) 0.43464(3) 0.21196(2) 0.01717(9) Uani 1 1 d . . . . .
 O002 O 0.25067(14) 0.40784(12) 0.15289(9) 0.0298(2) Uani 1 1 d . . . . .
 O003 O 0.47091(15) 0.31736(11) 0.27433(8) 0.0283(2) Uani 1 1 d . . . . .
 O004 O 0.39640(15) 0.54396(10) 0.28606(9) 0.0282(2) Uani 1 1 d . . . . .
 O005 O 0.54413(15) 0.46552(11) 0.13875(9) 0.0312(2) Uani 1 1 d . . . . .
 N006 N 0.32449(14) 0.40016(11) 0.48851(9) 0.0173(2) Uani 1 1 d . . . . .
 H006 H 0.382707 0.406599 0.430642 0.021 Uiso 1 1 calc R . . . .
 N007 N 0.21118(14) 0.31615(10) 0.62771(9) 0.0172(2) Uani 1 1 d . . . . .
 H007 H 0.182319 0.258135 0.676443 0.021 Uiso 1 1 calc R . . . .
 C008 C 0.16752(15) 0.45149(12) 0.62579(10) 0.0167(2) Uani 1 1 d . . . . .
 C009 C 0.30345(15) 0.28819(12) 0.54425(10) 0.0170(2) Uani 1 1 d . . . . .
 C00A C 0.23994(15) 0.50544(12) 0.53613(10) 0.0170(2) Uani 1 1 d . . . . .
 C00B C 0.12177(18) 0.71671(13) 0.57316(12) 0.0238(3) Uani 1 1 d . . . . .
 H00B H 0.104641 0.808906 0.557021 0.029 Uiso 1 1 calc R . . . .
 C00C C 0.36954(18) 0.15475(13) 0.51567(11) 0.0227(3) Uani 1 1 d . . . . .
 H00A H 0.402402 0.156198 0.441162 0.034 Uiso 1 1 calc GR . . . .
 H00C H 0.278193 0.087634 0.522501 0.034 Uiso 1 1 calc GR . . . .
 H00D H 0.471777 0.132101 0.564430 0.034 Uiso 1 1 calc GR . . . .
 C00D C 0.06854(17) 0.52813(14) 0.69151(11) 0.0216(2) Uani 1 1 d . . . . .
 H00E H 0.017843 0.491051 0.751997 0.026 Uiso 1 1 calc R . . . .
 C00E C 0.21869(17) 0.63942(13) 0.50707(11) 0.0209(2) Uani 1 1 d . . . . .
 H00F H 0.267614 0.675722 0.445675 0.025 Uiso 1 1 calc R . . . .
 C00F C 0.04817(18) 0.66210(14) 0.66347(12) 0.0240(3) Uani 1 1 d . . . . .
 H00G H -0.017366 0.718549 0.706523 0.029 Uiso 1 1 calc R . . . .

loop_
  _atom_site_aniso_label
  _atom_site_aniso_U_11
  _atom_site_aniso_U_22
  _atom_site_aniso_U_33
  _atom_site_aniso_U_23
  _atom_site_aniso_U_13
  _atom_site_aniso_U_12
 Cl01 0.01956(15) 0.01505(14) 0.01709(14) -0.00014(9) 0.00268(10) 0.00090(9)
 O002 0.0236(5) 0.0335(6) 0.0309(5) -0.0059(4) -0.0069(4) 0.0036(4)
 O003 0.0362(6) 0.0235(5) 0.0251(5) 0.0084(4) 0.0016(4) 0.0082(4)
 O004 0.0361(6) 0.0214(5) 0.0280(5) -0.0101(4) 0.0087(4) -0.0023(4)
 O005 0.0372(6) 0.0263(5) 0.0328(5) 0.0006(4) 0.0194(5) -0.0022(4)
 N006 0.0180(5) 0.0157(5) 0.0181(5) 0.0012(4) 0.0012(4) -0.0001(4)
 N007 0.0185(5) 0.0144(4) 0.0188(5) 0.0017(4) 0.0015(4) -0.0007(3)
 C008 0.0153(5) 0.0157(5) 0.0187(5) -0.0006(4) -0.0011(4) -0.0001(4)
 C009 0.0156(5) 0.0164(5) 0.0186(5) -0.0002(4) -0.0009(4) 0.0003(4)
 C00A 0.0158(5) 0.0148(5) 0.0200(5) 0.0002(4) -0.0014(4) -0.0006(4)
 C00B 0.0238(6) 0.0148(5) 0.0313(7) -0.0027(5) -0.0067(5) 0.0015(4)
 C00C 0.0236(6) 0.0164(6) 0.0282(6) -0.0013(5) 0.0018(5) 0.0027(4)
 C00D 0.0192(6) 0.0236(6) 0.0217(6) -0.0045(5) 0.0005(4) 0.0011(5)
 C00E 0.0215(6) 0.0154(5) 0.0250(6) 0.0019(4) -0.0028(5) -0.0018(4)
 C00F 0.0208(6) 0.0221(6) 0.0281(6) -0.0087(5) -0.0034(5) 0.0043(5)

_geom_special_details
;
 All esds (except the esd in the dihedral angle between two l.s. planes)
 are estimated using the full covariance matrix.  The cell esds are taken
 into account individually in the estimation of esds in distances, angles
 and torsion angles; correlations between esds in cell parameters are only
 used when they are defined by crystal symmetry.  An approximate (isotropic)
 treatment of cell esds is used for estimating esds involving l.s. planes.
;
loop_
  _geom_bond_atom_site_label_1
  _geom_bond_atom_site_label_2
  _geom_bond_distance
  _geom_bond_site_symmetry_2
  _geom_bond_publ_flag
 Cl01 O002 1.4332(11) . ?
 Cl01 O003 1.4520(10) . ?
 Cl01 O004 1.4436(10) . ?
 Cl01 O005 1.4355(10) . ?
 N006 H006 0.8800 . ?
 N006 C009 1.3331(16) . ?
 N006 C00A 1.3939(16) . ?
 N007 H007 0.8800 . ?
 N007 C008 1.3934(16) . ?
 N007 C009 1.3333(16) . ?
 C008 C00A 1.3944(17) . ?
 C008 C00D 1.3909(18) . ?
 C009 C00C 1.4807(17) . ?
 C00A C00E 1.3931(17) . ?
 C00B H00B 0.9500 . ?
 C00B C00E 1.3879(19) . ?
 C00B C00F 1.408(2) . ?
 C00C H00A 0.9800 . ?
 C00C H00C 0.9800 . ?
 C00C H00D 0.9800 . ?
 C00D H00E 0.9500 . ?
 C00D C00F 1.389(2) . ?
 C00E H00F 0.9500 . ?
 C00F H00G 0.9500 . ?

loop_
  _geom_angle_atom_site_label_1
  _geom_angle_atom_site_label_2
  _geom_angle_atom_site_label_3
  _geom_angle
  _geom_angle_site_symmetry_1
  _geom_angle_site_symmetry_3
  _geom_angle_publ_flag
 O002 Cl01 O003 109.56(7) . . ?
 O002 Cl01 O004 109.97(7) . . ?
 O002 Cl01 O005 109.99(7) . . ?
 O004 Cl01 O003 108.07(7) . . ?
 O005 Cl01 O003 108.70(7) . . ?
 O005 Cl01 O004 110.52(7) . . ?
 C009 N006 H006 125.3 . . ?
 C009 N006 C00A 109.42(10) . . ?
 C00A N006 H006 125.3 . . ?
 C008 N007 H007 125.3 . . ?
 C009 N007 H007 125.3 . . ?
 C009 N007 C008 109.43(10) . . ?
 N007 C008 C00A 106.14(11) . . ?
 C00D C008 N007 131.84(12) . . ?
 C00D C008 C00A 121.99(12) . . ?
 N006 C009 N007 108.87(11) . . ?
 N006 C009 C00C 124.95(11) . . ?
 N007 C009 C00C 126.17(11) . . ?
 N006 C00A C008 106.13(10) . . ?
 C00E C00A N006 131.64(12) . . ?
 C00E C00A C008 122.21(12) . . ?
 C00E C00B H00B 119.1 . . ?
 C00E C00B C00F 121.75(12) . . ?
 C00F C00B H00B 119.1 . . ?
 C009 C00C H00A 109.5 . . ?
 C009 C00C H00C 109.5 . . ?
 C009 C00C H00D 109.5 . . ?
 H00A C00C H00C 109.5 . . ?
 H00A C00C H00D 109.5 . . ?
 H00C C00C H00D 109.5 . . ?
 C008 C00D H00E 122.0 . . ?
 C00F C00D C008 116.06(13) . . ?
 C00F C00D H00E 122.0 . . ?
 C00A C00E H00F 122.0 . . ?
 C00B C00E C00A 116.02(12) . . ?
 C00B C00E H00F 122.0 . . ?
 C00B C00F H00G 119.0 . . ?
 C00D C00F C00B 121.96(12) . . ?
 C00D C00F H00G 119.0 . . ?

loop_
  _geom_torsion_atom_site_label_1
  _geom_torsion_atom_site_label_2
  _geom_torsion_atom_site_label_3
  _geom_torsion_atom_site_label_4
  _geom_torsion
  _geom_torsion_site_symmetry_1
  _geom_torsion_site_symmetry_2
  _geom_torsion_site_symmetry_3
  _geom_torsion_site_symmetry_4
  _geom_torsion_publ_flag
 N006 C00A C00E C00B 178.61(12) . . . . ?
 N007 C008 C00A N006 -0.25(13) . . . . ?
 N007 C008 C00A C00E 178.36(11) . . . . ?
 N007 C008 C00D C00F -178.30(13) . . . . ?
 C008 N007 C009 N006 0.95(14) . . . . ?
 C008 N007 C009 C00C -177.87(12) . . . . ?
 C008 C00A C00E C00B 0.39(18) . . . . ?
 C008 C00D C00F C00B 0.68(19) . . . . ?
 C009 N006 C00A C008 0.84(14) . . . . ?
 C009 N006 C00A C00E -177.60(13) . . . . ?
 C009 N007 C008 C00A -0.41(13) . . . . ?
 C009 N007 C008 C00D 177.29(13) . . . . ?
 C00A N006 C009 N007 -1.11(14) . . . . ?
 C00A N006 C009 C00C 177.72(11) . . . . ?
 C00A C008 C00D C00F -0.90(19) . . . . ?
 C00D C008 C00A N006 -178.24(11) . . . . ?
 C00D C008 C00A C00E 0.38(19) . . . . ?
 C00E C00B C00F C00D 0.1(2) . . . . ?
 C00F C00B C00E C00A -0.61(19) . . . . ?

_shelx_res_file
;
TITL mbi_hclo4_tabular_auto_a.res in P2(1)/n
    mbi_hclo4_tabular_auto.res
    created by SHELXL-2018/3 at 12:35:15 on 23-Nov-2022
REM Old TITL mbi_hclo4_tabular_auto_b.res in P2(1)
REM SHELXT solution in P2(1)/n: R1 0.127, Rweak 0.003, Alpha 0.026
REM <I/s> 0.317 for 120 systematic absences, Orientation as input
REM Formula found by SHELXT: C12 Cl N2
CELL 0.71073 7.691009 9.99442 12.436374 90 94.6193 90
ZERR 4 0.000164 0.000199 0.000279 0 0.002 0
LATT 1
SYMM 0.5-X,0.5+Y,0.5-Z
SFAC C H Cl N O
UNIT 32 36 4 8 16

L.S. 10
PLAN  5
TEMP -173
CONF
BOND
list 4
MORE -1
BOND $H
fmap 2
acta
REM <olex2.extras>
REM <HklSrc "%.\\MBI_hclo4_tabular_auto.hkl">
REM </olex2.extras>

WGHT    0.055000    0.403600
FVAR       0.55282
CL01  3    0.414727    0.434640    0.211958    11.00000    0.01956    0.01505 =
         0.01709   -0.00014    0.00268    0.00090
O002  5    0.250674    0.407838    0.152894    11.00000    0.02358    0.03353 =
         0.03089   -0.00595   -0.00688    0.00356
O003  5    0.470911    0.317359    0.274330    11.00000    0.03618    0.02346 =
         0.02507    0.00837    0.00162    0.00816
O004  5    0.396403    0.543960    0.286063    11.00000    0.03613    0.02144 =
         0.02800   -0.01009    0.00866   -0.00226
O005  5    0.544133    0.465523    0.138748    11.00000    0.03716    0.02634 =
         0.03280    0.00059    0.01936   -0.00223
N006  4    0.324492    0.400158    0.488508    11.00000    0.01799    0.01565 =
         0.01809    0.00115    0.00119   -0.00011
AFIX  43
H006  2    0.382707    0.406599    0.430642    11.00000   -1.20000
AFIX   0
N007  4    0.211175    0.316148    0.627710    11.00000    0.01845    0.01443 =
         0.01879    0.00168    0.00148   -0.00073
AFIX  43
H007  2    0.182319    0.258135    0.676443    11.00000   -1.20000
AFIX   0
C008  1    0.167522    0.451490    0.625786    11.00000    0.01526    0.01567 =
         0.01873   -0.00059   -0.00110   -0.00010
C009  1    0.303452    0.288193    0.544253    11.00000    0.01557    0.01638 =
         0.01855   -0.00024   -0.00093    0.00031
C00A  1    0.239943    0.505442    0.536131    11.00000    0.01577    0.01481 =
         0.02000    0.00022   -0.00141   -0.00062
C00B  1    0.121771    0.716706    0.573157    11.00000    0.02385    0.01477 =
         0.03132   -0.00274   -0.00666    0.00154
AFIX  43
H00B  2    0.104641    0.808906    0.557021    11.00000   -1.20000
AFIX   0
C00C  1    0.369543    0.154751    0.515670    11.00000    0.02360    0.01639 =
         0.02818   -0.00129    0.00182    0.00269
AFIX 137
H00A  2    0.402402    0.156198    0.441162    11.00000   -1.50000
H00C  2    0.278193    0.087634    0.522501    11.00000   -1.50000
H00D  2    0.471777    0.132101    0.564430    11.00000   -1.50000
AFIX   0
C00D  1    0.068537    0.528128    0.691506    11.00000    0.01925    0.02359 =
         0.02167   -0.00450    0.00053    0.00112
AFIX  43
H00E  2    0.017843    0.491051    0.751997    11.00000   -1.20000
AFIX   0
C00E  1    0.218687    0.639421    0.507070    11.00000    0.02154    0.01538 =
         0.02498    0.00194   -0.00283   -0.00177
AFIX  43
H00F  2    0.267614    0.675722    0.445675    11.00000   -1.20000
AFIX   0
C00F  1    0.048173    0.662102    0.663470    11.00000    0.02081    0.02210 =
         0.02814   -0.00869   -0.00340    0.00427
AFIX  43
H00G  2   -0.017366    0.718549    0.706523    11.00000   -1.20000
AFIX   0
HKLF 4


REM  mbi_hclo4_tabular_auto_a.res in P2(1)/n
REM wR2 = 0.1094, GooF = S = 1.071, Restrained GooF = 1.071 for all data
REM R1 = 0.0382 for 2829 Fo > 4sig(Fo) and 0.0461 for all 3349 data
REM 137 parameters refined using 0 restraints

END

WGHT      0.0550      0.4038

REM Highest difference peak  0.543,  deepest hole -0.527,  1-sigma level  0.069
Q1    1   0.4978  0.4419  0.1786  11.00000  0.05    0.54
Q2    1   0.1966  0.4848  0.5837  11.00000  0.05    0.46
Q3    1   0.1791  0.6732  0.5474  11.00000  0.05    0.42
Q4    1   0.3024  0.4282  0.1827  11.00000  0.05    0.38
Q5    1   0.1082  0.4762  0.6584  11.00000  0.05    0.38
;
_shelx_res_checksum                42122
_shelx_hkl_file
;
   0   0  -2  291.42   11.42
   0   0  -3    0.19    0.32
   0   0   3   -0.10    0.23
   0   0  -3    0.07    0.27
   0   0   4  704.92   26.22
   0   0  -4  692.14   26.51
   0   0  -4  677.36   26.41
   0   0  -5   -0.11    0.40
   0   0  -5    0.31    0.39
   0   0  -5    0.43    0.43
   0   0   5    0.16    0.30
   0   0  -6  602.12   23.82
   0   0   6  624.92   23.52
   0   0  -6  595.42   23.80
   0   0  -6  606.54   23.92
   0   0   7   -0.11    0.42
   0   0  -7    0.14    0.59
   0   0  -7   -0.15    0.53
   0   0  -7    0.22    0.56
   0   0  -7    0.80    0.59
   0   0  -8   65.11    3.82
   0   0  -8   54.79    4.22
   0   0  -8   65.25    3.96
   0   0  -8   58.59    3.73
   0   0  -9    0.91    0.62
   0   0  -9    0.19    0.55
   0   0  -9   -0.84    0.72
   0   0  -9    0.83    0.66
   0   0 -10   45.66    3.37
   0   0 -10   41.29    3.92
   0   0 -10   43.24    3.43
   0   0 -10   43.01    3.28
   0   0 -11   -0.90    0.87
   0   0 -11    0.68    1.03
   0   0 -11    0.51    0.93
   0   0 -12  308.39   14.18
   0   0  12  300.37   13.64
   0   0 -13    0.30    1.11
   0   0 -13   -0.52    1.12
   0   0 -14  352.43   15.32
   0   0 -14  286.64   14.22
   0   0 -15    1.17    1.16
   0   0  16   31.39    3.42
   0   0 -16   25.27    3.05
   0   0  17   -0.34    1.12
   0   0 -17   -0.63    1.37
   0   0  18    6.57    1.87
   0   0 -18    9.33    2.06
   0   0  19   -1.76    1.37
   0  -1  -2  321.23   12.25
   0  -1  -2  343.97   12.19
   0  -1  -2  326.96   12.29
   0   1   2  314.40   12.30
   0  -1   2  315.91   12.54
   0  -1  -2  320.04   12.22
   0  -1  -3  632.03   23.78
   0   1   3  612.31   23.84
   0  -1   3  622.99   23.84
   0  -1   3  636.11   24.19
   0  -1  -3  633.18   23.84
   0  -1  -4   26.77    1.73
   0  -1   4   24.08    1.67
   0   1   4   26.15    1.75
   0  -1   4   28.85    2.06
   0  -1  -4   25.20    1.74
   0   1  -5   44.99    2.71
   0   1   5   48.14    2.33
   0  -1   5   46.58    2.66
   0   1   5   43.76    2.75
   0  -1   5   45.19    3.10
   0  -1  -5   48.67    2.76
   0  -1  -5   46.05    2.75
   0  -1  -6   51.74    3.12
   0   1   6   48.23    2.58
   0   1  -6   58.34    3.16
   0  -1   6   43.49    2.83
   0   1  -6   50.50    3.11
   0   1   6   48.48    3.09
   0  -1  -6   50.29    3.01
   0  -1   6   57.98    3.69
   0   1  -6   49.39    3.50
   0  -1  -6   51.15    3.03
   0  -1  -7    6.59    1.07
   0   1  -7    8.25    1.20
   0  -1  -7    8.67    1.11
   0  -1   7    4.35    0.86
   0   1   7    6.42    0.85
   0  -1  -7    6.46    1.29
   0   1  -7    5.43    1.21
   0  -1  -7    8.21    1.18
   0  -1  -8   24.60    2.22
   0   1   8   21.02    1.69
   0  -1   8   24.54    1.98
   0   1  -8   24.13    2.19
   0  -1  -8   23.60    2.09
   0  -1  -8   19.13    2.39
   0   1  -8   24.26    2.63
   0  -1  -8   22.94    2.10
   0  -1   9    0.16    0.54
   0  -1  -9    0.38    0.57
   0   1  -9    0.20    0.51
   0  -1  -9    0.18    0.62
   0   1  -9    0.29    0.75
   0  -1  -9    0.84    0.77
   0  -1  -9    0.41    0.66
   0  -1  10  113.61    6.00
   0  -1 -10  126.04    6.45
   0   1 -10  117.69    6.40
   0  -1 -10  113.23    6.30
   0   1 -10  114.90    7.23
   0  -1 -10  113.40    7.08
   0  -1 -10  123.60    6.64
   0   1 -11   43.68    3.39
   0  -1 -11   37.70    3.23
   0   1 -11   38.80    3.92
   0  -1 -11   37.49    3.83
   0  -1  11   36.18    2.90
   0  -1 -11   46.79    3.60
   0  -1  12    1.15    0.88
   0  -1 -12    2.24    1.06
   0  -1 -12    0.99    1.04
   0   1 -12    1.72    0.98
   0  -1 -13   27.26    2.92
   0   1 -13   26.57    2.84
   0   1  13   28.52    2.70
   0  -1  13   22.73    2.45
   0  -1 -13   30.74    3.32
   0   1  13   32.79    3.00
   0  -1 -14   69.94    5.10
   0  -1 -14   53.81    4.44
   0   1 -14   55.13    4.43
   0   1  14   60.88    4.56
   0   1  15    4.89    1.52
   0   1 -15    4.56    1.55
   0  -1 -15    4.16    1.60
   0   1  16    2.71    1.24
   0  -1 -16    1.56    1.29
   0   1 -16    3.86    1.54
   0   1 -17   55.68    4.60
   0  -1 -17   48.37    4.57
   0   1  17   57.65    4.64
   0  -1  18   11.19    2.48
   0   1  18   17.90    2.62
   0  -1 -18   16.69    2.79
   0   1 -18   14.86    2.53
   0   1  19   35.84    3.71
   0  -1 -19   33.15    3.87
   0   2   0 1479.08   55.37
   0  -2   0 1515.90   55.33
   0   2   0 1487.95   55.26
   0  -2   0 1465.99   55.29
   0  -2  -1 2355.56   89.79
   0   2  -1 2352.40   90.10
   0  -2  -1 2416.09   89.48
   0   2   1 2572.59   89.93
   0  -2  -1 2475.80   89.94
   0  -2   1 2459.78   90.27
   0   2  -1 2507.87   90.25
   0  -2  -1 2401.59   89.48
   0  -2  -2 1347.28   49.90
   0   2  -2 1300.78   50.34
   0   2  -2 1288.01   49.81
   0  -2  -2 1438.68   50.29
   0   2   2 1332.38   50.08
   0  -2  -2 1348.78   49.83
   0  -2   2 1364.12   50.58
   0  -2  -2 1351.82   49.81
   0   2   3  276.73   11.03
   0  -2  -3  290.72   11.11
   0  -2  -3  283.60   11.14
   0  -2  -3  274.21   11.29
   0   2   3  283.26   11.31
   0  -2   3  291.52   11.82
   0  -2  -3  275.33   11.08
   0   2  -4    3.54    0.74
   0   2   4    4.37    0.61
   0   2   4    4.67    0.76
   0  -2  -4    3.08    0.60
   0  -2   4    2.59    0.68
   0  -2  -4    3.57    0.64
   0  -2  -5   11.94    1.23
   0   2  -5   13.34    1.29
   0  -2  -5   14.99    1.33
   0   2  -5   13.53    1.44
   0   2   5   11.95    1.29
   0  -2   5   10.97    1.43
   0   2   5   15.04    1.24
   0   2  -6  165.17    7.60
   0  -2  -6  172.21    7.61
   0  -2  -6  177.27    7.77
   0   2  -6  181.10    8.02
   0   2   6  164.95    7.78
   0  -2   6  162.63    8.29
   0   2  -6  164.57    8.35
   0   2   6  167.74    7.46
   0   2  -7  285.67   11.53
   0  -2  -7  275.30   11.45
   0  -2  -7  302.24   11.77
   0   2   7  246.03   10.54
   0   2  -7  302.48   11.92
   0  -2   7  256.20   11.35
   0  -2  -7  253.98   11.43
   0   2   7  255.66   11.62
   0  -2   7  282.94   12.48
   0   2  -7  266.73   12.38
   0   2   7  252.10   11.18
   0   2   8   -0.99    0.73
   0  -2  -8    0.52    0.66
   0   2  -8    0.19    0.60
   0  -2  -8   -0.82    0.69
   0   2  -8   -0.16    0.70
   0   2   8   -0.14    0.40
   0   2   8   -0.26    0.29
   0   2  -8    0.19    0.53
   0  -2   8   -0.16    0.43
   0  -2   8   -0.54    0.69
   0   2  -8   -0.27    0.78
   0  -2  -8   -0.18    0.68
   0   2  -9    0.21    0.66
   0  -2  -9    0.19    0.64
   0  -2  -9    0.73    0.67
   0   2   9    0.67    0.79
   0   2  -9    1.27    0.76
   0   2   9    0.38    0.40
   0  -2   9   -0.17    0.51
   0   2   9    0.99    0.62
   0   2  -9    0.30    0.78
   0  -2  -9    1.13    0.73
   0  -2   9    0.29    0.85
   0  -2  -9    2.49    0.85
   0  -2 -10  109.81    5.96
   0   2  10   96.15    5.41
   0  -2  10   96.69    5.36
   0   2 -10   92.93    5.65
   0  -2 -10   88.29    5.50
   0  -2 -10   93.84    6.38
   0   2 -10   98.00    6.54
   0  -2 -10  108.63    5.74
   0   2 -10  107.14    5.71
   0  -2 -11   27.99    2.84
   0  -2 -11   22.68    2.55
   0   2 -11   28.15    2.72
   0   2 -11   23.79    3.14
   0   2  11   22.96    2.37
   0   2  12  173.73    8.77
   0   2 -12  170.12    8.93
   0  -2 -12  172.13    9.02
   0  -2 -13    0.27    0.94
   0   2 -13    3.16    1.16
   0   2  13    0.48    0.81
   0  -2 -13   -0.91    1.25
   0   2 -13    0.91    1.27
   0   2  14   42.63    3.64
   0   2 -14   50.29    3.99
   0  -2 -14   39.05    3.78
   0   2  15  196.98   10.17
   0  -2 -15  205.84   10.58
   0   2 -15  202.65   10.33
   0   2  16   20.44    2.61
   0   2 -16   17.25    2.56
   0  -2 -16   18.51    2.78
   0   2  17    2.41    1.36
   0   2 -17    1.20    1.38
   0  -2 -17    4.18    1.72
   0   2  18    1.55    1.10
   0   2 -18    2.42    1.41
   0  -2 -18    0.72    1.48
   0   3   0   -0.10    0.31
   0  -3   0   -0.42    0.37
   0  -3   0   -0.09    0.34
   0   3  -1  275.24   10.42
   0   3   1  280.13   10.55
   0   3   1  273.42   11.11
   0  -3  -1  282.68   11.27
   0   3  -1  280.67   11.43
   0  -3   1  296.59   11.72
   0  -3  -1  267.74   11.01
   0  -3   1  272.31   11.34
   0  -3  -2 1444.50   53.45
   0   3  -2 1434.35   53.45
   0   3  -2 1414.41   54.36
   0   3   2 1389.82   53.81
   0  -3  -2 1413.31   53.76
   0   3   2 1503.73   54.01
   0  -3  -2 1505.80   54.14
   0  -3   2 1417.10   54.58
   0   3  -2 1437.17   53.44
   0  -3  -2 1453.57   53.45
   0   3  -3  351.84   13.68
   0  -3  -3  363.02   13.72
   0  -3   3  340.88   14.29
   0   3  -3  349.92   13.69
   0   3   3  357.97   13.81
   0  -3  -3  345.26   13.76
   0   3   3  352.46   14.02
   0  -3  -3  355.31   14.17
   0  -3   3  356.87   14.74
   0   3  -3  337.63   13.63
   0  -3  -3  349.84   13.65
   0   3  -4 1082.98   42.18
   0  -3  -4 1146.85   42.21
   0  -3  -4 1165.91   42.20
   0   3   4 1117.87   42.12
   0   3  -4 1100.76   42.90
   0  -3   4 1054.30   42.71
   0   3   4 1098.36   42.47
   0  -3   4 1130.81   43.27
   0   3  -4 1140.32   42.17
   0  -3  -4 1126.50   42.14
   0   3   5    3.87    0.86
   0  -3  -5    3.53    0.75
   0   3  -5    4.28    0.78
   0   3  -5    3.68    0.85
   0   3   5    3.60    0.68
   0  -3   5    3.68    0.86
   0   3  -5    4.75    1.04
   0  -3   5    4.16    0.93
   0   3  -5    5.53    0.88
   0  -3  -5    4.25    0.74
   0   3  -6   70.29    3.84
   0  -3  -6   69.27    3.80
   0   3  -6   79.09    4.49
   0   3  -6   73.26    4.30
   0  -3   6   64.97    4.25
   0   3  -6   71.51    3.94
   0  -3  -6   77.27    4.03
   0   3   6   66.50    4.03
   0   3  -6   65.87    4.55
   0  -3   6   62.77    4.44
   0   3   6   72.81    3.78
   0   3  -7    8.02    1.35
   0  -3  -7   10.31    1.31
   0   3  -7    8.72    1.26
   0   3  -7    7.27    1.12
   0  -3  -7    8.28    1.18
   0   3   7    8.22    1.27
   0  -3  -7    9.49    1.37
   0   3  -7    7.65    1.53
   0  -3   7    7.47    1.43
   0   3   7    7.48    1.07
   0  -3  -8  421.55   17.24
   0   3  -8  422.57   17.28
   0   3  -8  436.63   18.00
   0   3   8  411.83   17.64
   0  -3  -8  410.81   17.44
   0   3  -8  424.67   17.47
   0  -3  -8  430.62   17.50
   0  -3   8  399.34   18.42
   0   3  -8  411.11   18.52
   0   3   8  414.53   17.12
   0  -3  -9   37.38    2.81
   0   3  -9   34.63    2.79
   0   3   9   28.66    1.91
   0   3  -9   34.15    3.07
   0   3   9   30.88    2.97
   0  -3  -9   32.08    2.79
   0  -3  -9   41.30    3.05
   0   3  -9   37.41    2.97
   0  -3   9   30.51    3.28
   0   3  -9   37.28    3.56
   0   3   9   36.05    2.73
   0  -3 -10  113.92    6.08
   0   3 -10  111.47    6.07
   0   3 -10  132.40    6.79
   0   3  10   89.80    4.78
   0  -3 -10  113.37    6.25
   0   3  10  113.74    6.62
   0   3 -10  105.13    6.19
   0  -3 -10  126.39    6.49
   0   3 -10  119.59    6.38
   0  -3  10  119.38    7.32
   0   3 -10  119.71    7.38
   0   3  10  109.88    5.90
   0   3  11   44.10    3.33
   0  -3 -11   35.91    3.33
   0   3 -11   42.85    3.51
   0   3 -11   44.19    3.63
   0  -3 -11   44.60    3.67
   0   3  12  173.51    8.74
   0  -3 -12  168.13    9.06
   0   3 -12  165.14    8.94
   0   3 -12  194.84    9.55
   0  -3 -12  187.21    9.41
   0   3  13   68.91    4.66
   0   3 -13   63.66    4.70
   0  -3 -13   62.24    4.85
   0  -3 -13   75.69    5.27
   0   3 -13   73.64    5.19
   0  -3 -14    0.63    1.31
   0   3 -14    1.95    1.22
   0   3  14    0.25    0.95
   0  -3 -15    5.67    1.65
   0   3 -15    3.46    1.38
   0   3  15    3.41    1.23
   0   3  16   30.84    3.15
   0  -3 -16   40.55    4.03
   0   3 -16   31.82    3.38
   0  -3 -17    1.13    1.34
   0   3 -17    0.88    1.57
   0   3  17    3.67    1.34
   0  -3 -18   37.65    4.30
   0   3  18   41.35    3.80
   0   4   0    0.28    0.36
   0  -4   0    1.01    0.48
   0  -4   1  281.19   10.88
   0   4   1  272.11   10.76
   0  -4  -1  298.64   11.86
   0   4  -1  290.09   12.02
   0   4   1  276.24   11.91
   0  -4   1  279.13   11.74
   0  -4   1  312.76   12.48
   0  -4   1  289.57   11.85
   0   4   1  283.75   11.67
   0  -4  -1  281.27   11.49
   0  -4   2  187.54    8.58
   0   4   2  194.89    8.21
   0  -4  -2  188.00    8.05
   0  -4   2  181.25    7.49
   0   4  -2  179.69    8.63
   0   4   2  198.07    8.28
   0  -4  -2  194.79    8.42
   0  -4   2  181.29    8.39
   0  -4   2  204.89    9.06
   0  -4  -2  197.04    7.46
   0   4  -2  190.09    7.46
   0   4  -3   62.54    2.93
   0  -4  -3   59.77    2.91
   0   4   3   63.55    3.30
   0  -4  -3   60.04    3.15
   0   4  -3   55.31    3.64
   0   4   3   63.36    3.39
   0  -4  -3   64.25    3.57
   0  -4   3   56.68    3.53
   0  -4   3   63.63    4.03
   0   4  -3   54.40    2.83
   0  -4  -3   60.02    2.88
   0   4   4  112.52    5.37
   0  -4  -4  117.55    5.32
   0   4  -4  108.54    5.14
   0  -4   4  109.46    5.82
   0   4  -4  116.54    5.22
   0  -4  -4  113.63    5.16
   0  -4  -4  122.14    5.83
   0   4   4  113.87    5.56
   0  -4   4  104.01    6.19
   0  -4  -4  121.44    5.18
   0   4  -4  113.87    5.13
   0   4   5   96.21    4.68
   0  -4  -5  100.01    4.74
   0  -4   5   88.99    5.16
   0   4  -5   89.28    5.34
   0   4  -5   94.20    4.68
   0   4  -5   94.38    4.65
   0  -4  -5   95.41    4.66
   0   4   5   99.59    5.04
   0   4  -5   94.83    5.56
   0  -4   5   90.90    5.67
   0   4  -5   89.62    4.55
   0  -4  -5  100.11    4.65
   0   4   6  243.53   10.43
   0   4  -6  247.25   10.65
   0  -4   6  236.84   11.18
   0   4  -6  229.26   11.23
   0  -4  -6  260.35   10.61
   0   4  -6  257.02   10.59
   0   4   6  240.16   10.83
   0   4  -6  243.38   11.59
   0  -4   6  223.00   11.58
   0   4  -6  245.32   10.44
   0  -4  -6  257.55   10.48
   0   4  -7  104.27    5.27
   0  -4  -7  110.72    5.33
   0   4  -7  106.63    6.12
   0  -4   7   89.86    5.75
   0   4  -7   98.59    5.87
   0  -4  -7  104.59    5.37
   0   4  -7  105.99    5.42
   0   4   7   91.41    5.49
   0  -4   7  102.41    6.43
   0   4  -7  110.36    6.41
   0   4   7  102.13    5.20
   0   4  -8  123.22    6.22
   0  -4  -8  126.77    6.24
   0  -4  -8  121.45    6.36
   0   4  -8  118.94    6.34
   0   4  -8  125.06    7.11
   0  -4   8  126.20    7.02
   0  -4  -8  120.75    6.60
   0   4   8  122.24    6.63
   0  -4   8  115.51    7.32
   0   4  -8  130.23    7.45
   0   4   8  128.59    6.23
   0   4   9    0.24    0.88
   0   4  -9   -1.09    1.00
   0  -4  -9    0.23    0.71
   0  -4  -9   -1.09    1.01
   0   4  -9    0.56    0.80
   0   4   9    0.17    0.65
   0  -4   9   -0.28    0.89
   0   4  -9    0.66    0.96
   0  -4   9    0.34    0.83
   0   4  -9   -0.21    1.00
   0  -4  -9    0.21    0.98
   0  -4 -10   33.47    2.70
   0   4 -10   31.67    2.65
   0  -4 -10   33.97    2.91
   0   4 -10   31.72    2.81
   0   4 -10   31.71    3.20
   0  -4  10   34.75    3.35
   0   4  10   31.58    3.19
   0  -4 -10   30.83    2.96
   0  -4  10   32.51    3.52
   0   4 -10   31.31    3.54
   0   4  10   27.56    2.49
   0   4 -11  115.91    6.33
   0  -4  11  100.83    6.29
   0  -4  11   91.42    6.50
   0  -4 -11   92.10    5.56
   0   4 -11   86.77    5.39
   0   4 -11  109.03    5.76
   0  -4 -11   93.73    5.43
   0   4  11   98.94    5.12
   0  -4  12  123.36    8.11
   0   4 -12  123.75    6.93
   0  -4 -12  128.86    6.99
   0   4  12  108.93    6.18
   0  -4 -12  103.87    6.68
   0   4 -12   95.29    6.40
   0   4  13  130.18    6.87
   0  -4 -13  123.76    7.46
   0   4 -13  113.51    7.03
   0   4  14   15.95    2.16
   0   4 -14   20.67    2.61
   0  -4 -14   20.98    2.90
   0   4  15    6.96    1.55
   0  -4 -15    9.67    2.23
   0   4 -15   11.09    1.97
   0   4  16    0.54    0.95
   0   4 -16    0.46    1.10
   0   4 -16   -1.47    1.15
   0  -4 -16   -0.38    1.45
   0   4  17    3.86    1.36
   0   4 -17    2.33    1.51
   0  -4 -17    5.51    2.04
   0   4 -17    0.49    1.41
   0  -4 -18   14.05    2.87
   0   4 -18   21.15    3.53
   0   5   0   -0.18    0.43
   0  -5   0    0.69    0.49
   0   5   0    0.33    0.49
   0   5   1  406.01   15.99
   0   5  -1  447.40   17.17
   0  -5  -1  418.63   17.40
   0   5  -1  429.84   17.64
   0   5   1  428.25   17.59
   0  -5   1  451.39   17.38
   0  -5   1  471.19   18.32
   0   5   1  436.94   17.32
   0  -5  -1  416.03   16.97
   0  -5   1  414.12   17.30
   0   5   2  735.43   27.47
   0  -5   2  713.57   27.38
   0   5  -2  706.64   28.95
   0   5  -2  757.02   28.50
   0  -5  -2  766.03   28.84
   0  -5   2  703.63   28.59
   0  -5   2  769.10   29.54
   0  -5   2  744.50   28.82
   0  -5  -2  726.09   28.19
   0   5   2  719.56   28.43
   0  -5  -3  743.41   28.14
   0  -5   3  733.60   29.00
   0   5   3  734.81   28.38
   0   5  -3  695.47   29.03
   0  -5  -3  708.10   28.71
   0   5   3  750.52   28.43
   0  -5   3  740.85   28.74
   0  -5   3  721.39   29.50
   0   5  -3  725.54   27.48
   0  -5  -3  726.63   27.47
   0   5  -4  828.45   31.58
   0   5   4  833.50   32.13
   0  -5  -4  839.02   31.96
   0  -5   4  840.82   32.97
   0   5  -4  768.66   32.90
   0   5   4  852.17   32.33
   0  -5  -4  847.98   32.66
   0  -5   4  815.23   32.64
   0   5  -4  852.18   33.29
   0  -5   4  814.64   33.49
   0  -5  -4  830.76   31.51
   0   5  -4  837.35   31.53
   0  -5  -5   65.76    3.60
   0   5   5   60.89    3.54
   0  -5   5   58.90    3.99
   0   5  -5   63.71    4.40
   0   5  -5   51.17    3.19
   0   5  -5   59.04    3.30
   0  -5  -5   61.18    3.34
   0  -5  -5   60.25    3.95
   0   5   5   63.73    3.83
   0   5  -5   64.14    4.39
   0  -5   5   57.77    4.46
   0  -5  -5   66.46    3.35
   0   5  -5   62.85    3.31
   0  -5  -6  166.04    7.85
   0   5   6  176.76    7.93
   0   5  -6  169.13    7.84
   0  -5   6  170.89    8.60
   0   5  -6  176.75    8.99
   0   5  -6  171.74    7.79
   0  -5  -6  180.07    7.84
   0   5   6  170.17    8.23
   0   5  -6  170.78    9.02
   0  -5   6  160.31    9.15
   0   5  -6  177.04    7.75
   0  -5  -6  177.59    7.73
   0   5  -7  341.63   13.80
   0  -5  -7  348.81   13.79
   0   5  -7  321.87   15.01
   0   5  -7  322.49   13.97
   0  -5   7  313.80   14.59
   0   5  -7  318.50   14.96
   0   5  -7  333.75   13.91
   0  -5  -7  337.52   13.91
   0   5   7  336.04   14.39
   0  -5   7  305.39   15.37
   0   5  -7  321.20   15.16
   0   5   7  326.90   13.81
   0   5  -8  166.52    7.72
   0  -5  -8  168.98    7.69
   0  -5  -8  169.05    7.88
   0   5  -8  153.50    7.74
   0   5  -8  174.28    9.04
   0  -5   8  146.09    8.31
   0   5  -8  169.99    8.79
   0   5  -8  152.78    7.87
   0   5   8  151.90    8.11
   0   5  -8  152.26    8.83
   0  -5   8  157.70    9.16
   0   5   8  164.61    7.69
   0  -5  -9    0.78    1.01
   0  -5  -9    1.27    0.91
   0   5  -9    0.73    0.99
   0   5   9    1.24    1.02
   0   5  -9    1.62    0.82
   0   5  -9    0.32    0.96
   0   5   9    1.44    0.70
   0  -5   9    1.98    1.04
   0   5  -9    1.72    1.14
   0  -5   9    1.12    1.03
   0   5  -9    2.87    1.06
   0  -5  -9    2.64    0.87
   0   5 -10  216.94   10.21
   0  -5 -10  234.07   10.33
   0  -5 -10  217.42   10.41
   0   5 -10  211.30   10.41
   0   5 -10  249.91   11.72
   0  -5 -10  207.49   10.80
   0   5 -10  216.93   10.73
   0  -5  10  209.19   11.06
   0  -5  10  208.01   11.80
   0   5  10  222.51   10.14
   0   5 -11  181.70    8.28
   0   5 -11  170.89    7.54
   0  -5 -11  155.20    7.39
   0  -5  11  159.70    8.60
   0   5  11  171.66    6.64
   0  -5  12   86.61    6.89
   0  -5 -12   84.32    5.95
   0   5 -12   87.37    5.96
   0   5  12   86.17    5.24
   0   5 -13   10.29    2.08
   0  -5  13    6.79    2.20
   0   5  13   11.89    1.83
   0   5 -13    5.69    1.56
   0  -5 -13    6.51    1.83
   0   5  14    0.25    0.82
   0   5 -14    0.39    1.00
   0   5 -14   -0.60    1.14
   0  -5 -14    0.72    1.18
   0   5  15    1.29    0.95
   0   5 -15    2.09    1.63
   0   5 -15    2.40    1.34
   0  -5 -15    2.27    1.43
   0   5  16   10.31    1.86
   0   5 -16   10.68    2.13
   0  -5 -16   10.76    2.45
   0   5 -16   12.04    2.55
   0  -5 -17   19.88    3.24
   0   5 -17   20.72    3.42
   0   6   0    9.24    1.48
   0  -6   0   10.17    1.66
   0  -6   0    7.69    1.16
   0   6   0    7.13    1.12
   0  -6   1   75.06    3.23
   0  -6  -1   77.37    4.69
   0   6  -1   89.17    4.55
   0   6  -1   80.22    4.91
   0   6   1   74.29    4.76
   0  -6   1   83.56    5.33
   0  -6  -1   75.44    4.27
   0   6   1   77.36    4.57
   0  -6   1   81.71    4.59
   0  -6   2  109.63    4.53
   0   6   2  115.19    4.64
   0   6  -2  112.79    4.55
   0   6   2  114.16    4.80
   0  -6   2  113.88    4.98
   0  -6   2  110.03    4.82
   0   6  -2  119.24    6.52
   0   6  -2  127.86    6.04
   0  -6  -2  121.28    6.28
   0  -6   2  127.88    6.22
   0   6   2  115.07    6.42
   0  -6   2  137.98    7.15
   0   6   2  117.11    6.01
   0  -6  -2  117.72    5.70
   0  -6   2  126.54    6.30
   0   6   3  158.69    6.74
   0   6  -3  156.55    8.30
   0  -6   3  163.03    7.88
   0   6   3  162.88    7.69
   0  -6   3  157.96    8.07
   0  -6  -3  156.05    7.33
   0  -6   3  157.71    8.61
   0   6  -3  163.06    7.73
   0  -6  -3  169.83    8.17
   0  -6  -4    5.36    0.95
   0   6  -4    5.86    1.31
   0   6   4    5.01    1.00
   0  -6   4    7.15    1.38
   0  -6   4    5.26    1.19
   0   6  -4    3.30    1.08
   0  -6   4    6.09    1.46
   0   6   4    5.62    1.09
   0  -6  -4    4.46    0.70
   0   6  -4    4.87    0.73
   0  -6  -4    5.02    1.18
   0   6  -5    1.03    0.57
   0   6   5    0.37    0.69
   0  -6  -5    0.45    0.74
   0  -6  -5    1.10    0.52
   0   6  -5    1.96    0.99
   0  -6  -5    1.70    0.71
   0  -6   5    0.65    0.63
   0  -6   5    0.32    0.66
   0  -6   5    1.28    0.74
   0   6   5    1.65    0.70
   0   6  -5    2.21    1.05
   0   6  -6    7.08    1.58
   0   6   6    9.67    1.32
   0   6  -6    7.79    1.69
   0  -6  -6    9.23    1.30
   0  -6   6    8.39    1.54
   0  -6   6    6.17    1.50
   0  -6  -6    6.59    1.06
   0   6   6    8.01    1.43
   0   6  -6    7.53    1.11
   0   6  -7    5.31    1.44
   0   6  -7    4.78    0.99
   0  -6  -7    4.05    0.99
   0   6   7    4.66    0.99
   0  -6   7    4.04    1.24
   0   6  -7    3.44    1.22
   0  -6   7    6.12    1.66
   0   6   7    4.34    1.27
   0  -6  -7    4.24    0.98
   0   6  -7    5.16    1.04
   0   6  -8   29.92    2.47
   0  -6  -8   30.42    2.50
   0  -6   8   25.78    2.82
   0   6  -8   27.79    3.19
   0   6  -8   29.37    2.55
   0   6  -8   26.84    3.16
   0  -6   8   33.96    3.75
   0   6  -8   29.46    3.27
   0   6   8   33.46    2.64
   0  -6  -9  127.38    6.55
   0   6  -9  136.34    6.67
   0  -6   9  119.49    7.33
   0   6  -9  126.92    7.76
   0   6  -9  130.81    6.88
   0   6  -9  133.43    8.03
   0  -6  -9  120.65    7.27
   0  -6   9  124.66    8.20
   0   6   9  122.20    6.53
   0  -6 -10   39.00    3.22
   0   6 -10   35.89    3.18
   0  -6  10   39.25    3.79
   0   6 -10   42.68    3.52
   0   6 -10   46.21    4.26
   0  -6 -10   39.87    3.77
   0  -6  10   33.05    4.05
   0   6  10   41.59    3.20
   0   6  11    1.31    0.80
   0   6 -11    3.43    1.64
   0   6 -11    0.28    0.90
   0  -6  11    2.31    1.40
   0  -6 -11    0.32    1.26
   0   6  12   13.82    1.96
   0  -6  12   13.77    2.75
   0  -6 -12   12.41    2.33
   0   6 -12   14.75    2.25
   0   6 -12   15.39    2.61
   0   6  13   27.54    2.79
   0   6 -13   26.56    3.26
   0  -6  13   26.55    3.88
   0  -6 -13   25.93    3.36
   0   6 -13   26.78    3.18
   0  -6  14   68.46    6.60
   0   6  14   72.31    4.93
   0   6 -14   71.61    5.74
   0   6 -14   67.82    5.27
   0  -6 -14   67.40    5.69
   0   6  15   17.82    2.29
   0  -6 -15   17.86    2.95
   0   6 -15   14.89    2.39
   0   6 -15   19.05    3.08
   0  -6 -16    9.41    2.37
   0   6 -16    9.25    1.96
   0   7   0    0.26    0.72
   0   7   0    0.36    0.69
   0  -7   0    0.19    0.65
   0  -7   0    0.31    0.64
   0   7   1    0.27    0.49
   0   7  -1    0.27    0.55
   0  -7   1    0.41    0.59
   0  -7   1    0.96    0.93
   0  -7  -1    0.53    0.48
   0   7   1    1.79    0.74
   0   7   1    0.71    0.67
   0   7  -1    0.18    0.68
   0   7   2   79.07    3.49
   0  -7   2   79.26    3.61
   0   7  -2   81.40    5.36
   0  -7   2   77.87    3.61
   0   7  -2   87.05    4.81
   0  -7  -2   83.64    5.24
   0   7   2   89.56    5.52
   0  -7   2   83.03    5.74
   0   7   2   94.61    5.22
   0  -7   2   85.02    5.08
   0  -7  -2   88.72    4.69
   0  -7   3  192.72    7.82
   0   7  -3  191.56    7.79
   0   7   3  196.33    7.93
   0  -7  -3  194.35    7.74
   0   7   3  195.26    8.03
   0  -7   3  195.14    8.31
   0   7  -3  198.95   10.08
   0   7   3  207.30   10.21
   0  -7   3  216.20    9.64
   0  -7  -3  206.31    9.01
   0  -7   3  204.46    9.77
   0   7   3  200.61    9.43
   0  -7   3  207.23   10.68
   0   7  -3  205.36    9.34
   0  -7  -3  210.04    9.94
   0  -7  -4   11.72    1.87
   0   7   4   13.40    1.75
   0   7  -4   14.01    1.76
   0   7   4   11.54    1.18
   0   7  -4   11.61    1.96
   0   7  -4   13.01    1.96
   0  -7   4   11.02    1.64
   0  -7   4   12.53    2.16
   0  -7   4   12.73    1.94
   0  -7  -4   12.36    1.53
   0   7   4    9.86    1.52
   0   7  -5  359.36   14.04
   0  -7  -5  343.58   13.96
   0   7  -5  334.36   16.20
   0  -7  -5  345.46   15.76
   0   7   5  358.77   15.19
   0   7  -5  354.31   15.27
   0  -7   5  374.45   15.63
   0  -7   5  339.75   16.64
   0   7   5  346.31   15.07
   0  -7  -5  347.79   14.74
   0  -7   5  368.90   16.07
   0   7  -6   13.35    2.29
   0  -7  -6   15.09    1.80
   0  -7   6   15.81    2.31
   0   7   6   19.24    1.97
   0   7  -6   17.73    2.43
   0  -7   6   16.52    2.13
   0  -7   6   17.64    2.62
   0  -7  -6   16.42    2.25
   0   7   6   13.33    1.86
   0  -7  -6   16.71    1.55
   0   7  -6   15.02    1.53
   0   7  -7   47.21    4.33
   0   7   7   49.91    3.48
   0  -7  -7   45.14    3.28
   0  -7   7   49.00    3.88
   0  -7   7   44.46    4.43
   0   7  -7   52.19    3.14
   0  -7  -7   45.96    2.98
   0   7  -8    2.23    1.41
   0   7  -8    6.93    1.80
   0   7   8    5.63    1.22
   0  -7   8    1.95    1.21
   0  -7   8    2.11    1.23
   0  -7  -8    4.19    1.07
   0   7  -8    4.47    1.07
   0  -7  -9   31.96    2.84
   0   7  -9   35.38    2.96
   0   7  -9   37.96    4.00
   0  -7   9   43.98    3.83
   0   7  -9   31.56    3.79
   0  -7   9   38.87    4.33
   0   7   9   44.60    3.24
   0  -7 -10  130.53    7.24
   0   7 -10  146.73    7.45
   0   7 -10  154.22    7.73
   0   7 -10  135.16    8.87
   0  -7 -10  141.09    8.37
   0  -7  10  136.55    9.19
   0   7  10  161.96    7.71
   0   7  11    0.46    0.92
   0   7 -11    2.13    1.06
   0   7 -11    1.67    1.38
   0  -7  11    2.47    1.43
   0  -7 -11   -0.70    1.16
   0   7  12    0.97    0.83
   0   7 -12    1.72    1.48
   0   7 -12    0.30    0.86
   0  -7  12   -0.52    1.17
   0  -7 -12    0.37    1.18
   0   7  13   -1.00    1.31
   0  -7  13   -1.10    1.59
   0  -7 -13   -0.39    1.24
   0   7 -13    0.66    0.90
   0   7 -13    0.44    1.34
   0   7  14   23.36    2.61
   0   7 -14   16.25    2.68
   0  -7 -14   18.45    3.07
   0  -7  14   19.57    3.72
   0   7  15    1.05    1.02
   0  -7  15    1.75    1.86
   0  -7 -15    3.42    1.83
   0   7 -15    0.32    1.62
   0   8   0  677.99   29.71
   0   8   0  763.65   28.78
   0  -8   0  730.65   30.58
   0  -8   0  693.66   28.74
   0   8   1    7.20    1.54
   0   8  -1    5.34    1.40
   0  -8   1    7.83    1.85
   0  -8  -1    6.56    1.32
   0  -8   1    7.30    1.44
   0  -8  -1    7.33    1.70
   0   8   1    5.90    1.26
   0   8  -1    5.96    1.30
   0  -8   2  611.17   23.69
   0   8  -2  634.44   26.86
   0  -8   2  596.31   23.93
   0   8   2  663.84   27.03
   0  -8   2  696.74   26.30
   0  -8  -2  683.58   25.66
   0   8   2  635.83   26.17
   0  -8   2  681.89   27.74
   0   8  -2  727.90   25.91
   0   8   2  732.41   26.02
   0   8  -3    0.64    0.98
   0  -8  -3    0.90    0.74
   0  -8  -3    0.90    1.06
   0   8   3    0.80    0.37
   0   8   3    2.26    1.18
   0   8  -3    0.64    0.88
   0  -8   3    0.71    0.75
   0  -8   3    1.53    1.16
   0   8   3    0.98    0.87
   0  -8   3    1.32    0.90
   0  -8  -4   -0.18    0.36
   0   8  -4   -0.07    0.33
   0  -8   4   -0.21    0.39
   0   8   4    0.08    0.36
   0  -8  -4    1.23    0.67
   0   8  -4   -0.43    0.91
   0  -8  -4   -0.30    0.99
   0  -8   4    0.24    0.44
   0   8   4   -0.08    0.46
   0   8  -4   -0.34    1.11
   0   8  -4   -0.65    0.99
   0   8   4   -0.33    0.91
   0  -8   4    0.48    0.66
   0  -8   4   -0.40    0.81
   0   8   4   -0.23    0.61
   0  -8   4   -0.28    0.99
   0  -8  -5    1.33    0.57
   0   8   5    3.31    0.76
   0   8  -5    1.78    1.22
   0  -8  -5    1.75    0.84
   0   8  -5    1.12    1.01
   0  -8  -5    0.31    1.06
   0  -8   5    1.24    0.94
   0   8  -5    0.67    0.87
   0  -8   5    3.72    1.52
   0   8   5    2.28    0.94
   0   8   6   51.26    3.21
   0   8  -6   54.44    4.80
   0   8  -6   53.47    4.81
   0  -8  -6   57.27    4.61
   0   8  -6   61.10    4.22
   0  -8   6   58.06    4.22
   0  -8   6   57.22    5.19
   0   8   6   54.08    3.88
   0  -8  -6   55.35    3.81
   0  -8  -7   48.94    3.52
   0   8   7   53.43    3.78
   0   8  -7   47.48    4.66
   0  -8  -7   47.56    4.27
   0  -8   7   56.16    4.26
   0  -8   7   53.24    4.98
   0   8  -7   49.54    3.11
   0   8   8   -0.45    0.87
   0   8  -8   -0.82    1.18
   0  -8  -8   -0.19    0.71
   0  -8   8   -0.29    0.83
   0  -8   8   -0.46    1.11
   0   8  -8   -0.15    0.74
   0  -8  -8   -0.15    0.70
   0   8  -9   13.32    2.63
   0   8  -9   12.77    2.44
   0  -8   9   11.09    2.56
   0   8  -9    7.78    1.60
   0  -8  -9    5.02    1.45
   0   8   9   14.02    1.92
   0   8 -10   21.62    3.30
   0   8 -10   18.51    3.03
   0  -8  10   17.09    3.18
   0  -8 -10   25.08    3.18
   0   8  10   22.30    2.42
   0   8 -11    0.91    1.31
   0   8  11    0.48    0.88
   0  -8  11    1.05    1.18
   0  -8 -11   -0.38    1.15
   0   8 -12  188.63   11.17
   0  -8 -12  173.85   10.34
   0  -8  12  173.06   11.36
   0   8  12  187.24    9.28
   0   8  13   10.05    1.82
   0   8 -13    9.54    2.57
   0  -8  13    9.77    2.71
   0  -8 -13    9.59    2.41
   0  -8 -14   95.77    7.39
   0   8  14  102.83    6.15
   0  -8  14   92.24    8.14
   0  -8  15   20.25    3.84
   0   9   0    0.36    0.87
   0  -9   0   -0.24    0.75
   0  -9   0    0.88    1.27
   0  -9   1   90.59    4.41
   0   9  -1  100.47    6.76
   0   9   1  102.21    6.77
   0   9  -1  110.73    5.98
   0  -9   1  100.39    7.15
   0  -9  -1  108.84    7.44
   0  -9   1  103.79    6.06
   0  -9  -1   94.36    5.68
   0  -9  -2   15.70    1.96
   0   9  -2   16.57    2.57
   0   9   2   15.56    2.47
   0  -9   2   16.99    2.89
   0   9  -2   18.81    2.21
   0   9  -3  110.07    7.09
   0  -9   3  102.35    4.37
   0   9  -3  102.72    6.94
   0   9  -3  119.50    6.25
   0   9   3  100.33    6.98
   0  -9   3  112.85    7.71
   0   9   3  103.92    6.39
   0  -9  -3  114.82    6.02
   0   9   4   29.20    1.79
   0   9  -4   34.87    3.80
   0   9  -4   32.20    3.55
   0  -9  -4   33.89    3.64
   0   9  -4   34.72    3.11
   0  -9   4   30.03    3.03
   0   9   4   32.54    3.63
   0  -9   4   36.60    4.09
   0   9   4   29.85    3.01
   0  -9  -4   33.77    2.81
   0   9   5  108.54    5.23
   0  -9  -5  113.45    5.05
   0  -9   5  113.69    5.13
   0   9  -5  114.84    5.11
   0  -9   5  116.62    5.72
   0   9   5  117.82    5.36
   0   9  -5  130.74    8.04
   0   9  -5  124.69    7.77
   0  -9  -5  117.12    7.44
   0   9  -5  124.71    6.79
   0  -9   5  131.47    7.12
   0   9   5  111.41    7.66
   0  -9   5  115.91    8.18
   0  -9  -5  126.81    6.43
   0   9   5  128.51    6.95
   0   9  -6   27.40    1.98
   0  -9  -6   20.17    1.76
   0   9   6   22.23    1.90
   0  -9   6   27.63    2.34
   0   9  -6   20.43    3.21
   0   9  -6   23.78    3.38
   0  -9  -6   26.90    3.26
   0  -9   6   26.63    2.81
   0   9   6   26.29    3.44
   0  -9   6   26.45    3.58
   0   9   6   25.92    2.70
   0  -9  -6   28.87    2.58
   0   9   7   95.76    5.22
   0   9  -7  104.65    7.56
   0  -9  -7  102.34    5.16
   0   9  -7  111.90    5.35
   0  -9  -7  110.29    7.18
   0  -9   7   92.56    7.42
   0  -9  -7  108.07    5.94
   0   9   7  107.57    6.21
   0   9  -8   -0.45    1.16
   0   9   8    0.94    0.76
   0  -9  -8    0.20    0.72
   0  -9   8   -0.50    1.21
   0   9   8    1.49    0.91
   0  -9   9    8.82    2.36
   0   9  -9   12.75    2.59
   0   9  -9    7.49    2.17
   0   9   9   10.15    1.69
   0  -9  10    1.62    1.49
   0   9 -10    0.96    1.24
   0   9 -10   -0.46    1.32
   0   9  10   -0.50    0.83
   0  -9  11    2.21    1.52
   0   9 -11    0.98    1.42
   0  -9 -11   -1.28    1.46
   0   9 -12    0.50    1.59
   0  -9  12    2.31    1.67
   0  -9 -12    1.78    1.73
   0   9  12   -0.51    1.05
   0   9 -13    3.06    1.87
   0   9  13    1.03    1.47
   0  -9 -13    0.93    1.59
   0  -9  13    2.40    1.82
   0  -9  14   17.40    3.57
   0 -10   0   54.76    5.27
   0  10   0   41.11    4.35
   0 -10  -1  100.80    7.39
   0 -10   1   99.00    7.23
   0  10   1   94.49    6.73
   0  10  -1   86.92    6.49
   0 -10   1   79.91    3.77
   0  10   2  118.56    8.05
   0  10  -2  128.87    8.21
   0 -10   2  134.15    8.97
   0 -10  -2  131.91    8.85
   0  10  -2  118.49    7.89
   0  10  -3  170.06    9.98
   0  10  -3  162.64    9.85
   0  10   3  173.02   10.12
   0 -10   3  167.04   10.52
   0 -10  -3  169.95    8.51
   0  10  -4    5.04    1.81
   0 -10   4    3.54    0.51
   0 -10  -4    4.76    1.26
   0  10   4    6.71    1.96
   0  10  -4    4.46    1.54
   0 -10   4    5.50    1.95
   0  10   4    3.62    1.21
   0  10   5   27.50    1.75
   0  10  -5   30.01    3.77
   0  10  -5   34.71    3.87
   0 -10  -5   35.74    3.86
   0  10   5   30.24    3.76
   0 -10   5   33.37    4.22
   0 -10  -5   35.56    2.95
   0  10   5   30.04    3.16
   0  10  -6    6.38    0.87
   0  10   6    5.10    0.81
   0 -10   6    5.74    0.79
   0  10   6    5.69    0.88
   0 -10   6    7.20    1.20
   0  10  -6    5.32    1.84
   0  10  -6    7.15    2.02
   0 -10  -6    4.10    1.82
   0 -10  -6    6.71    1.38
   0  10   6    7.00    1.97
   0  10   6    5.08    0.85
   0 -10   6    7.82    2.15
   0  10   6   12.18    2.00
   0 -10   7    4.70    0.95
   0  10   7    6.72    1.08
   0  10  -7    4.18    0.92
   0 -10  -7    3.43    0.85
   0  10   7    5.96    1.03
   0 -10   7    5.22    1.20
   0  10  -7    7.45    2.26
   0  10  -7    6.33    1.95
   0 -10  -7    4.14    1.83
   0  10   7    5.44    1.77
   0 -10   7    3.72    1.62
   0  10   7    8.41    1.67
   0  10  -8    0.90    0.65
   0  10   8    0.35    0.88
   0 -10   8    0.90    0.89
   0  10  -8    0.99    1.43
   0 -10  -8    2.10    1.44
   0  10   8    0.94    1.14
   0 -10   8    0.54    1.22
   0  10   8    0.83    0.94
   0  10  -9   12.73    1.82
   0  10  -9   10.45    2.74
   0 -10   9    9.98    2.53
   0  10   9   14.97    2.12
   0  10 -10   69.58    6.51
   0  10 -10   76.97    6.63
   0  10  10   72.04    5.04
   0 -10  10   62.08    6.37
   0  10 -10   72.07    4.64
   0  10 -11   28.84    4.04
   0  10 -11   19.13    3.45
   0  10  11   22.24    2.62
   0 -10 -11   17.69    3.32
   0 -10  11   18.21    3.45
   0  10 -11   25.62    2.68
   0  10 -12   14.46    3.06
   0 -10 -12   11.11    2.80
   0 -10  12   15.18    3.28
   0  10 -12   11.34    2.00
   0 -10  13   29.95    4.52
   0 -11   0   -0.54    1.22
   0  11   0    0.46    0.94
   0  11  -1    0.41    1.06
   0 -11   1    1.09    1.22
   0 -11  -1   -0.56    1.35
   0  11  -1   -0.91    1.18
   0  11   1    0.46    1.20
   0  11  -2    9.85    2.33
   0 -11   2   12.66    2.80
   0 -11  -2   13.03    2.85
   0  11   2   18.05    3.03
   0  11  -2   10.43    2.36
   0  11  -3   -0.44    1.22
   0  11  -3    0.45    1.09
   0  11   3    0.93    1.20
   0 -11   3    0.55    1.42
   0 -11  -3    0.54    1.40
   0  11  -4   38.35    4.30
   0 -11   4   34.51    4.50
   0  11  -4   37.12    4.44
   0  11   4   35.73    4.35
   0  11  -5    2.23    1.53
   0  11   5    5.65    1.98
   0 -11   5    1.13    1.27
   0  11  -5    2.84    1.68
   0  11  -6  161.62   10.31
   0  11  -6  149.90   10.40
   0 -11  -6  157.38    9.94
   0  11   6  154.61   10.16
   0 -11   6  171.90   11.00
   0  11   6  161.77    8.95
   0  11  -7    3.74    2.02
   0  11  -7    1.52    1.74
   0 -11  -7    1.85    1.53
   0  11   7    1.48    1.43
   0 -11   7    4.05    1.84
   0  11   7    1.54    1.17
   0  11  -8  115.16    8.45
   0  11  -8   99.76    8.02
   0 -11  -8   92.17    7.55
   0  11   8   94.07    7.77
   0 -11   8   97.45    8.20
   0  11   8  113.30    6.80
   0  11  -9    6.49    2.35
   0 -11  -9   10.58    2.59
   0  11   9   10.57    2.58
   0 -11   9    8.90    2.68
   0  11   9    7.80    1.81
   0  11  10   37.97    4.78
   0  11 -10   37.46    4.91
   0  11 -10   40.15    5.04
   0 -11  10   35.98    4.86
   0  11  10   34.45    3.48
   0 -11  11    7.45    2.44
   0  11  11    9.70    2.69
   0  11 -11   14.48    3.17
   0  11 -11   12.87    2.97
   0 -12   0    0.60    1.46
   0  12   0    3.50    1.65
   0  12   0    2.04    1.55
   0  12  -1   25.38    3.66
   0  12   1   34.87    4.03
   0 -12   1   42.72    5.22
   0 -12  -1   33.90    4.71
   0  12  -1   27.50    3.89
   0  12   1   30.73    4.12
   0  12  -2   -0.47    1.55
   0  12   2   -0.40    1.33
   0  12  -2    0.50    1.21
   0  12   2    0.51    1.41
   0 -12   2   -0.61    1.36
   0 -12  -2   -0.62    1.50
   0  12   3    8.89    2.25
   0  12  -3   10.30    2.45
   0  12   3   10.71    2.55
   0  12  -3   13.51    2.75
   0 -12   3   14.58    3.07
   0 -12  -3   10.19    2.78
   0  12   4   11.05    2.34
   0  12   4   10.77    2.68
   0  12  -4   13.62    2.62
   0  12  -4    5.96    2.16
   0 -12   4    9.20    2.66
   0 -12  -4    7.76    2.47
   0  12  -5    2.54    1.82
   0 -12   5    4.97    2.42
   0  12   5    8.35    1.90
   0  12   5    6.19    2.01
   0  12  -5    4.34    1.99
   0  12  -6   10.52    2.78
   0  12  -6   14.28    3.14
   0 -12   6   17.42    3.41
   0  12   6   18.83    2.66
   0  12   6   10.51    2.55
   0  12   7   -0.53    1.39
   0 -12   7   -0.63    1.81
   0  12  -7   -0.58    1.69
   0  12  -7    0.55    1.67
   0  12  -8   -0.56    1.71
   0  12  -8   -1.17    1.69
   0 -12  -8    0.51    1.63
   0  12   8   -0.55    1.51
   0 -12   8    1.26    1.83
   0  12   8   -0.32    1.18
   0  12  -9   26.24    4.17
   0 -12  -9   27.78    4.24
   0  12   9   27.14    4.22
   0  12   9   32.37    3.40
   0 -12   9   30.32    4.61
   0  12 -10    0.57    1.74
   0  12 -11   27.43    4.27
   0  13   0    0.55    1.23
   0 -13   0    0.66    1.83
   0  13   0   -0.47    1.38
   0  13  -1    7.66    2.19
   0  13   1    4.46    1.92
   0  13   1    5.05    1.84
   0 -13   1    3.34    1.94
   0 -13  -1    3.30    1.82
   0  13  -1    2.93    1.62
   0  13  -2   18.57    3.25
   0  13   2   24.27    3.46
   0  13  -2   16.72    3.19
   0  13   2   16.17    3.17
   0 -13   2   13.24    3.27
   0 -13  -2   15.31    3.45
   0  13  -3   38.05    4.66
   0  13   3   38.87    4.29
   0  13   3   38.15    4.76
   0  13  -3   35.10    4.48
   0 -13   3   33.19    4.86
   0 -13  -3   34.63    5.04
   0  13  -4   31.28    4.48
   0  13  -4   43.95    4.92
   0  13   4   42.59    4.45
   0  13   4   31.75    4.51
   0 -13   4   36.81    5.17
   0 -13  -4   40.07    5.32
   0  13  -5   33.00    4.57
   0  13  -5   38.09    4.65
   0  13  -5   35.93    5.20
   0  13   5   40.12    4.19
   0  13   5   33.76    4.64
   0 -13   5   39.09    5.27
   0 -13  -5   39.07    5.24
   0  13   6  141.77    9.97
   0  13  -6  123.05   10.07
   0 -13   6  137.28   10.49
   0  13  -6  141.20   10.01
   0 -13   7   15.49    3.65
   0  13   7   18.45    3.52
   0  13  -7   16.40    3.57
   0  13  -8   30.94    4.87
   0 -14   0   18.09    3.81
   0  14   0   17.04    3.34
   0  14   0   18.46    3.30
   0 -14   1    6.45    2.63
   0 -14  -1    2.15    2.18
   0  14   1    2.96    1.80
   0  14  -1    3.49    2.00
   0  14  -1    2.06    1.89
   0  14   1    4.86    2.14
   0 -14  -2    7.84    2.85
   0 -14   2    6.44    2.86
   0  14  -2    4.59    1.98
   0  14   2    5.43    2.15
   0  14   2    5.14    2.10
   0  14  -2    4.79    2.08
   0 -14   3   33.86    5.04
   0  14  -3   26.92    4.20
   0  14   3   37.05    4.40
   0  14   3   35.45    4.82
   0  14  -3   32.75    4.49
   0  14   4   68.58    5.92
   0  14  -4   66.08    6.42
   0  14   4   65.19    6.63
   0  15   1    0.51    1.92
   0  15  -1   -0.61    1.78
   0  15   2   16.62    3.25
   0  15  -2   25.96    4.24
   1   0 -19    1.46    1.49
  -1   0  18   -0.63    1.01
   1   0 -18    1.07    1.39
  -1   0  17   -0.31    1.05
   1   0 -17   -0.41    1.66
   1   0 -17   -1.41    1.40
   1   0 -16   -1.15    1.83
   1   0 -16   -1.36    1.53
   1   0 -15   10.10    2.45
   1   0 -15    8.15    1.94
   1   0 -14    0.67    1.34
   1   0 -14   -1.86    1.36
  -1   0  13    0.14    0.57
   1   0 -13   -0.31    1.08
   1   0 -13   -0.30    1.02
  -1   0  12   -0.40    0.67
   1   0 -12    0.87    0.99
   1   0 -12    0.28    0.99
  -1   0  11    4.06    0.90
   1   0 -11    5.79    1.50
   1   0 -11    5.22    1.41
  -1   0  10   -0.23    0.50
   1   0 -10    0.48    0.77
   1   0 -10   -1.81    1.06
   1   0 -10    0.32    0.72
   1   0 -10   -0.24    1.04
   1   0  -9  118.27    6.42
   1   0  -9  125.39    6.23
  -1   0   9  106.78    5.26
   1   0  -9  122.29    6.39
  -1   0   8   -0.27    0.37
   1   0  -8   -0.16    0.67
   1   0  -8    0.19    0.49
   1   0  -7   17.07    1.89
   1   0  -7   17.56    1.40
   1   0  -6   -0.16    0.30
   1   0  -5    6.71    0.69
   1   0  -5    6.05    1.07
   1   0  -4    0.14    0.40
   1   0  -3    1.30    0.49
   1   0  -2    0.08    0.28
  -1   0   2   -0.40    0.27
   1   0   2    0.14    0.17
   1   0   2    0.06    0.22
  -1   0  -3 9334.17  349.89
   1   0   3 9294.18  349.47
  -1   0  -3 9470.86  349.45
   1   0   3 9585.51  349.85
  -1   0  -3 9556.85  349.93
   1   0   3 9999.00  349.93
  -1   0  -4   -0.12    0.28
   1   0   4    0.30    0.38
  -1   0  -4    0.58    0.41
  -1   0  -4   -0.11    0.30
   1   0   4   -0.09    0.34
   1   0   5   29.22    2.00
  -1   0  -5   30.75    1.86
   1   0   5   29.66    1.93
  -1   0  -5   33.11    2.39
   1   0   5   31.58    2.17
  -1   0  -5   32.56    2.20
   1   0   5   30.93    2.13
   1   0   6   -0.24    0.39
  -1   0  -6   -0.34    0.47
  -1   0  -6   -0.14    0.48
   1   0   6    0.15    0.40
  -1   0  -6   -0.19    0.36
   1   0   6    0.41    0.47
   1   0   7    9.15    1.19
  -1   0  -7    7.92    1.36
  -1   0  -7    6.16    1.11
  -1   0  -7    5.67    0.90
   1   0   7    7.74    1.23
   1   0   7    9.68    1.33
  -1   0  -8    0.34    0.65
  -1   0  -8   -0.13    0.45
  -1   0  -8    0.23    0.71
   1   0   8   -0.15    0.44
   1   0   9  220.45    9.82
  -1   0  -9  212.57   10.76
  -1   0  -9  234.57   10.19
  -1   0  -9  209.37    9.64
  -1   0 -10   -0.59    1.24
  -1   0 -10    0.41    0.73
  -1   0 -10   -0.17    0.57
   1   0  10    0.36    0.57
  -1   0 -11    5.51    1.56
   1   0  11    6.31    1.27
  -1   0 -11    4.96    1.16
   1   0  12   -0.49    1.41
  -1   0 -12    0.21    0.80
   1   0  13   32.98    3.36
  -1   0 -13   33.89    3.03
  -1   0 -14   -0.24    1.04
   1   0  15  345.80   15.39
  -1   0 -15  294.95   14.10
  -1   0 -16    0.27    1.17
   1   0  16    0.36    1.27
   1   0  17  101.46    6.96
  -1   0 -17   94.12    6.21
   1   0  18    1.51    1.30
   1   1 -19    9.94    2.30
  -1  -1  19    9.45    2.11
  -1   1  18   42.37    3.89
   1   1 -18   42.54    4.24
   1  -1 -18   46.36    4.52
   1  -1 -17   18.73    3.08
   1   1 -17   14.58    2.57
   1  -1 -17   13.54    2.57
  -1   1  17   15.41    2.31
   1  -1 -16   77.16    6.00
  -1   1  16   67.74    4.96
   1  -1 -16   65.94    5.41
   1   1 -16   70.64    5.51
   1  -1 -15   11.21    2.41
   1  -1 -15   12.26    2.29
   1   1 -15    5.86    1.84
  -1   1  15    8.02    1.67
   1   1 -14  302.82   14.48
   1  -1 -14  284.36   14.32
  -1   1  14  298.80   13.78
  -1   1  13    0.30    0.61
   1  -1 -13   -0.30    1.05
   1   1 -13    0.91    1.07
   1  -1 -13   -0.95    1.63
   1  -1 -12  107.97    6.28
   1   1 -12   97.80    6.13
  -1   1  12   82.32    4.85
   1  -1 -12  124.90    6.71
   1  -1 -11  124.06    6.90
   1  -1 -11  115.89    6.70
   1   1 -11  112.82    6.76
   1   1 -10    3.00    1.26
   1  -1 -10    2.57    1.10
   1  -1 -10    3.82    1.10
   1   1 -10    1.02    0.84
   1  -1 -10    3.79    1.09
   1  -1 -10    2.63    1.07
   1   1  -9    1.69    0.72
   1   1  -9    3.63    1.41
   1  -1  -9    1.97    0.85
   1  -1  -9    1.65    0.79
   1   1  -9    4.45    1.16
   1  -1  -9    2.57    0.97
   1  -1  -8    1.59    0.75
   1   1  -8    1.95    0.82
   1  -1  -8    4.14    0.99
   1  -1  -8    1.98    0.82
   1   1  -8    2.71    0.74
   1   1  -7  485.94   18.82
  -1  -1   7  443.71   19.89
   1   1  -6   48.15    2.81
   1  -1  -6   47.47    3.44
  -1  -1   6   42.77    3.31
  -1  -1   5   48.04    3.34
   1   1  -5   51.95    3.42
  -1  -1   4  624.65   23.82
   1   1  -4  614.76   23.87
  -1   1   4  580.80   23.42
   1  -1  -4  595.94   23.38
  -1  -1   3 1187.82   44.45
   1   1  -3 1150.78   44.39
  -1   1   3 1136.93   44.08
   1  -1  -3 1206.99   44.07
  -1  -1   2 4322.15  158.62
   1   1  -2 4232.66  158.57
   1  -1  -2 4308.74  158.29
  -1   1   2 4283.73  158.33
   1  -1  -1    0.61    0.22
   1  -1  -1    0.85    0.30
  -1  -1   1    0.27    0.23
  -1  -1   1    0.77    0.31
  -1   1   1    0.98    0.29
  -1  -1   1    0.21    0.23
   1   1  -1    0.21    0.25
  -1  -1   1    0.15    0.22
   1   1  -1    0.39    0.20
  -1  -1   1    0.62    0.27
  -1   1   0 1143.75   41.97
   1  -1   0 1107.11   41.90
  -1   1   0 1103.26   42.02
   1  -1   0 1185.34   41.50
   1  -1   0 1142.14   41.98
   1   1   0 1067.10   41.75
  -1  -1   0 1101.12   41.76
  -1  -1   0 1074.74   41.75
   1   1   1  516.46   20.04
   1  -1   1  534.85   20.12
   1  -1   1  476.28   20.11
  -1   1  -1  560.78   20.40
  -1   1  -1  518.65   20.40
   1  -1   1  557.27   20.40
   1  -1   1  547.84   20.32
  -1  -1  -1  526.48   19.98
   1  -1   1  534.05   19.95
   1   1   1  536.46   19.96
   1  -1   1  504.97   19.84
  -1  -1  -1  536.14   20.08
   1   1   1  551.13   20.09
  -1  -1  -2    4.04    0.59
   1   1   2    3.49    0.53
   1  -1   2    2.69    0.43
   1   1   2    2.68    0.42
   1  -1   2    2.75    0.43
   1  -1   2    3.56    0.59
   1  -1   2    3.28    0.59
  -1   1  -2    3.30    0.57
   1  -1   3   97.80    4.24
   1  -1   3   97.34    4.44
   1  -1   3   96.36    4.59
   1  -1   3   91.98    4.25
  -1  -1  -3   94.93    4.27
   1  -1   3   94.62    4.31
  -1   1  -3   94.15    4.32
   1   1   3   92.27    4.07
  -1   1  -3   90.40    3.86
   1  -1   4   49.50    2.72
   1   1   4   45.70    2.52
  -1  -1  -4   49.32    2.58
  -1   1  -4   48.70    2.41
   1  -1   4   49.64    2.82
   1  -1   4   52.65    2.91
  -1   1  -4   48.99    2.86
  -1  -1  -4   52.30    2.79
   1  -1   4   46.85    2.72
   1  -1   5   10.79    1.20
   1  -1   5   11.11    1.24
   1   1   5    8.93    1.01
  -1   1  -5   10.35    0.97
  -1  -1  -5   10.94    1.05
   1  -1   5    9.95    1.24
  -1   1  -5   11.22    1.37
   1  -1   5   10.91    1.21
  -1  -1  -5    9.71    1.16
   1  -1   6   37.86    2.60
   1  -1   6   36.09    2.68
   1  -1   6   40.76    2.68
  -1  -1  -6   39.72    2.42
  -1   1  -6   35.61    2.26
   1   1   6   35.47    2.43
  -1   1  -6   39.66    2.94
   1  -1   6   40.27    2.72
  -1  -1  -6   48.31    2.83
  -1  -1  -7    2.32    0.78
   1   1   7    2.90    0.77
  -1   1  -7    1.97    0.58
  -1  -1  -7    2.62    0.66
   1  -1   7    3.32    0.85
   1  -1   7    2.48    0.74
  -1  -1  -7    2.21    0.87
  -1   1  -7    2.54    0.89
   1  -1   7    3.29    0.93
   1   1   8   20.61    1.83
   1  -1   8   25.53    2.25
   1  -1   8   20.86    2.12
   1   1   8   22.21    2.10
  -1  -1  -8   20.55    1.91
  -1   1  -8   27.68    2.05
  -1  -1  -8   23.48    2.48
  -1   1  -8   26.11    2.60
  -1  -1  -8   27.84    2.35
   1  -1   9   15.17    1.83
   1   1   9   15.71    1.66
   1  -1   9   18.80    2.01
  -1   1  -9   17.80    1.72
  -1  -1  -9   14.03    2.09
  -1   1  -9   18.22    2.41
  -1  -1  -9   13.89    1.80
  -1  -1  -9   13.23    1.56
  -1  -1 -10  130.88    6.69
   1  -1  10  121.44    6.58
   1   1  10  119.03    6.04
  -1   1 -10  123.43    6.17
  -1  -1 -10  122.69    6.28
  -1   1 -10  130.31    7.44
  -1  -1 -10  115.18    7.13
   1   1  10  107.92    6.48
   1   1  11    4.11    1.24
  -1   1 -11    4.64    1.17
  -1  -1 -11    3.78    1.12
  -1  -1 -11    4.20    1.40
  -1   1 -11    3.04    1.32
   1   1  11    3.24    0.92
   1  -1  11    3.68    1.14
  -1  -1 -12  192.65    9.15
  -1   1 -12  196.06    9.04
   1  -1  12  191.07    9.42
   1   1  12  169.17    8.61
   1   1  12  194.55    9.69
   1   1  13  149.07    8.07
   1  -1  13  134.15    7.69
  -1   1 -13  133.85    7.26
  -1  -1 -13  148.30    7.58
  -1  -1 -14   49.01    4.00
  -1   1 -14   46.59    3.73
  -1  -1 -15    2.43    1.47
  -1   1 -15    4.79    1.49
   1   1  15    3.50    1.49
   1   1  16   46.97    4.33
  -1   1 -16   47.66    3.92
  -1  -1 -16   52.58    4.32
   1  -1  17    0.39    1.25
   1   1  17    0.35    1.20
  -1   1 -17   -0.26    1.12
  -1  -1 -17    0.30    1.21
   1  -1  18    0.41    1.34
   1   1  18    1.44    1.28
  -1  -1 -18    0.32    1.20
   1   2 -19   -1.05    1.64
   1  -2 -18   27.83    3.65
   1   2 -18   30.72    3.62
  -1   2  17    1.87    1.12
   1  -2 -17    2.58    1.65
   1   2 -17   -0.35    1.97
   1   2 -17   -1.61    2.21
  -1   2  16    1.53    1.04
   1  -2 -16    0.35    1.25
   1   2 -16    0.34    1.16
   1   2 -16   -0.76    1.21
   1  -2 -16    0.77    1.37
  -1   2  15    5.03    1.33
   1   2 -15    5.98    1.78
   1  -2 -15    6.05    1.83
   1  -2 -15    5.43    2.08
   1   2 -15    2.50    1.89
  -1   2  14    1.12    0.85
   1  -2 -14   -0.96    1.38
   1   2 -14    0.64    1.09
   1  -2 -14   -0.34    1.48
   1   2 -14   -1.66    1.67
  -1   2  13    7.92    1.45
   1  -2 -13    5.42    1.55
   1   2 -13    8.01    1.73
   1  -2 -13    4.08    1.56
  -1   2  12  114.13    6.35
   1   2 -12  128.76    7.34
   1  -2 -12  113.15    6.97
  -1   2  11   92.60    5.30
   1  -2 -11   98.33    5.99
   1   2 -11   91.02    6.00
   1  -2 -10   12.23    1.85
   1  -2 -10   11.16    1.71
   1   2 -10   14.99    2.14
   1   2 -10   14.68    1.86
   1   2 -10   16.85    1.94
   1  -2 -10   12.15    1.83
   1   2 -10   12.78    2.27
   1  -2 -10   13.58    2.22
  -1   2  10   14.31    1.62
   1   2  -9  167.52    8.06
   1  -2  -9  166.12    8.07
   1  -2  -9  169.98    8.39
   1   2  -9  186.10    8.35
   1  -2  -9  164.75    8.33
  -1  -2   9  155.76    9.10
   1   2  -9  162.17    9.16
  -1   2   9  164.17    7.65
   1   2  -8    6.95    1.21
  -1   2   8    5.48    0.90
   1  -2  -8    8.07    1.28
  -1  -2   8    5.79    1.42
   1  -2  -8    6.61    1.26
   1   2  -8    7.52    1.27
   1   2  -7   27.03    2.16
   1  -2  -7   27.93    2.19
   1   2  -7   28.96    2.33
  -1  -2   7   28.87    2.85
  -1   2   7   30.19    1.98
  -1   2   7   22.62    2.32
   1   2  -6  161.96    7.56
  -1  -2   6  173.46    8.40
  -1   2   6  163.46    6.92
  -1   2   6  153.59    7.68
   1   2  -5   72.21    3.58
   1   2  -5   65.82    4.30
  -1  -2   5   69.18    4.35
  -1   2   5   72.34    3.31
  -1   2   5   71.86    4.03
   1  -2  -5   71.65    3.91
  -1  -2   4 1452.90   57.90
   1   2  -4 1538.94   57.85
  -1   2   4 1534.50   56.51
  -1   2   4 1462.04   57.34
   1  -2  -4 1598.00   57.35
  -1  -2   3  300.64   12.47
  -1   2   3  317.71   12.09
   1   2  -3  326.67   13.36
  -1  -2   3  320.08   13.37
   1  -2  -3  347.63   12.92
  -1   2   3  321.57   12.87
  -1   2   2    4.01    0.62
   1  -2  -2    4.73    0.65
  -1   2   2    3.84    0.44
   1   2  -2    3.52    0.46
  -1  -2   2    5.15    0.52
   1   2  -2    3.21    0.70
  -1  -2   2    3.47    0.72
  -1   2   2    4.05    0.36
  -1  -2   2    3.36    0.61
   1  -2  -2    4.08    0.35
   1  -2  -1   97.50    3.96
  -1  -2   1   90.75    3.93
  -1   2   1   93.82    4.01
  -1  -2   1   92.10    4.14
  -1   2   1   79.53    3.74
  -1   2   1   92.25    4.34
  -1  -2   1   90.20    3.92
   1   2  -1   87.13    3.80
   1  -2  -1  109.28    4.11
   1   2  -1   98.41    4.48
  -1  -2   1   99.57    4.55
  -1  -2   1   90.65    4.19
   1   2  -1   92.83    4.27
   1  -2  -1   87.25    3.77
   1  -2   0  602.06   21.28
   1  -2   0  589.32   21.77
  -1   2   0  572.37   21.87
  -1   2   0  568.32   21.55
  -1   2   0  539.75   20.99
  -1  -2   0  543.62   21.34
   1   2   0  577.41   21.62
  -1  -2   0  549.71   21.51
   1  -2   1 1003.21   35.96
  -1   2  -1 1004.87   36.05
  -1   2  -1 1009.54   36.36
  -1   2  -1  993.44   36.27
   1  -2   1 1061.22   36.31
   1  -2   1  947.48   35.43
  -1  -2  -1  940.53   35.49
  -1   2  -1  859.12   35.30
   1  -2   1  894.31   35.42
   1   2   1  962.15   35.77
   1  -2   1  994.01   35.86
  -1  -2  -1  991.34   35.81
   1   2   1  964.80   35.84
   1  -2   2 1105.09   42.05
   1  -2   2 1171.49   42.65
  -1   2  -2 1151.93   42.72
  -1   2  -2 1109.60   42.87
  -1   2  -2 1136.78   43.01
   1  -2   2 1124.79   42.84
  -1  -2  -2 1099.71   42.12
   1   2   2 1145.16   42.31
   1  -2   2 1114.10   42.45
  -1  -2  -2 1145.97   42.37
   1  -2   3  476.39   18.50
  -1  -2  -3  468.33   18.48
  -1   2  -3  479.60   19.03
   1  -2   3  494.48   18.99
  -1   2  -3  457.48   18.86
   1  -2   3  481.69   19.08
   1  -2   3  473.58   18.44
   1   2   3  487.91   18.53
  -1   2  -3  468.64   18.85
   1  -2   3  485.35   18.90
  -1  -2  -3  503.14   18.75
   1  -2   4   36.63    2.50
  -1   2  -4   38.32    2.49
   1  -2   4   33.28    2.46
   1  -2   4   35.65    2.18
   1   2   4   34.07    2.14
   1  -2   4   33.68    2.39
  -1   2  -4   35.02    2.45
   1  -2   4   36.46    2.25
  -1  -2  -4   37.28    2.23
  -1   2  -5  303.26   13.31
  -1  -2  -5  354.05   13.48
   1  -2   5  338.71   13.49
   1  -2   5  342.40   13.78
   1  -2   5  312.65   13.75
   1   2   5  306.61   13.27
   1  -2   5  338.08   13.41
   1   2   5  312.57   13.23
  -1  -2  -5  345.36   13.46
  -1   2  -5  333.19   13.86
   1  -2   5  330.99   13.83
   1   2   5  326.59   13.50
   1  -2   6   56.10    3.43
  -1  -2  -6   65.32    3.51
  -1   2  -6   58.22    3.38
   1  -2   6   57.55    3.59
   1  -2   6   47.67    3.40
   1   2   6   50.57    3.21
   1  -2   6   59.35    3.41
  -1  -2  -6   59.90    3.36
   1   2   6   54.44    3.25
   1  -2   6   57.16    3.68
  -1   2  -6   51.24    3.61
   1   2   6   53.02    3.30
   1  -2   7    2.72    0.90
   1  -2   7    1.47    0.68
   1   2   7    2.00    0.65
  -1   2  -7    3.77    1.02
   1  -2   7    2.37    0.86
  -1   2  -7    3.06    0.75
  -1   2  -7    2.47    0.75
  -1  -2  -7    2.35    0.73
   1   2   7    1.97    0.71
  -1  -2  -7    3.14    0.86
  -1  -2  -8  118.19    5.82
  -1   2  -8  116.81    5.81
   1  -2   8  111.87    5.90
   1  -2   8  101.23    5.73
   1   2   8  101.13    5.64
  -1  -2  -8  103.40    5.52
  -1   2  -8  103.35    5.33
   1  -2   8   99.51    6.12
  -1   2  -8  108.05    6.33
   1   2   8  105.96    5.70
  -1   2  -9   30.67    2.70
  -1  -2  -9   32.31    2.72
   1   2   9   28.09    2.21
   1  -2   9   30.41    2.73
  -1  -2  -9   34.09    2.63
   1   2   9   34.17    2.86
  -1   2  -9   30.08    2.39
  -1  -2  -9   24.02    2.75
  -1   2  -9   35.25    3.32
   1   2   9   31.04    2.64
   1  -2  10    0.44    0.79
   1   2  10    1.71    0.72
   1   2  10    1.26    0.77
  -1   2 -10    1.28    0.92
  -1  -2 -10    0.90    1.03
  -1   2 -10    1.91    0.78
   1   2  10    0.46    0.87
  -1  -2 -10    1.47    0.92
  -1   2 -10    1.88    0.90
  -1  -2 -10    0.79    0.82
   1   2  11   35.55    2.71
   1  -2  11   38.03    3.26
  -1  -2 -11   40.13    3.22
  -1   2 -11   36.12    2.90
  -1  -2 -11   40.58    3.88
  -1   2 -11   36.55    3.88
   1   2  11   39.49    3.26
  -1  -2 -12   22.42    2.55
  -1   2 -12   23.07    2.30
   1  -2  12   23.47    2.58
   1   2  12   18.15    1.95
   1   2  12   20.96    2.40
   1   2  13   61.17    4.42
   1  -2  13   49.89    4.10
  -1   2 -13   52.92    3.87
  -1  -2 -13   57.72    4.29
   1   2  14   32.04    3.26
  -1   2 -14   28.01    2.78
  -1  -2 -14   29.47    3.12
   1   2  15   57.56    4.60
  -1  -2 -15   58.69    4.64
  -1   2 -15   52.49    4.06
  -1   2 -16   17.06    2.33
  -1  -2 -16   17.02    2.74
   1   2  16   19.07    2.68
  -1   2 -17   18.48    2.45
  -1  -2 -17   21.12    2.87
   1   2  17   15.61    2.59
   1   2  18   35.59    3.78
  -1  -2 -18   36.02    3.78
   1   3 -18    2.08    1.46
   1  -3 -18    3.63    1.92
  -1   3  17   36.56    3.31
   1  -3 -17   35.59    4.07
   1   3 -17   37.00    3.85
   1  -3 -16    5.14    1.81
   1   3 -16    6.93    1.93
   1  -3 -16   12.30    2.53
   1   3 -16   10.97    2.32
  -1   3  16   11.47    1.79
   1  -3 -15   27.50    3.67
   1   3 -15   28.51    3.63
  -1   3  15   30.02    2.90
   1   3 -15   28.26    3.29
   1  -3 -15   30.61    3.51
   1  -3 -14   19.15    2.87
   1   3 -14   21.19    2.99
  -1   3  14   19.12    2.25
   1   3 -14   19.23    2.74
   1  -3 -14   15.47    2.56
  -1   3  13   98.10    5.76
   1  -3 -13  112.32    6.85
   1   3 -13  115.14    6.91
   1  -3 -13   95.77    6.46
   1   3 -13  106.43    6.76
   1   3 -12   32.83    3.19
   1  -3 -12   34.12    3.24
  -1   3  12   25.98    2.42
   1   3 -12   22.22    2.89
   1  -3 -12   21.51    2.78
   1   3 -11    0.51    0.88
   1   3 -11    0.78    1.15
   1  -3 -11    1.06    1.08
  -1   3  11    0.69    0.67
  -1  -3  11    0.40    1.03
   1  -3 -11    1.06    1.06
   1   3 -11   -0.30    1.09
   1   3 -10    5.66    1.42
   1  -3 -10    8.33    1.46
   1   3 -10    6.84    1.33
  -1   3  10    5.76    1.10
  -1  -3  10   10.08    2.01
   1   3 -10    4.74    1.47
   1  -3 -10    6.32    1.37
   1  -3 -10    5.30    1.27
   1   3 -10    4.03    1.16
   1   3  -9    0.94    0.78
   1  -3  -9   -0.64    0.94
   1   3  -9    1.49    0.83
  -1   3   9    0.42    0.49
  -1  -3   9   -0.34    0.76
   1   3  -9   -0.33    0.92
   1  -3  -9   -0.92    0.97
   1   3  -9   -1.28    1.04
   1  -3  -9    2.23    1.00
  -1   3   9    0.25    0.73
   1   3  -8    3.68    1.02
   1   3  -8    6.01    1.10
   1  -3  -8    3.22    0.86
  -1   3   8    3.69    0.77
  -1  -3   8    3.39    1.17
   1   3  -8    3.42    0.84
  -1   3   8    2.72    1.00
   1  -3  -8    3.45    0.83
   1   3  -7   89.52    4.90
   1  -3  -7   99.83    5.03
   1   3  -7   88.06    5.03
   1  -3  -7   94.77    5.12
   1   3  -7  101.05    5.52
   1   3  -7   97.40    5.04
  -1   3   7   98.79    5.52
  -1  -3   7   93.93    6.08
  -1   3   7   98.20    4.59
   1   3  -6    1.44    0.62
  -1   3   6    1.40    0.44
  -1  -3   6    1.99    0.70
  -1  -3   6    3.28    1.03
  -1   3   6    2.27    0.75
  -1   3   5  357.36   14.89
   1  -3  -5  338.47   14.73
  -1  -3   5  350.23   14.64
   1   3  -5  373.37   14.83
  -1  -3   5  362.59   15.71
  -1   3   5  367.42   13.98
  -1   3   4  194.82    8.76
   1  -3  -4  207.26    8.77
  -1  -3   4  179.57    8.44
  -1  -3   4  202.38    9.49
   1   3  -4  199.12    9.34
   1  -3  -4  211.79    8.05
  -1   3   4  199.83    8.00
  -1   3   3  357.18   14.20
  -1  -3   3  366.69   14.59
  -1   3   3  353.99   14.78
   1  -3  -3  410.87   14.91
   1   3  -3  397.10   15.57
  -1  -3   3  387.31   15.61
   1  -3  -3  375.99   14.12
  -1  -3   3  331.80   15.04
  -1   3   3  363.30   14.17
  -1  -3   2  200.85    8.39
  -1   3   2  195.88    8.39
  -1   3   2  202.97    8.42
   1   3  -2  201.17    8.57
  -1  -3   2  205.67    8.44
   1  -3  -2  235.39    8.85
  -1  -3   2  219.60    9.43
   1   3  -2  216.10    9.28
  -1   3   2  203.53    8.26
  -1  -3   2  205.68    8.92
   1  -3  -2  211.88    8.21
  -1  -3   1  418.07   16.56
  -1   3   1  431.63   16.66
  -1   3   1  426.54   15.99
  -1   3   1  417.11   16.25
   1   3  -1  419.15   16.52
  -1   3   1  407.79   17.05
  -1  -3   1  407.44   16.22
   1  -3  -1  463.50   16.72
  -1  -3   1  435.09   17.35
   1   3  -1  479.44   17.33
   1   3  -1  438.70   17.07
   1  -3  -1  420.95   16.38
  -1  -3   1  418.87   16.84
  -1  -3   0  466.09   18.12
  -1   3   0  477.98   18.57
   1   3   0  494.34   18.18
   1   3   0  489.85   18.63
   1  -3   0  500.00   18.28
   1   3   0  452.70   17.88
  -1   3   0  481.66   18.92
   1  -3   0  481.93   17.92
   1  -3   0  494.57   18.79
  -1  -3   0  398.96   18.71
  -1  -3   0  469.48   18.47
   1   3   0  458.69   18.62
   1   3   1  213.82    8.89
  -1   3  -1  223.13    9.41
  -1   3  -1  221.50    9.76
   1   3   1  233.17    9.27
   1  -3   1  211.52    8.96
  -1   3  -1  222.15    8.82
   1  -3   1  228.84    9.48
  -1  -3  -1  219.14    9.16
   1  -3   2   19.95    1.27
   1   3   2   21.13    1.28
  -1   3  -2   19.74    1.72
   1   3   2   23.46    1.50
  -1   3  -2   18.18    1.85
  -1   3  -2   22.20    2.00
   1  -3   2   19.07    1.47
  -1   3  -2   20.09    1.31
  -1  -3  -2   18.56    1.27
   1   3   2   22.99    1.63
  -1   3  -2   20.10    1.33
   1  -3   2   21.03    1.73
  -1   3  -2   21.06    1.68
  -1  -3  -2   20.08    1.55
   1  -3   3  970.50   36.69
   1   3   3  958.77   36.64
  -1   3  -3  996.54   37.56
  -1   3  -3  945.71   37.02
   1   3   3  992.21   36.61
   1  -3   3  947.37   36.63
   1   3   3  986.93   36.99
   1  -3   3  968.54   37.49
  -1   3  -3 1003.48   37.39
  -1  -3  -3  985.79   37.03
   1   3   4   57.06    3.28
  -1  -3  -4   59.31    3.33
  -1   3  -4   58.85    3.43
   1  -3   4   56.03    3.09
   1   3   4   61.83    3.14
   1   3   4   65.40    3.33
  -1   3  -4   51.65    3.42
   1  -3   4   66.74    3.79
  -1  -3  -4   55.49    3.07
  -1   3  -4   57.87    3.09
   1  -3   4   57.42    3.15
   1   3   4   58.78    3.13
   1   3   5  226.60    9.85
  -1  -3  -5  234.57    9.90
  -1   3  -5  226.24   10.57
  -1   3  -5  228.40   10.15
   1  -3   5  216.35   10.50
   1   3   5  229.03    9.69
   1  -3   5  227.95    9.74
   1   3   5  223.50    9.75
  -1  -3  -5  231.25    9.99
  -1   3  -5  227.83   10.35
   1  -3   5  239.34   10.47
  -1  -3  -5  227.77    9.69
  -1   3  -5  236.52    9.74
   1   3   5  221.07    9.70
   1  -3   5  232.08    9.82
  -1   3  -6  466.66   17.89
  -1  -3  -6  474.93   17.95
   1  -3   6  432.77   17.97
   1   3   6  450.19   17.94
  -1   3  -6  381.53   18.30
  -1   3  -6  435.04   18.35
   1  -3   6  415.92   18.72
   1   3   6  441.00   17.81
   1  -3   6  430.70   17.83
  -1  -3  -6  471.73   18.14
   1   3   6  428.58   17.86
  -1   3  -6  445.40   18.60
   1  -3   6  428.40   18.53
   1   3   6  476.37   17.96
  -1  -3  -7  110.67    5.41
  -1   3  -7  111.30    5.41
  -1   3  -7   99.46    5.74
  -1   3  -7   98.10    5.77
  -1  -3  -7  103.56    5.47
   1   3   7   95.96    5.30
   1  -3   7   93.70    5.80
  -1   3  -7   97.14    5.89
   1   3   7   95.75    5.28
   1   3   8   -0.18    0.56
   1   3   8   -0.38    0.57
  -1   3  -8   -0.52    0.67
  -1  -3  -8    0.20    0.72
  -1  -3  -8    0.35    0.70
   1  -3   8   -0.53    0.69
  -1   3  -8   -0.27    0.65
   1  -3   8    0.21    0.62
   1   3   9    6.84    1.30
   1  -3   9    5.92    1.46
  -1   3  -9   11.66    1.92
  -1   3  -9    9.38    1.50
  -1   3  -9    9.50    1.42
   1   3   9    6.69    1.38
  -1  -3  -9    6.92    1.39
  -1  -3  -9    6.92    1.31
   1   3  10   13.53    1.83
  -1  -3 -10    9.59    1.66
  -1   3 -10   13.35    1.67
  -1  -3 -10   10.62    1.68
  -1   3 -10   13.51    1.86
   1   3  10   12.57    2.06
   1  -3  10   13.76    2.16
  -1   3 -10   13.24    2.21
   1   3  10    9.85    1.29
   1   3  11  170.50    8.18
  -1  -3 -11  179.33    9.26
  -1   3 -11  188.51    8.82
   1   3  11  187.95    9.63
   1   3  11  195.96    9.36
  -1   3 -12   15.20    1.93
  -1  -3 -12   12.77    2.12
   1   3  12   11.61    1.46
   1   3  13   81.07    5.31
  -1   3 -13   74.72    4.79
  -1  -3 -13   81.38    5.54
   1   3  14   34.91    3.45
  -1   3 -14   37.73    3.29
  -1  -3 -14   45.25    4.00
   1   3  15   48.26    4.12
  -1   3 -15   45.03    3.65
  -1  -3 -15   44.23    4.13
  -1   3 -15   46.84    4.94
   1   3  16    4.89    1.61
  -1   3 -16    1.51    1.46
  -1   3 -16    4.46    1.48
  -1  -3 -16    3.94    1.54
   1   3  17    9.79    2.02
  -1   3 -17    5.88    2.26
  -1  -3 -17    5.51    1.91
  -1  -3 -18    0.36    1.31
   1   3  18    1.94    1.22
   1   4 -18    5.92    1.87
   1  -4 -17    1.65    1.73
   1   4 -17   -0.35    1.33
   1   4 -16   11.23    2.46
   1  -4 -16    9.74    2.33
   1   4 -16    8.03    1.94
  -1   4  16    6.23    1.43
   1   4 -15    3.17    1.89
   1  -4 -15    1.07    1.67
   1   4 -15    2.80    1.44
   1  -4 -15    3.71    1.67
  -1   4  15    3.77    1.17
   1  -4 -14   26.73    3.48
   1   4 -14   29.96    3.55
  -1   4  14   30.97    2.77
   1   4 -14   31.67    3.55
   1  -4 -14   32.26    3.60
  -1   4  13    1.58    0.79
   1  -4 -13    1.29    1.22
   1   4 -13    4.07    1.49
   1  -4 -13    1.23    1.27
   1   4 -13    1.52    1.25
   1   4 -12    2.29    1.24
   1  -4 -12    5.10    1.56
   1   4 -12    6.14    1.60
  -1   4  12    3.50    0.99
  -1  -4  12    3.78    1.39
  -1  -4  12    2.73    1.39
   1   4 -12    5.09    1.56
   1  -4 -12    3.43    1.39
   1  -4 -11    0.28    0.98
   1   4 -11   -1.19    1.05
  -1   4  11   -0.17    0.64
  -1  -4  11    0.29    0.88
  -1  -4  11    1.28    1.18
   1   4 -11    1.56    0.98
   1  -4 -11    1.58    1.13
   1   4 -10  566.73   22.68
   1  -4 -10  583.03   22.74
   1   4 -10  601.97   23.76
  -1  -4  10  536.05   23.23
   1  -4 -10  559.25   23.03
   1   4 -10  548.85   22.97
   1  -4 -10  513.77   22.97
  -1  -4  10  534.22   24.55
  -1   4  10  541.42   22.05
   1   4  -9   29.38    2.49
   1  -4  -9   23.71    2.35
   1   4  -9   27.04    2.79
  -1  -4   9   23.91    2.56
   1  -4  -9   31.50    2.75
   1   4  -9   26.99    2.59
  -1   4   9   25.53    2.77
  -1  -4   9   26.63    3.19
   1   4  -9   21.73    2.92
  -1   4   9   24.73    2.04
   1  -4  -8  410.20   15.99
   1   4  -8  382.86   15.86
   1   4  -8  398.42   16.94
  -1  -4   8  355.13   16.22
   1   4  -8  383.64   16.26
   1  -4  -8  397.10   16.19
   1   4  -8  387.02   16.14
  -1   4   8  359.13   16.48
  -1  -4   8  372.31   17.55
   1   4  -8  336.38   17.03
  -1   4   8  387.11   15.39
   1   4  -7  138.81    6.48
   1  -4  -7  135.59    6.43
   1   4  -7  145.67    7.42
   1   4  -7  135.12    6.85
  -1  -4   7  129.71    6.74
  -1   4   7  136.21    6.04
  -1   4   7  131.23    6.97
  -1  -4   7  116.52    7.49
   1   4  -7  129.08    6.56
   1  -4  -7  129.64    6.54
   1  -4  -6  938.23   36.05
   1   4  -6  933.90   36.04
  -1   4   6  999.06   35.52
  -1  -4   6  916.44   36.34
   1   4  -6  939.38   36.58
  -1   4   6  900.36   36.52
   1  -4  -6  988.35   36.60
  -1  -4   6  889.20   37.58
   1   4  -6  894.11   35.84
   1  -4  -6  929.32   35.88
  -1  -4   5    0.87    0.59
   1  -4  -5    0.97    0.42
  -1   4   5    0.84    0.36
  -1  -4   5    0.53    0.48
  -1   4   5    0.16    0.52
   1  -4  -5    0.81    0.60
   1  -4  -4  799.68   29.07
  -1   4   4  709.15   28.82
  -1  -4   4  711.73   28.65
   1   4  -4  747.59   29.71
  -1  -4   4  746.28   29.88
  -1  -4   4  701.91   29.30
   1  -4  -4  762.12   28.10
  -1   4   4  738.40   28.14
   1   4  -3  216.63    9.64
   1  -4  -3  253.53   10.00
  -1  -4   3  216.01    9.45
  -1  -4   3  241.62   10.70
   1   4  -3  233.13   10.44
   1  -4  -3  222.90    9.05
  -1   4   3  217.26    9.16
  -1  -4   3  220.55   10.01
  -1  -4   2  364.14   14.70
  -1   4   2  397.84   14.78
  -1  -4   2  363.64   15.09
   1   4  -2  393.25   15.35
  -1  -4   2  365.40   14.66
  -1   4   2  372.03   14.72
  -1  -4   2  363.80   15.03
  -1   4   2  366.34   15.81
  -1  -4   2  378.10   15.59
  -1   4   2  363.06   14.93
   1  -4  -2  383.25   14.80
  -1  -4   2  397.74   16.22
   1   4  -2  421.90   16.14
   1  -4  -2  437.28   15.54
   1  -4  -1  804.96   29.20
  -1   4   1  767.98   29.16
  -1   4   1  754.88   29.70
   1   4  -1  732.28   29.08
  -1  -4   1  823.10   30.04
   1  -4  -1  751.25   28.85
  -1  -4   1  735.99   29.32
   1   4  -1  703.84   29.54
   1   4   0  230.68    8.75
   1  -4   0  218.00    8.72
   1   4   0  220.36    8.80
   1  -4   0  229.07    8.84
  -1   4   0  223.90    9.79
   1   4   0  219.17    9.20
  -1  -4   0  226.58    9.14
   1  -4   0  228.26    9.57
  -1   4   0  248.19    9.48
   1   4   0  232.78    9.80
  -1   4   0  229.92   10.20
   1   4   0  229.73    9.64
   1  -4   0  234.40    8.86
   1   4   0  221.17    8.80
  -1  -4   0  238.69   10.35
   1  -4   0  229.06    9.59
  -1  -4   0  222.44    9.65
   1   4   1    1.43    0.49
  -1   4  -1    1.06    0.56
  -1  -4  -1    1.90    0.59
  -1   4  -1    1.49    0.57
   1  -4   1    2.39    0.70
   1  -4   1    2.15    0.35
  -1   4  -1    1.81    0.53
   1   4   1    1.36    0.58
   1   4   1    1.46    0.33
   1   4   2  173.22    7.01
   1  -4   2  170.54    7.03
   1   4   2  173.87    7.36
  -1   4  -2  160.60    7.98
   1  -4   2  161.81    7.40
  -1   4  -2  170.98    8.42
   1   4   2  175.49    6.98
   1  -4   2  176.51    7.02
  -1   4  -2  171.16    7.08
  -1  -4  -2  170.40    7.09
  -1   4  -2  179.71    7.41
  -1  -4  -2  166.61    7.92
   1   4   2  199.47    7.91
   1  -4   2  172.99    8.17
  -1  -4  -2  186.04    7.76
   1   4   3  154.42    6.47
   1  -4   3  145.97    6.47
  -1   4  -3  154.14    7.51
   1   4   3  142.24    6.58
  -1   4  -3  152.90    7.80
   1  -4   3  145.75    6.70
   1  -4   3  155.41    6.48
  -1  -4  -3  149.64    6.48
  -1   4  -3  147.25    6.47
   1   4   3  152.47    6.42
   1   4   3  171.91    7.14
  -1   4  -3  155.97    6.72
   1  -4   3  150.46    7.47
  -1   4  -3  161.96    7.39
  -1  -4  -3  156.66    6.96
   1   4   3  159.85    7.08
   1   4   4 1215.56   46.36
   1  -4   4 1251.92   46.39
  -1   4  -4 1190.90   46.29
   1   4   4 1254.96   46.34
   1  -4   4 1201.53   46.37
  -1   4  -4 1213.53   47.54
   1  -4   4 1187.99   47.50
   1   4   4 1229.24   46.74
  -1   4  -4 1309.78   47.50
   1  -4   4 1222.97   47.61
   1   4   4 1230.97   46.84
  -1  -4  -4 1284.16   46.85
   1   4   5    6.55    1.13
  -1  -4  -5    7.71    1.04
  -1   4  -5    7.33    1.02
  -1   4  -5    9.17    1.56
  -1   4  -5    6.71    1.11
   1   4   5    7.17    1.08
  -1  -4  -5    7.83    1.15
   1  -4   5    7.33    1.39
   1  -4   5    6.98    1.30
  -1   4  -5    7.56    1.34
   1   4   5    8.04    1.05
   1  -4   5    8.96    1.13
   1   4   5    6.62    0.98
   1   4   6  237.51   10.40
  -1  -4  -6  232.34   10.40
  -1   4  -6  225.52   10.61
  -1   4  -6  231.43   11.26
   1  -4   6  224.67   11.09
  -1  -4  -6  249.35   10.75
   1   4   6  234.21   10.37
   1  -4   6  216.45   11.01
  -1   4  -6  233.15   11.06
  -1  -4  -6  252.48   10.22
  -1   4  -6  235.57   10.13
   1   4   7   14.74    1.70
  -1   4  -7   14.59    2.06
  -1   4  -7   18.30    2.03
  -1  -4  -7   16.32    1.90
   1   4   7   14.98    1.80
   1  -4   7   15.15    2.16
   1  -4   7   18.94    2.26
  -1   4  -7   14.77    2.01
  -1   4  -7   15.66    1.71
  -1  -4  -7   13.97    1.64
  -1  -4  -8  485.78   19.27
  -1   4  -8  475.01   19.23
  -1   4  -8  491.02   20.40
   1  -4   8  467.79   20.49
  -1   4  -8  473.88   20.01
   1   4   8  476.40   19.54
  -1  -4  -8  455.56   19.58
   1  -4   8  441.36   20.30
  -1   4  -8  468.90   20.33
   1   4   8  456.43   19.37
  -1   4  -9    7.74    1.58
   1   4   9    7.11    1.32
   1  -4   9    6.41    1.57
   1  -4   9    6.72    1.65
  -1   4  -9    7.45    1.65
  -1   4  -9    6.67    1.30
  -1  -4  -9    8.09    1.52
  -1  -4  -9    8.21    1.40
   1   4   9    5.83    1.34
   1   4  10   93.83    5.61
   1  -4  10  112.48    7.04
  -1   4 -10  104.45    6.46
  -1   4 -10   91.51    5.43
  -1  -4 -10  100.32    5.97
   1   4  10   92.66    5.90
   1  -4  10   93.21    6.53
  -1   4 -10   96.58    6.59
  -1  -4 -10  101.67    5.70
  -1   4 -10   98.43    5.64
   1   4  11    3.03    1.07
  -1   4 -11    2.52    1.01
  -1  -4 -11    4.25    1.42
   1  -4  11    1.89    1.15
   1   4  11    3.58    0.84
  -1   4 -11    4.38    1.42
  -1   4 -12   59.69    4.98
   1   4  12   57.17    4.14
  -1  -4 -12   53.63    4.35
  -1   4 -12   53.74    3.88
  -1   4 -13    4.00    1.64
  -1   4 -13    0.44    0.78
  -1  -4 -13    2.43    1.33
   1   4  13    0.79    1.00
  -1   4 -14   79.44    6.38
   1   4  14   82.34    5.39
  -1  -4 -14   71.74    5.50
  -1   4 -14   72.67    4.86
  -1   4 -15   14.84    2.75
  -1   4 -15    9.52    1.72
  -1  -4 -15   15.33    2.59
   1   4  15   11.62    2.00
  -1   4 -16   56.58    5.49
   1   4  16   47.69    4.11
  -1  -4 -16   49.65    4.59
  -1   4 -16   37.47    3.45
  -1   4 -17    1.56    1.65
  -1  -4 -17    1.87    1.68
   1   4  17   -0.31    1.10
   1   4  18   34.53    3.55
  -1  -4 -18   34.42    3.99
   1  -5 -17   35.61    4.43
   1   5 -17   34.06    3.89
   1  -5 -16    1.72    1.57
   1   5 -16    2.54    1.41
   1   5 -15   48.60    4.66
  -1   5  15   48.02    3.60
   1   5 -15   45.91    4.44
   1  -5 -15   34.43    4.16
  -1   5  14    1.44    0.90
   1   5 -14    0.73    1.20
   1  -5 -14   -1.12    1.37
   1   5 -14   -0.98    1.81
   1  -5 -14   -0.66    1.93
   1   5 -13   12.99    2.34
   1  -5 -13   16.80    2.55
  -1   5  13   17.71    2.03
   1   5 -13   19.94    2.83
  -1  -5  13   11.25    2.55
   1   5 -13   16.39    2.69
   1  -5 -13   16.00    2.63
   1  -5 -12   11.32    2.12
   1   5 -12   11.44    2.27
  -1   5  12    9.11    1.42
  -1  -5  12   12.35    2.11
  -1  -5  12    6.31    1.97
   1   5 -12    9.17    1.93
   1  -5 -12    7.85    1.90
   1  -5 -11    4.52    1.61
   1   5 -11    1.69    1.16
  -1   5  11    3.04    0.96
  -1  -5  11    2.55    1.19
  -1  -5  11    4.55    1.72
   1   5 -11    1.79    1.08
   1  -5 -11   -0.26    1.26
   1  -5 -10   99.71    5.65
   1   5 -10  102.93    5.70
   1   5 -10  102.40    6.59
  -1  -5  10   92.49    5.96
   1   5 -10   94.01    5.75
   1  -5 -10  102.18    5.88
   1  -5 -10   94.37    6.07
  -1  -5  10   95.47    7.08
  -1   5  10  100.17    5.20
   1   5  -9  112.40    6.00
   1  -5  -9  120.16    6.08
   1  -5  -9  119.06    6.25
   1   5  -9  120.56    6.29
   1   5  -9  110.45    6.86
  -1  -5   9  105.17    6.29
   1   5  -9  113.55    6.56
  -1  -5   9   95.09    7.17
  -1   5   9  108.40    5.52
   1   5  -8    3.52    1.01
   1  -5  -8    4.44    1.07
   1   5  -8    4.11    1.35
   1   5  -8    3.17    1.08
  -1   5   8    3.18    0.76
  -1  -5   8    2.85    1.05
   1   5  -8    3.65    1.46
  -1  -5   8    2.96    1.27
   1   5  -8    4.41    1.10
  -1   5   8    1.70    0.98
   1  -5  -8    4.41    1.06
   1  -5  -7  145.25    6.78
   1   5  -7  143.00    6.77
   1   5  -7  143.21    7.91
  -1  -5   7  142.81    7.29
   1   5  -7  144.34    7.59
  -1   5   7  146.76    6.55
  -1   5   7  146.12    7.52
   1  -5  -7  131.12    7.31
  -1  -5   7  140.85    8.46
   1   5  -7  145.20    6.95
   1  -5  -7  140.96    6.92
   1  -5  -6   41.01    2.74
   1   5  -6   43.21    2.82
   1  -5  -6   43.01    2.56
  -1   5   6   47.49    2.67
  -1  -5   6   42.64    3.08
   1   5  -6   39.82    2.48
  -1   5   6   40.59    3.18
   1  -5  -6   49.55    3.44
  -1  -5   6   39.22    3.74
   1   5  -6   38.77    2.64
   1  -5  -6   40.95    2.65
   1  -5  -5    5.81    0.98
   1   5  -5    7.61    1.04
  -1   5   5    7.43    0.96
  -1  -5   5    7.76    1.46
   1   5  -5    7.81    0.83
   1  -5  -5    7.42    0.93
  -1  -5   5    7.27    1.19
  -1  -5   5   10.59    1.77
  -1   5   5    7.22    1.29
   1  -5  -5    6.98    0.96
   1   5  -5    7.90    1.03
   1  -5  -5    8.58    1.44
   1  -5  -4  501.58   19.06
  -1   5   4  480.10   19.18
  -1  -5   4  484.95   20.31
   1   5  -4  483.96   19.93
   1  -5  -4  515.04   20.05
  -1  -5   4  479.79   19.60
  -1  -5   4  500.48   21.16
   1  -5  -4  478.21   18.90
  -1  -5   3   39.93    2.39
  -1   5   3   41.44    2.47
  -1  -5   3   42.28    2.74
   1   5  -3   46.31    3.06
   1  -5  -3   46.90    3.10
  -1  -5   3   42.35    2.75
  -1   5   3   43.23    3.31
   1   5  -3   53.17    3.64
  -1  -5   3   43.22    3.58
   1  -5  -3   43.31    2.48
  -1   5   3   39.29    2.53
  -1  -5   3   43.45    3.13
  -1   5   2   46.11    2.38
  -1  -5   2   45.97    2.72
   1   5  -2   46.06    3.08
  -1   5   2   45.42    2.36
  -1  -5   2   45.11    2.30
  -1   5   2   50.90    3.52
   1  -5  -2   41.89    2.95
  -1  -5   2   54.67    3.81
  -1   5   2   46.11    2.83
  -1  -5   2   45.35    3.14
   1  -5  -2   46.21    2.66
  -1  -5   1  155.96    6.96
   1   5  -1  162.31    7.63
  -1   5   1  159.74    8.09
   1  -5  -1  170.04    7.68
  -1   5   1  179.24    7.49
  -1  -5   1  168.17    8.40
  -1  -5   1  159.68    7.68
   1  -5  -1  166.45    7.31
  -1  -5   0  101.15    4.52
   1   5   0   94.50    4.53
  -1   5   0   91.31    5.20
  -1   5   0  111.23    5.03
   1  -5   0  101.69    5.17
  -1   5   0   95.38    5.56
   1   5   0   98.65    5.18
  -1  -5   0  110.77    5.93
  -1  -5   0  103.06    5.17
   1  -5   0   95.65    5.01
   1  -5   1  121.09    4.77
   1   5   1  115.25    4.74
   1  -5   1  114.77    4.75
   1   5   1  114.93    4.73
  -1   5  -1  113.12    6.09
  -1   5  -1  118.03    6.51
   1   5   1  122.89    5.88
  -1   5  -1  128.27    5.63
   1  -5   1  129.89    6.54
   1  -5   1  125.41    6.01
  -1  -5  -1  125.93    5.89
   1   5   2   14.72    1.01
   1  -5   2   13.48    1.00
   1  -5   2   14.05    1.02
   1   5   2   15.04    1.02
  -1   5  -2   13.47    1.03
  -1   5  -2   15.07    1.76
   1   5   2   13.81    1.22
   1  -5   2   12.42    1.26
  -1   5  -2   14.95    1.92
   1   5   2   17.56    1.68
  -1   5  -2   14.12    1.36
  -1  -5  -2   14.71    1.74
   1  -5   2   14.86    1.74
   1  -5   2   15.50    1.84
  -1  -5  -2   13.43    1.43
   1   5   2   12.73    1.48
   1  -5   3  164.37    6.91
   1   5   3  164.90    6.86
  -1  -5  -3  153.71    6.85
   1  -5   3  161.42    6.84
   1   5   3  162.47    6.81
  -1   5  -3  165.95    6.92
   1   5   3  163.80    7.19
  -1   5  -3  149.63    8.01
   1  -5   3  153.19    7.13
  -1   5  -3  158.01    8.41
  -1   5  -3  172.18    7.36
   1   5   3  177.21    7.74
  -1  -5  -3  166.77    8.00
   1  -5   3  169.07    8.20
   1  -5   3  171.55    8.38
   1   5   3  165.93    7.74
  -1  -5  -3  168.87    7.55
  -1  -5  -4  349.27   14.31
  -1   5  -4  336.86   15.58
  -1   5  -4  342.69   14.58
   1   5   4  395.78   15.06
   1  -5   4  349.30   15.57
  -1   5  -4  346.15   15.99
  -1   5  -4  388.93   15.67
   1  -5   4  355.68   15.83
   1   5   4  361.95   15.01
  -1  -5  -4  363.28   14.86
  -1   5  -5  382.03   17.65
   1  -5   5  408.44   17.65
  -1   5  -5  389.81   17.93
   1   5   5  409.25   16.82
  -1   5  -5  422.80   17.70
   1  -5   5  411.89   17.96
   1   5   5  407.49   16.92
  -1  -5  -5  428.57   16.95
  -1   5  -6   -0.29    0.71
  -1   5  -6   -0.19    0.54
  -1  -5  -6    0.50    0.65
   1   5   6    1.06    0.66
   1  -5   6    0.26    0.67
   1  -5   6   -0.28    0.69
  -1   5  -6    0.25    0.65
  -1   5  -6    0.13    0.53
  -1  -5  -6    0.13    0.53
   1   5   6   -0.18    0.61
  -1   5  -7  278.19   13.19
  -1   5  -7  247.49   12.03
   1  -5   7  256.25   12.77
   1   5   7  281.40   12.04
  -1  -5  -7  289.83   12.46
   1   5   7  276.46   12.04
  -1   5  -7  253.44   12.64
   1  -5   7  249.09   12.85
  -1  -5  -7  268.95   11.59
  -1   5  -7  284.05   11.67
  -1  -5  -8  123.84    6.20
  -1   5  -8  127.09    6.24
  -1   5  -8  110.80    7.08
  -1   5  -8  117.92    6.72
   1  -5   8  111.16    7.06
  -1  -5  -8  129.03    6.89
   1   5   8  115.65    6.47
  -1   5  -8  120.85    7.22
   1  -5   8  126.24    7.54
   1   5   8  114.96    6.34
  -1   5  -9    4.64    1.26
  -1   5  -9    5.20    1.58
   1   5   9    3.87    1.12
   1  -5   9    3.56    1.34
   1  -5   9    3.88    1.30
  -1   5  -9    5.19    1.46
  -1  -5  -9    1.84    1.03
  -1  -5  -9    5.28    1.21
  -1   5  -9    5.10    1.17
   1   5   9    3.58    1.19
  -1   5 -10   13.93    2.18
   1   5  10   13.59    1.92
   1  -5  10   14.76    2.52
  -1   5 -10   12.62    2.23
  -1  -5 -10   10.43    2.01
  -1  -5 -10   13.60    1.93
   1  -5  11   77.95    5.99
  -1   5 -11   60.73    4.43
  -1  -5 -11   70.22    5.18
   1   5  11   73.14    4.79
  -1   5 -11   75.20    5.43
   1   5  12   24.62    2.71
   1  -5  12   27.01    3.51
  -1   5 -12   24.03    3.06
  -1  -5 -12   22.29    2.93
  -1   5 -12   18.65    2.33
  -1   5 -13   18.57    2.92
   1   5  13   22.04    2.61
  -1  -5 -13   16.15    2.77
  -1   5 -13   16.25    2.13
  -1   5 -14   32.07    3.00
  -1   5 -14   36.15    4.08
   1   5  14   33.49    3.31
  -1  -5 -14   25.82    3.41
  -1   5 -15   16.82    2.97
  -1   5 -15   15.46    2.18
  -1  -5 -15   13.99    2.63
   1   5  15   16.17    2.45
  -1   5 -16    0.48    1.26
  -1  -5 -16    2.66    1.60
   1   5  16    0.90    1.14
  -1   5 -17    9.22    2.50
  -1  -5 -17    5.47    2.07
   1   5  17    7.35    1.73
   1   6 -17    7.17    2.07
   1  -6 -16   49.67    5.08
   1   6 -16   51.10    4.73
   1   6 -15   20.64    2.91
   1   6 -15   11.38    2.46
   1  -6 -15   17.73    2.96
  -1   6  15   17.14    2.09
   1   6 -14    5.23    1.73
   1   6 -14    4.09    1.57
  -1   6  14    3.64    1.07
  -1  -6  14    2.83    1.80
   1  -6 -14    1.59    1.41
   1   6 -14    3.05    1.57
   1   6 -13    5.14    1.82
   1   6 -13    3.71    1.28
   1  -6 -13    5.68    1.80
   1   6 -13    4.76    1.73
  -1   6  13    4.64    1.15
  -1  -6  13    7.06    2.28
   1  -6 -13    2.66    1.56
   1   6 -12   69.90    5.47
   1   6 -12   60.10    4.51
   1  -6 -12   64.01    4.66
   1   6 -12   58.50    4.49
   1  -6 -12   46.76    4.57
  -1  -6  12   54.47    5.54
  -1   6  12   57.34    3.81
   1   6 -11  161.26    9.78
   1   6 -11  185.31    8.98
  -1  -6  11  171.22    9.15
   1   6 -11  174.26    8.94
   1  -6 -11  178.12    8.96
   1  -6 -11  164.53    9.46
  -1  -6  11  159.26   10.46
  -1   6  11  170.33    8.11
   1  -6 -10   26.94    2.59
   1   6 -10   22.04    2.41
   1   6 -10   29.40    2.64
  -1  -6  10   24.99    2.78
   1   6 -10   33.02    3.56
   1   6 -10   23.65    2.64
   1  -6 -10   30.51    2.86
  -1  -6  10   30.11    3.79
  -1   6  10   24.31    2.20
  -1   6   9   19.13    1.85
   1   6  -9   20.74    2.07
  -1  -6   9   21.74    2.47
   1   6  -9   20.09    2.58
   1   6  -9   14.72    2.55
   1   6  -9   24.16    2.37
   1  -6  -9   21.40    2.31
  -1  -6   9   16.27    2.86
   1  -6  -9   18.19    2.07
   1   6  -9   18.31    2.09
   1  -6  -8    1.13    0.85
   1   6  -8    0.33    0.67
   1   6  -8    0.73    0.82
   1  -6  -8    0.18    0.78
  -1   6   8   -0.06    0.36
   1   6  -8    1.00    1.01
   1   6  -8    1.16    0.95
   1   6  -8    1.05    0.62
  -1  -6   8    0.23    0.76
  -1  -6   8    0.41    1.12
  -1   6   8    0.28    0.52
   1  -6  -7  580.49   22.14
   1   6  -7  561.38   22.11
   1  -6  -7  551.42   22.23
   1   6  -7  562.35   22.30
   1   6  -7  542.17   23.82
   1   6  -7  557.15   21.80
   1   6  -7  565.11   23.61
  -1  -6   7  566.48   22.88
  -1   6   7  547.68   21.99
   1   6  -7  552.49   24.05
  -1  -6   7  546.47   24.50
   1  -6  -7  557.87   23.21
  -1   6   7  530.42   22.96
   1   6  -6  194.95    8.81
   1  -6  -6  206.10    8.84
  -1   6   6  200.57    9.52
   1  -6  -6  205.54    9.80
  -1  -6   6  202.65   10.17
  -1   6   6  186.99    8.72
   1  -6  -6  201.72    8.71
  -1  -6   6  203.41    9.44
  -1  -6   6  176.70   10.53
   1   6  -6  200.39    8.70
   1  -6  -6  211.05    8.75
   1   6  -5  169.87    7.46
   1  -6  -5  170.57    7.43
  -1  -6   5  177.63    8.81
  -1   6   5  166.20    7.66
   1  -6  -5  173.72    7.50
   1  -6  -5  166.87    8.44
  -1  -6   5  168.03    8.05
  -1  -6   5  154.11    9.28
   1  -6  -5  169.81    7.34
   1   6  -5  168.50    7.37
  -1  -6   4   76.16    4.00
  -1   6   4   79.59    4.08
   1   6  -4   75.89    3.80
   1  -6  -4   76.23    3.76
  -1   6   4   74.48    4.18
  -1  -6   4   75.20    4.89
   1  -6  -4   83.28    4.09
   1   6  -4   79.79    4.85
   1  -6  -4   81.71    4.85
  -1  -6   4   75.51    4.40
  -1   6   4   88.23    5.47
  -1  -6   4   81.11    5.63
   1   6  -4   81.79    3.79
   1  -6  -4   78.27    3.73
   1  -6  -3   36.82    1.88
   1   6  -3   33.38    1.87
  -1  -6   3   31.93    2.00
  -1   6   3   39.25    2.20
   1   6  -3   34.19    1.91
   1  -6  -3   34.34    1.88
  -1  -6   3   32.08    2.35
   1   6  -3   31.43    2.71
   1  -6  -3   31.62    2.69
  -1   6   3   36.31    3.20
  -1  -6   3   29.96    1.93
  -1  -6   3   34.80    2.57
  -1   6   3   31.33    2.00
  -1  -6   3   36.81    3.44
  -1   6   3   36.69    2.54
   1  -6  -3   36.05    2.31
  -1  -6   3   37.97    3.02
   1  -6  -2  353.54   13.84
   1   6  -2  375.30   13.92
   1  -6  -2  375.08   14.86
  -1  -6   2  378.01   15.67
   1   6  -2  336.90   15.44
  -1   6   2  382.04   16.22
   1  -6  -2  356.37   13.83
   1   6  -2  355.97   13.87
  -1  -6   2  370.03   16.61
   1  -6  -2  370.30   15.56
  -1   6   2  408.32   15.28
   1   6  -2  397.39   15.70
  -1  -6   1  332.17   13.67
   1   6  -1  351.44   14.88
  -1   6   1  359.94   15.51
  -1   6   1  375.45   14.49
   1  -6  -1  327.41   14.68
  -1  -6   1  371.91   15.94
  -1  -6   1  353.25   14.78
   1  -6  -1  332.36   14.24
  -1  -6   0   63.98    3.18
  -1   6   0   61.06    4.09
  -1   6   0   77.23    3.98
   1  -6   0   67.70    4.13
   1   6   0   59.80    4.00
  -1   6   0   63.95    4.46
  -1  -6   0   66.45    4.74
   1  -6   0   66.04    3.89
  -1  -6   0   65.69    3.98
   1   6   1  298.85   12.05
   1  -6   1  314.75   12.08
   1   6   1  320.19   12.77
  -1   6  -1  316.35   14.05
  -1   6  -1  327.22   14.55
  -1   6  -1  379.41   13.50
   1  -6   1  357.09   14.22
   1   6   1  307.90   12.06
   1   6   1  339.07   14.08
   1  -6   1  367.73   14.90
   1   6   1  339.16   14.14
   1  -6   1  336.02   13.80
  -1  -6  -1  347.33   13.70
   1   6   2  135.29    6.24
  -1   6  -2  143.83    7.52
   1  -6   2  123.69    6.31
  -1   6  -2  127.94    7.63
   1   6   2  154.55    7.08
  -1   6  -2  154.51    6.72
   1  -6   2  147.27    7.43
   1  -6   2  141.27    7.73
   1   6   2  145.86    7.27
   1  -6   2  153.58    7.36
  -1  -6  -2  144.49    6.90
  -1   6  -3    2.91    0.80
   1   6   3    2.85    0.90
  -1  -6  -3    2.52    0.54
  -1   6  -3    1.29    0.48
   1   6   3    2.30    0.69
   1  -6   3    1.24    0.50
  -1   6  -3    4.45    1.20
  -1  -6  -3    2.87    0.80
  -1  -6  -3    3.73    1.07
  -1   6  -3    1.14    0.87
   1  -6   3    2.71    0.93
   1  -6   3    2.17    0.90
   1   6   3    1.97    0.70
   1  -6   3    3.09    1.05
  -1  -6  -4  110.88    5.34
  -1   6  -4  115.68    5.41
  -1   6  -4  116.11    6.79
   1   6   4  113.55    5.61
  -1   6  -4  119.70    7.10
  -1   6  -4  122.31    5.88
   1   6   4  130.32    6.30
   1  -6   4  121.10    6.68
   1  -6   4  111.84    6.90
   1   6   4  122.48    6.31
  -1  -6  -4  123.16    6.08
  -1  -6  -5   87.75    4.64
   1   6   5   91.25    4.80
  -1   6  -5   93.19    5.95
  -1   6  -5   94.55    6.24
   1   6   5   90.73    5.19
  -1   6  -5   92.92    4.98
   1  -6   5   97.93    5.83
  -1   6  -5   95.23    5.82
   1  -6   5   98.51    6.24
  -1  -6  -5   94.86    5.17
   1   6   5  102.67    5.44
   1   6   6  186.28    8.73
  -1  -6  -6  186.98    8.70
   1   6   6  177.97    8.71
   1  -6   6  178.44    9.76
  -1   6  -6  205.57    9.77
  -1   6  -6  169.04    9.80
   1  -6   6  163.16    9.18
   1  -6   7   63.84    4.78
  -1   6  -7   62.34    5.01
   1   6   7   74.14    4.44
  -1  -6  -7   57.51    4.11
   1   6   7   63.62    4.29
  -1  -6  -7   66.45    4.66
   1  -6   7   73.66    5.35
  -1   6  -7   70.74    5.07
  -1   6  -7   64.62    3.88
  -1  -6  -8  138.58    6.77
  -1   6  -8  136.62    6.77
   1  -6   8  126.54    7.76
  -1   6  -8  122.30    8.05
  -1   6  -8  137.60    7.30
  -1   6  -8  134.44    8.14
  -1  -6  -8  134.55    7.58
   1  -6   8  130.01    8.18
  -1   6  -8  132.82    7.91
   1   6   8  147.74    7.35
  -1  -6  -9  356.96   14.59
  -1   6  -9  350.71   14.59
  -1   6  -9  330.54   15.24
   1  -6   9  322.75   15.80
  -1   6  -9  329.60   16.09
  -1  -6  -9  330.18   15.43
  -1   6  -9  339.93   16.00
   1  -6   9  311.98   16.16
   1   6   9  340.47   14.94
  -1   6 -10    4.40    1.38
  -1   6 -10    3.39    1.51
   1  -6  10    5.35    1.61
  -1  -6 -10    3.35    1.49
   1   6  10    6.12    1.39
  -1   6 -11    0.32    0.78
   1   6  11    1.80    1.06
   1  -6  11    2.19    1.33
  -1  -6 -11    2.57    1.38
   1  -6  12   35.00    4.13
  -1  -6 -12   31.88    3.54
  -1   6 -12   30.15    3.03
  -1   6 -12   31.18    3.53
   1   6  12   30.29    3.07
   1   6  13   -0.28    1.00
  -1   6 -13   -0.39    1.12
   1  -6  13   -1.47    1.42
  -1   6 -13    1.47    1.08
  -1  -6 -13    0.36    1.18
  -1  -6 -14   10.45    2.37
  -1   6 -14    7.92    1.78
   1   6  14    9.03    1.88
  -1   6 -14    9.95    2.30
   1   6  15   59.21    4.62
  -1  -6 -15   49.17    4.89
  -1   6 -15   48.87    3.94
  -1   6 -16   21.51    3.46
   1   6  16   24.36    2.91
  -1  -6 -16   18.68    3.10
   1   7 -16   63.50    5.51
  -1  -7  15   -1.22    1.58
   1  -7 -15   -1.32    1.76
   1   7 -15    0.79    1.35
   1  -7 -14   67.61    5.97
  -1  -7  14   75.82    7.25
   1   7 -14   83.53    6.59
  -1   7  14   76.39    4.70
   1  -7 -13   28.53    3.85
   1   7 -13   45.53    3.83
   1   7 -13   40.69    4.45
  -1  -7  13   35.88    4.79
  -1   7  13   33.57    2.88
  -1   7  12    7.00    1.33
   1   7 -12    5.94    1.50
   1   7 -12    5.94    1.84
   1   7 -12    6.66    1.62
  -1  -7  12    8.64    2.43
   1  -7 -12    5.96    1.94
   1   7 -11   25.69    2.51
   1   7 -11   24.50    3.35
   1   7 -11   16.40    2.34
   1  -7 -11   17.25    2.41
  -1  -7  11   19.94    2.52
  -1  -7  11   20.54    3.37
  -1   7  11   18.63    2.00
  -1   7  10   24.09    2.24
   1   7 -10   23.76    2.30
   1   7 -10   22.93    3.05
   1   7 -10   23.96    3.33
   1  -7 -10   24.21    2.63
   1   7 -10   23.12    2.55
  -1  -7  10   23.73    2.69
  -1  -7  10   26.63    3.69
   1   7 -10   27.77    2.58
   1  -7 -10   25.62    2.51
   1  -7  -9   29.56    2.49
   1   7  -9   26.20    2.41
   1   7  -9   21.29    3.00
   1   7  -9   26.66    3.14
   1   7  -9   29.31    2.27
   1  -7  -9   34.41    2.71
   1   7  -9   30.59    2.63
  -1  -7   9   23.62    2.60
  -1  -7   9   30.34    3.81
  -1   7   9   29.74    2.30
   1  -7  -8    3.54    1.34
   1  -7  -8    6.68    1.22
   1   7  -8    6.33    1.18
   1  -7  -8    5.66    1.23
   1   7  -8    4.73    1.18
  -1   7   8    3.94    0.78
   1   7  -8    5.57    1.71
   1   7  -8    5.62    1.61
  -1  -7   8    5.48    1.27
  -1  -7   8    3.09    1.35
  -1   7   8    7.22    1.20
   1   7  -7  366.55   14.08
   1  -7  -7  358.59   13.99
   1  -7  -7  333.64   14.02
   1   7  -7  337.55   14.11
  -1   7   7  310.71   13.66
   1   7  -7  316.37   15.63
   1  -7  -7  340.10   15.38
  -1  -7   7  338.70   14.81
  -1  -7   7  304.28   16.34
   1  -7  -7  346.36   14.05
  -1   7   7  334.39   14.13
  -1   7   6    0.16    0.55
   1  -7  -6    1.36    0.62
   1   7  -6    1.04    0.57
   1  -7  -6    1.24    0.72
  -1  -7   6    1.03    0.73
  -1  -7   6    1.21    1.11
   1  -7  -6    1.38    0.66
   1  -7  -6    0.53    0.72
   1   7  -6    2.16    0.69
   1   7  -5  114.38    5.31
   1  -7  -5  116.39    5.27
   1   7  -5  115.08    5.37
  -1  -7   5  114.70    5.62
  -1   7   5  113.53    5.67
   1  -7  -5  120.01    5.35
  -1  -7   5  112.62    6.08
   1  -7  -5  120.05    6.70
  -1  -7   5  121.67    6.27
  -1   7   5  108.38    7.01
  -1  -7   5  119.91    7.70
  -1   7   5  115.69    5.90
   1  -7  -5  115.02    5.63
  -1  -7   5  110.40    6.71
   1  -7  -4  370.85   14.27
   1   7  -4  372.68   14.34
   1   7  -4  365.98   14.37
   1  -7  -4  377.97   14.32
  -1  -7   4  345.65   14.56
  -1   7   4  363.02   14.71
  -1  -7   4  361.63   15.23
   1   7  -4  358.10   16.06
   1  -7  -4  379.73   16.11
  -1   7   4  363.47   14.60
  -1  -7   4  382.92   15.60
  -1   7   4  391.51   16.99
  -1  -7   4  347.61   14.46
  -1  -7   4  356.91   17.22
   1  -7  -4  364.02   14.92
  -1  -7   4  376.86   16.30
  -1   7   4  356.15   15.32
   1   7  -3   69.59    3.11
   1  -7  -3   72.72    3.07
   1   7  -3   72.41    3.15
  -1  -7   3   73.50    3.90
  -1   7   3   63.51    2.85
   1   7  -3   65.68    4.54
  -1   7   3   72.78    4.31
   1  -7  -3   71.13    4.68
   1   7  -3   64.74    4.41
  -1  -7   3   67.23    3.18
  -1   7   3   70.82    3.32
  -1   7   3   68.87    5.03
  -1  -7   3   63.41    5.10
  -1  -7   3   73.33    4.69
   1  -7  -3   67.86    3.86
   1   7  -2  488.43   19.50
  -1  -7   2  529.49   20.47
   1   7  -2  547.26   22.05
  -1   7   2  548.09   22.68
   1  -7  -2  578.17   21.13
  -1  -7   2  576.04   21.98
  -1  -7   2  551.32   23.19
  -1   7   2  579.82   21.41
   1   7  -2  598.24   21.91
   1  -7  -2  574.84   22.09
  -1   7   1    9.77    1.39
   1   7  -1    9.48    1.53
  -1   7   1    7.75    1.44
  -1  -7   1    6.87    0.91
  -1   7   1    6.18    1.46
   1   7  -1    8.22    1.44
   1  -7  -1    8.55    1.48
  -1  -7   1    6.92    1.65
  -1  -7   1    9.60    1.47
   1  -7  -1    9.55    1.31
  -1   7   0  464.37   21.28
  -1   7   0  570.35   20.97
  -1   7   0  508.36   22.10
   1   7   0  495.92   21.38
   1  -7   0  516.24   22.26
  -1  -7   0  542.74   22.70
   1   7   0  507.95   21.67
   1  -7   0  514.54   20.89
  -1  -7   0  499.66   21.02
   1   7   1   74.71    3.88
  -1   7  -1   73.94    5.12
  -1   7  -1   73.63    5.37
  -1   7  -1   87.25    4.60
   1   7   1   80.67    5.14
   1  -7   1   86.66    5.19
  -1  -7  -1   84.57    5.74
   1  -7   1   92.97    5.98
   1   7   1   84.33    5.25
  -1  -7  -1   81.64    4.78
   1  -7   1   86.70    4.94
  -1   7  -2    5.01    1.03
   1   7   2    4.87    1.14
   1   7   2    3.66    0.74
   1  -7   2    5.02    0.86
  -1   7  -2    5.09    1.33
  -1  -7  -2    4.73    1.08
   1   7   2    3.27    1.07
   1  -7   2    5.44    1.24
   1  -7   2    4.23    0.46
  -1   7  -2    3.78    1.23
   1  -7   2    4.32    1.27
   1  -7   2    3.80    1.08
   1   7   2    7.21    1.35
  -1   7  -3   68.62    4.88
   1   7   3   69.89    3.69
  -1   7  -3   64.17    5.03
   1  -7   3   66.94    3.65
   1   7   3   80.06    4.62
  -1   7  -3   71.38    4.06
  -1  -7  -3   62.31    4.70
   1  -7   3   74.49    4.76
   1  -7   3   64.06    4.97
  -1  -7  -3   67.74    4.18
   1   7   3   65.96    4.49
   1  -7   3   76.69    4.82
  -1   7  -4  113.31    5.18
  -1  -7  -4  104.79    5.08
   1   7   4  111.48    5.44
  -1   7  -4  103.73    6.66
  -1   7  -4  114.26    7.13
  -1   7  -4  101.37    7.00
   1   7   4  127.34    6.29
  -1   7  -4  113.96    5.88
  -1  -7  -4  107.46    6.62
   1  -7   4  115.61    6.57
   1  -7   4  122.28    7.31
   1   7   4  107.34    6.20
  -1  -7  -4  116.04    6.02
   1  -7   4  120.92    6.71
  -1  -7  -5  149.27    6.96
  -1   7  -5  156.60    7.03
  -1   7  -5  159.01    8.86
   1   7   5  158.36    7.28
  -1   7  -5  148.97    9.00
  -1   7  -5  160.69    7.59
   1   7   5  168.98    7.96
   1  -7   5  149.13    8.27
   1  -7   5  150.34    8.95
   1  -7   5  154.03    8.42
  -1  -7  -5  152.68    7.67
   1   7   5  158.09    8.00
  -1   7  -6   30.38    2.31
  -1  -7  -6   26.33    2.21
  -1   7  -6   34.24    3.48
   1   7   6   28.38    2.35
  -1   7  -6   27.52    3.31
  -1   7  -6   29.80    2.57
   1  -7   6   31.69    3.14
   1  -7   6   28.53    3.31
  -1  -7  -6   33.05    2.82
   1   7   6   29.62    2.74
   1   7   7    3.47    1.02
  -1   7  -7    1.90    1.08
  -1   7  -7   -0.39    1.23
  -1   7  -7    1.90    0.89
  -1  -7  -7    1.42    0.85
   1  -7   7    0.30    0.83
   1  -7   7    0.38    0.86
  -1  -7  -7    1.35    0.79
  -1  -7  -8   67.40    4.92
   1   7   8   59.50    4.15
  -1  -7  -8   46.12    3.81
   1  -7   8   51.96    4.84
  -1   7  -8   59.00    5.19
   1   7   9    7.83    1.60
  -1  -7  -9    3.31    1.50
   1  -7   9    5.55    1.76
  -1   7  -9    9.44    2.17
  -1  -7 -10   83.36    6.06
   1  -7  10   75.92    6.45
   1   7  10   91.71    5.69
   1   7  11   17.37    2.32
  -1  -7 -11   11.17    2.25
   1  -7  11   16.49    2.91
  -1   7 -11   15.40    2.77
   1   7  12  132.25    7.55
   1  -7  12  137.71    9.20
  -1   7 -12  149.11    8.27
  -1   7 -13   35.09    3.81
  -1   7 -13   30.08    3.11
   1  -7  13   25.09    3.86
  -1  -7 -13   28.02    3.63
   1   7  14    1.51    1.11
  -1   7 -14    1.52    1.11
  -1  -7 -14    3.70    1.69
   1  -7  14    3.25    1.72
  -1   7 -14    5.24    1.81
  -1  -7 -15    1.28    1.51
   1   7  15    2.77    1.32
  -1  -8  15    1.92    1.94
   1   8 -15    0.40    2.03
  -1  -8  14   -0.62    1.50
   1  -8 -14    2.64    1.85
   1   8 -14    2.85    1.69
  -1   8  13   -0.57    1.01
  -1  -8  13    0.59    1.54
   1  -8 -13    0.84    1.49
   1   8 -13    0.47    1.36
  -1   8  12    0.38    0.74
  -1  -8  12    0.57    1.65
   1  -8 -12    0.40    1.46
   1   8 -12   -0.93    1.47
   1   8 -11   51.16    5.08
  -1  -8  11   49.58    5.29
  -1   8  11   37.10    3.05
   1   8 -10    8.33    2.21
   1   8 -10    5.33    1.72
  -1  -8  10    4.10    1.34
  -1  -8  10    7.31    2.09
  -1   8  10    4.22    1.12
   1  -8  -9   85.51    4.54
   1   8  -9   85.77    4.58
   1   8  -9   91.47    6.48
   1   8  -9   94.60    6.40
   1  -8  -9   74.21    5.51
  -1  -8   9   86.53    5.23
  -1  -8   9   81.82    6.67
  -1   8   9   80.87    4.48
   1  -8  -8    4.81    1.51
   1  -8  -8    4.70    1.02
   1   8  -8    3.66    0.96
   1   8  -8    4.93    1.89
  -1   8   8    3.39    0.83
   1   8  -8    4.48    1.50
  -1  -8   8    4.66    1.22
  -1  -8   8    4.30    1.70
  -1   8   8    2.57    0.90
   1  -8  -7   85.13    4.30
   1   8  -7   83.18    4.34
  -1   8   7   74.84    4.38
   1   8  -7   75.88    5.85
   1  -8  -7   80.34    5.54
  -1  -8   7   77.68    5.02
  -1  -8   7   73.80    6.28
  -1   8   7   74.40    4.56
   1  -8  -7   82.85    4.55
   1   8  -6  187.43    7.89
   1  -8  -6  184.88    7.79
  -1  -8   6  170.44    8.17
  -1   8   6  176.13    8.29
  -1  -8   6  174.16    8.75
  -1   8   6  172.47    8.39
   1  -8  -6  173.35    9.43
  -1   8   6  171.27   10.08
  -1  -8   6  179.52    8.89
  -1  -8   6  174.63   10.68
   1  -8  -6  187.40    8.34
  -1   8   6  190.76    8.71
   1  -8  -5   26.32    1.79
   1   8  -5   28.21    1.85
  -1  -8   5   23.83    1.99
  -1   8   5   27.55    2.10
  -1   8   5   23.94    1.72
  -1  -8   5   26.85    2.41
   1   8  -5   25.85    2.81
   1   8  -5   32.10    3.07
   1  -8  -5   30.51    3.08
  -1   8   5   26.38    3.22
  -1  -8   5   25.71    1.92
  -1  -8   5   28.47    2.65
  -1   8   5   25.82    2.00
  -1  -8   5   33.71    3.82
  -1   8   5   30.20    2.56
   1  -8  -5   26.57    2.21
   1   8  -4  333.42   12.35
   1  -8  -4  321.14   12.23
  -1  -8   4  328.15   13.39
  -1   8   4  285.82   12.09
   1   8  -4  323.68   14.68
  -1   8   4  327.43   15.47
  -1  -8   4  305.04   12.41
  -1   8   4  319.96   12.60
  -1   8   4  316.98   13.81
   1  -8  -4  324.68   13.34
  -1  -8   4  332.87   16.02
   1  -8  -4  339.26   14.85
   1   8  -4  349.11   14.52
  -1   8   3    8.61    1.57
   1  -8  -3   10.04    1.80
   1  -8  -3   10.00    1.38
   1   8  -3   10.73    1.82
  -1  -8   3    7.28    1.06
   1   8  -3   10.13    1.78
  -1   8   3    8.36    1.86
  -1  -8   3   10.80    2.16
  -1  -8   3    7.09    1.52
   1   8  -2    2.10    1.09
  -1   8   2    0.77    0.74
   1  -8  -2    0.55    0.84
   1  -8  -2    0.70    0.73
   1   8  -2    0.56    0.73
  -1   8   2    0.35    0.90
  -1   8   2    1.46    0.89
  -1  -8   2    0.85    0.49
  -1  -8   2    0.39    0.88
  -1  -8   2    1.48    0.88
   1   8  -1    0.45    0.89
  -1   8   1    1.51    0.86
  -1   8   1    1.30    0.95
  -1  -8   1    0.98    0.44
  -1   8   1    2.42    1.14
   1   8  -1    0.84    0.81
  -1  -8   1    1.14    0.99
   1  -8  -1    0.76    0.67
  -1  -8   1    2.57    1.01
  -1   8   0  338.54   15.99
   1   8   0  373.06   15.58
  -1   8   0  381.22   15.36
  -1   8   0  342.69   16.65
   1   8   0  334.48   16.04
  -1  -8   0  387.46   17.46
   1  -8   0  401.04   17.33
   1  -8   0  346.60   15.34
   1   8   0  335.67   16.19
  -1  -8   0  354.89   15.55
  -1   8  -1  121.22    7.29
  -1   8  -1  127.30    7.80
  -1   8  -1  133.42    6.53
   1   8   1  125.03    7.26
  -1  -8  -1  130.80    8.05
   1  -8   1  132.24    8.05
   1   8   1  118.64    7.23
  -1  -8  -1  118.69    6.62
   1  -8   1  123.06    6.75
   1   8   2   72.89    3.77
  -1   8  -2   72.51    5.28
  -1   8  -2   74.21    5.65
   1  -8   2   69.48    3.95
  -1   8  -2   88.88    4.75
   1  -8   2   76.95    5.10
   1   8   2   73.00    5.19
   1  -8   2   79.61    5.79
   1   8   2   80.73    5.27
   1  -8   2   77.39    4.96
  -1  -8  -2   79.02    4.74
  -1   8  -3  343.95   16.17
   1  -8   3  329.89   13.34
   1  -8   3  335.71   14.12
  -1   8  -3  360.07   16.79
  -1   8  -3  380.65   14.99
   1   8   3  392.75   15.60
   1   8   3  361.43   16.20
   1  -8   3  348.43   15.72
   1  -8   3  354.89   16.79
   1   8   3  370.19   15.92
   1  -8   3  373.02   15.86
  -1  -8  -3  366.37   15.18
  -1   8  -4    1.27    0.79
   1   8   4    0.38    0.48
  -1   8  -4    1.01    0.92
  -1  -8  -4    0.40    0.66
  -1  -8  -4    0.32    0.98
  -1   8  -4   -0.37    0.90
   1  -8   4    0.55    0.66
   1  -8   4    1.51    0.98
   1   8   4    1.82    1.01
   1  -8   4   -0.29    0.79
  -1  -8  -5  190.23    8.39
  -1   8  -5  193.54    8.45
   1   8   5  195.38    8.74
  -1   8  -5  178.17   10.52
  -1   8  -5  186.98   10.76
  -1   8  -5  178.75   10.78
  -1   8  -5  216.12    9.40
  -1  -8  -5  194.39   10.49
   1  -8   5  203.19   10.17
   1  -8   5  195.58   10.98
  -1  -8  -5  210.67    9.55
   1   8   5  204.27    9.90
  -1  -8  -6   92.78    4.81
  -1   8  -6   99.49    4.96
   1   8   6   87.51    5.00
  -1   8  -6   93.73    6.68
  -1   8  -6   93.89    6.89
  -1   8  -6   93.96    5.43
   1  -8   6   92.87    6.08
   1  -8   6   87.54    6.63
   1   8   6  102.67    5.95
  -1  -8  -6  102.81    5.72
   1   8   7    3.75    1.00
  -1   8  -7    5.16    1.90
  -1   8  -7    3.37    1.02
  -1  -8  -7    4.47    1.06
  -1  -8  -7    5.39    1.26
  -1   8  -7    5.03    1.29
   1  -8   7    2.98    1.36
   1   8   7    3.86    1.23
   1   8   8   20.70    2.16
  -1   8  -8   23.66    3.41
  -1  -8  -8   19.39    2.35
   1   8   8   23.11    2.60
  -1   8  -8   26.84    2.55
  -1  -8  -8   25.62    3.27
   1  -8   8   17.99    2.96
  -1  -8  -8   20.22    2.17
  -1   8  -8   23.56    2.38
  -1  -8  -9    0.21    0.80
  -1   8  -9    0.44    0.81
  -1   8  -9    1.28    1.24
  -1   8  -9   -0.45    1.23
   1   8   9    0.27    0.96
  -1   8  -9   -0.22    0.95
   1  -8   9    0.46    1.04
  -1  -8  -9   -1.51    1.50
  -1  -8 -10   -0.24    0.79
  -1   8 -10    0.45    1.22
   1   8  10    0.28    0.85
  -1   8 -10   -0.45    1.06
   1  -8  10   -0.48    1.16
  -1  -8 -10   -0.39    1.19
  -1  -8 -11    3.45    1.36
   1   8  11    4.31    1.43
   1  -8  11    3.54    1.80
  -1  -8 -11    7.32    2.08
  -1   8 -11    2.77    1.59
   1   8  12    0.59    1.49
   1  -8  12    3.68    1.80
  -1  -8 -12    2.04    1.31
  -1  -8 -12    2.12    1.51
   1   8  13   10.33    2.15
   1  -8  13    8.82    2.45
  -1  -8 -13    8.24    2.14
  -1  -8 -13    9.27    2.48
   1   8  14    0.31    1.10
  -1  -8 -14   -0.34    2.06
  -1   8 -14   -3.46    2.33
   1  -8  14    1.14    1.48
  -1  -8 -14    2.74    1.83
  -1  -8 -15  100.15    7.05
  -1   8 -15   96.52    6.90
   1  -8  15   90.03    8.03
  -1  -9  14   73.94    7.61
   1   9 -14  106.03    7.95
  -1  -9  13   -0.62    1.60
   1  -9 -13   -0.44    1.57
   1   9 -13    1.01    1.53
   1   9 -12   67.63    6.32
  -1   9  12   65.97    4.33
  -1  -9  12   77.35    7.14
   1   9 -11   21.11    3.29
   1   9 -11   32.25    4.16
  -1   9  11   24.03    2.39
  -1  -9  11   25.20    4.03
   1   9 -10    7.18    2.06
   1   9 -10    7.64    2.06
  -1  -9  10    4.48    1.93
  -1   9  10    3.42    1.06
   1   9  -9   45.00    3.27
  -1  -9   9   41.58    3.50
  -1   9   9   46.38    3.70
   1   9  -9   49.76    4.97
   1   9  -9   48.07    4.85
   1  -9  -9   42.72    4.30
  -1  -9   9   46.39    5.17
  -1   9   9   46.47    3.44
   1  -9  -8   -0.72    1.40
   1   9  -8    0.14    0.64
  -1   9   8    0.21    0.73
  -1  -9   8    1.08    0.89
   1   9  -8   -1.25    1.27
  -1   9   8   -0.45    0.64
  -1   9   8   -0.44    1.22
  -1  -9   8    0.26    0.84
  -1  -9   8    0.52    1.06
  -1   9   8    0.21    0.60
   1  -9  -7    0.66    0.63
   1   9  -7    1.33    0.63
   1  -9  -7    2.13    1.30
  -1   9   7    0.88    0.74
  -1  -9   7    0.33    0.59
  -1  -9   7    0.24    0.84
  -1   9   7    0.18    0.71
   1   9  -7   -0.42    1.15
   1  -9  -7    1.00    0.70
  -1  -9   7    0.49    0.90
  -1   9   7    0.86    1.04
  -1  -9   7    1.52    1.31
  -1   9   7    0.43    0.65
   1   9  -6   10.93    1.19
   1  -9  -6    9.36    1.11
   1  -9  -6   12.17    2.31
  -1   9   6   10.20    1.16
   1   9  -6   12.08    2.44
  -1   9   6    9.44    1.60
  -1  -9   6   10.17    1.59
   1  -9  -6   13.42    1.62
  -1   9   6    9.35    1.31
  -1  -9   6    9.86    1.31
  -1   9   6    9.17    1.24
  -1  -9   6   14.89    1.94
  -1  -9   6   10.07    1.24
  -1   9   6   16.15    2.68
  -1  -9   6   11.83    2.54
  -1   9   6   11.16    1.65
  -1  -9   5   11.95    1.56
  -1   9   5   10.87    1.80
  -1   9   5   10.22    0.90
   1  -9  -5    9.84    1.43
   1   9  -5   15.84    2.33
  -1   9   5   11.29    1.19
  -1   9   5   11.37    2.30
  -1  -9   5   11.12    1.10
  -1  -9   5    9.63    2.33
   1  -9  -5   12.81    2.26
   1   9  -4  203.99    8.46
  -1   9   4  243.50   10.89
   1   9  -4  233.84   11.49
   1  -9  -4  255.77   11.78
  -1   9   4  232.19   12.24
  -1  -9   4  247.09   12.94
   1  -9  -4  256.34   10.24
  -1   9   3  353.64   15.51
  -1  -9   3  327.69   13.71
   1   9  -3  333.98   15.90
   1  -9  -3  364.89   16.19
  -1   9   3  343.74   16.74
  -1  -9   3  356.81   17.33
   1  -9  -3  347.76   14.65
  -1   9   2  248.96   12.09
  -1  -9   2  243.68   10.05
   1   9  -2  231.35   12.22
  -1   9   2  256.79   13.17
   1  -9  -2  258.20   12.51
  -1  -9   2  251.89   13.61
   1  -9  -2  264.24   11.43
  -1   9   1   44.10    3.89
   1   9  -1   43.63    4.04
  -1   9   1   44.31    4.38
  -1   9   1   47.53    3.53
  -1  -9   1   45.04    4.63
   1  -9  -1   51.57    4.75
   1  -9  -1   43.90    3.42
  -1   9   0   98.47    6.80
  -1   9   0  120.63    6.39
   1   9   0  121.71    7.30
  -1   9   0  109.65    7.61
  -1  -9   0  129.47    8.28
   1  -9   0  122.26    8.07
  -1  -9   0  116.30    6.64
   1  -9   0  118.52    6.54
  -1   9  -1  196.50   11.05
  -1   9  -1  193.13   11.52
  -1   9  -1  247.33   10.51
   1   9   1  222.79   11.40
  -1  -9  -1  242.57   12.61
   1  -9   1  237.83   12.42
   1  -9   1  217.44   10.59
  -1  -9  -1  208.28   10.46
   1   9   1  218.32   11.28
  -1   9  -2  184.81   10.24
   1  -9   2  186.10    8.33
  -1   9  -2  194.52   10.88
  -1   9  -2  205.66    9.23
   1   9   2  182.52   10.17
   1  -9   2  186.76   10.88
  -1  -9  -2  185.01    9.32
   1   9   2  196.51   10.22
   1  -9   2  190.22    9.65
   1   9   3   15.82    1.44
  -1   9  -3   12.75    2.34
  -1   9  -3   19.69    2.21
  -1  -9  -3   16.55    2.03
  -1   9  -3   12.99    2.48
   1   9   3   17.02    2.58
   1  -9   3   11.40    2.42
   1   9   3   19.35    2.54
  -1   9  -4    2.21    0.90
   1  -9   4    1.73    0.45
  -1   9  -4    2.24    1.49
  -1  -9  -4    1.76    1.03
   1   9   4    1.06    0.97
  -1   9  -4    0.41    0.99
   1  -9   4   -0.43    1.11
   1   9   4    1.49    0.98
  -1   9  -5   70.31    6.00
  -1   9  -5   66.07    5.70
   1   9   5   67.96    3.97
  -1   9  -5   75.70    5.85
  -1  -9  -5   64.58    5.39
  -1   9  -5   81.32    4.73
   1  -9   5   78.07    6.14
  -1  -9  -5   70.50    4.71
   1   9   5   81.56    5.33
  -1   9  -6  151.65    6.93
  -1  -9  -6  142.93    6.80
  -1   9  -6  156.55    9.78
  -1   9  -6  153.11    9.47
   1   9   6  153.62    7.18
  -1   9  -6  152.23    7.75
   1  -9   6  161.53    9.83
   1   9   6  154.97    8.36
  -1  -9  -7   29.04    2.42
  -1   9  -7   36.71    2.66
  -1   9  -7   26.49    3.78
  -1   9  -7   32.26    3.94
   1   9   7   27.57    2.52
  -1   9  -7   40.71    3.25
   1  -9   7   33.26    3.99
   1   9   7   31.51    3.18
  -1  -9  -8  111.02    6.13
  -1   9  -8  129.54    6.46
  -1   9  -8  112.57    8.42
   1   9   8  112.47    6.30
  -1   9  -8  129.39    6.83
   1  -9   8  126.15    8.61
   1   9   8  134.71    7.39
  -1  -9  -9    8.37    1.54
  -1   9  -9    9.78    1.69
  -1   9  -9   12.20    2.66
  -1  -9  -9    9.90    2.26
  -1   9  -9    8.49    1.68
   1   9   9   10.27    1.65
   1  -9   9    8.00    2.17
   1   9   9    7.90    1.66
  -1  -9 -10   97.21    5.92
  -1   9 -10  114.24    6.35
  -1  -9 -10   97.36    7.34
  -1   9 -10  109.45    7.99
   1  -9  10  107.99    8.15
   1   9  10   97.37    6.42
  -1  -9 -11   71.38    4.96
  -1   9 -11   76.14    5.22
  -1  -9 -11   70.00    6.07
  -1   9 -11   69.80    6.47
   1  -9  11   79.79    6.80
   1   9  11   69.13    5.23
   1   9  12   43.24    4.12
   1  -9  12   58.89    6.01
  -1  -9 -12   48.53    4.18
  -1   9 -12   48.58    4.23
  -1  -9 -12   54.94    5.39
   1   9  13   10.00    2.05
   1  -9  13   13.81    3.15
  -1   9 -13   11.27    2.32
  -1  -9 -13   17.53    3.25
  -1   9 -14   28.52    3.45
   1  -9  14   34.51    4.79
  -1   9 -15   18.19    2.83
   1  10 -13   36.17    4.65
  -1  10  13   24.42    3.25
  -1  10  12   17.23    2.51
  -1 -10  12    8.78    2.62
   1  10 -12   17.70    3.37
  -1  10  11   11.31    2.76
  -1  10  11   19.47    2.51
  -1 -10  11   18.83    3.52
   1  10 -11   14.74    2.89
   1  10 -11   16.50    3.39
   1 -10 -10   29.09    3.93
  -1  10  10   32.97    3.16
  -1 -10  10   33.50    3.52
   1  10 -10   38.55    4.76
   1  10 -10   34.10    4.30
  -1  10  10   35.20    4.49
  -1 -10  10   35.13    4.72
  -1  10  10   31.10    2.89
  -1  10   9   40.58    3.42
   1  10  -9   43.59    5.02
  -1 -10   9   47.66    4.05
   1  10  -9   43.50    4.86
   1 -10  -9   45.36    4.65
  -1  10   9   48.97    5.25
  -1 -10   9   45.56    5.24
  -1  10   9   44.55    3.56
   1 -10  -8    5.32    1.97
  -1  10   8    8.28    1.40
  -1 -10   8    7.77    1.61
   1  10  -8    5.57    1.92
  -1  10   8    6.68    1.38
  -1  10   8   10.62    2.40
  -1 -10   8   12.33    2.73
  -1  10   8    6.72    1.47
  -1 -10   7    1.15    0.69
  -1  10   7    1.17    0.67
  -1  10   7    1.33    0.62
  -1 -10   7    0.43    0.71
   1  10  -7    0.47    1.21
  -1  10   7    1.46    0.96
   1 -10  -7    0.40    1.26
  -1  10   7    1.36    0.68
  -1  10   7    3.28    1.61
  -1 -10   7    1.66    1.52
  -1  10   7    1.19    0.81
   1 -10  -6   15.46    1.27
   1  10  -6   16.37    1.36
   1  10  -6   18.93    3.16
  -1  10   6   15.18    1.11
  -1 -10   6   16.67    1.92
  -1  10   6   18.48    2.32
  -1  10   6   16.11    1.42
  -1  10   6   22.58    3.32
   1 -10  -6   18.57    2.79
  -1 -10   6   21.67    3.49
   1 -10  -6   17.16    1.94
  -1  10   5    4.10    1.68
   1  10  -5    6.84    1.66
   1 -10  -5    7.62    1.95
   1 -10  -5    5.00    1.17
  -1 -10   5    9.06    2.35
  -1  10   5    4.51    1.35
  -1 -10   4   16.87    1.54
  -1  10   4   19.76    2.57
  -1  10   4   16.63    2.99
   1  10  -4   17.33    2.61
   1 -10  -4   23.89    3.22
  -1 -10   4   19.22    3.26
   1 -10  -4   20.52    2.14
  -1 -10   3   17.60    1.46
  -1  10   3   19.80    2.67
   1 -10  -3   16.79    2.73
  -1  10   3   20.55    3.16
   1  10  -3   16.79    2.63
  -1 -10   3   23.31    3.48
   1 -10  -3   19.14    2.16
   1  10  -2   54.12    4.72
  -1  10   2   52.55    4.42
  -1 -10   2   53.33    5.40
   1 -10  -2   57.16    3.97
  -1  10   2   48.27    4.90
  -1  10   1    0.67    1.11
   1  10  -1    0.75    0.84
  -1  10   1    0.45    1.08
  -1 -10   1   -0.50    1.02
   1 -10  -1    1.16    0.85
   1 -10  -1   -0.48    1.31
   1  10   0  153.93    9.19
  -1  10   0  153.37    9.03
   1 -10   0  179.28   10.55
  -1 -10   0  157.79   10.11
  -1  10   0  144.77    9.61
  -1  10  -1   31.17    3.84
   1 -10   1   35.06    2.52
  -1  10  -1   30.93    3.56
   1  10   1   30.26    3.50
   1 -10   1   36.93    4.37
  -1 -10  -1   29.67    4.01
  -1  10  -2   14.34    2.72
   1  10   2   13.62    2.36
   1  10   2    8.86    1.94
  -1 -10  -2   10.20    2.51
   1 -10   2   10.46    2.50
   1 -10   2   10.83    1.24
  -1  10  -2   13.19    2.40
  -1  10  -3   77.12    6.24
  -1  10  -3   71.28    5.79
   1 -10   3   62.78    5.94
   1  10   3   83.68    5.79
   1  10   3   74.61    5.79
  -1  10  -4   34.68    3.89
   1  10   4   24.21    1.86
   1  10   4   27.87    3.51
  -1  10  -4   29.84    3.79
   1 -10   4   25.49    3.66
   1  10   4   29.61    3.30
   1  10   5  120.08    5.32
  -1  10  -5  142.28    9.03
  -1  10  -5  146.51    9.37
  -1  10  -5  148.73    9.00
   1  10   5  141.10    8.72
   1 -10   5  149.59    9.33
   1  10   5  140.14    7.94
  -1  10  -6    7.60    2.18
  -1  10  -6    3.15    1.71
   1 -10   6    5.41    0.94
   1  10   6    5.71    1.05
   1  10   6    5.49    1.86
   1 -10   6    4.01    1.79
   1  10   6    5.76    1.59
   1  10   7    0.32    0.64
   1 -10   7   -0.51    0.94
   1  10   7    0.32    0.88
  -1  10  -7    1.40    1.28
  -1  10  -7   -1.04    1.50
   1  10   8   15.42    2.40
  -1  10  -8   12.02    2.69
  -1  10  -8   15.71    3.15
   1 -10   8   15.14    2.92
  -1  10  -8   13.65    1.73
   1  10   9    2.82    1.29
  -1 -10  -9    4.17    1.95
  -1  10  -9    3.16    1.99
   1 -10   9    2.68    1.71
  -1  10  -9    3.53    1.17
   1  10  10    6.02    1.73
  -1 -10 -10    4.73    2.04
  -1  10 -10    7.56    2.38
  -1  10 -10    7.19    2.22
   1 -10  10    6.10    2.16
  -1  10 -10    4.49    1.41
   1  10  11   -0.32    1.41
  -1 -10 -11    0.48    1.59
  -1  10 -11    3.16    2.05
   1 -10  11    0.56    1.36
  -1  10 -11    1.76    1.19
   1  10  12    8.69    1.98
  -1 -10 -12   10.95    2.83
   1 -10  12    7.02    2.48
  -1  10 -12   10.48    1.99
   1 -10  13   28.76    4.48
  -1  11  11    6.88    2.38
  -1 -11  11   16.05    3.40
   1  11 -11   12.42    2.90
   1  11 -11    7.96    2.41
  -1  11  10    0.55    1.34
   1 -11 -10    1.42    1.62
  -1 -11  10   -1.89    1.74
   1  11 -10   -0.56    1.71
   1  11 -10   -1.02    1.68
  -1  11   9   34.97    4.51
   1 -11  -9   32.62    4.14
  -1 -11   9   22.75    3.99
   1  11  -9   39.97    4.72
  -1  11   8    1.05    1.44
   1 -11  -8    0.89    1.36
  -1 -11   8   -0.61    1.57
   1  11  -8    2.05    1.75
  -1  11   7    3.60    1.70
   1 -11  -7    1.32    1.40
  -1 -11   7    4.81    1.99
  -1  11   7    4.71    1.35
   1  11  -7    3.10    1.78
   1  11  -7    3.63    1.78
  -1  11   6    1.86    1.14
   1 -11  -6    1.32    1.51
  -1  11   6    0.51    1.23
  -1 -11   6    5.33    2.03
   1  11  -6    3.54    1.91
   1  11  -5  103.43    6.96
   1 -11  -5   93.23    6.99
  -1  11   5   85.29    7.25
  -1 -11   5  103.78    8.10
  -1  11   5   88.05    6.03
   1  11  -5   88.94    7.23
  -1 -11   4   21.81    3.58
  -1  11   4   23.49    3.61
   1  11  -4   20.39    3.00
  -1  11   4   24.39    2.95
  -1  11   3   87.21    7.25
   1  11  -3   91.54    6.73
  -1 -11   3  109.43    8.20
  -1  11   3  101.69    6.61
  -1  11   2    2.51    1.45
   1  11  -2    2.05    1.30
  -1  11   2    2.48    1.26
  -1 -11   2    0.56    1.36
   1 -11  -2    0.53    1.20
  -1  11   1  108.27    8.11
   1  11  -1  107.35    7.53
  -1 -11   1  111.39    8.49
   1 -11  -1  115.45    8.60
  -1  11   1  102.55    7.12
  -1  11   0    0.38    1.11
  -1 -11   0    1.10    1.33
   1 -11   0   -0.54    1.21
   1  11   0   -0.85    1.16
  -1  11   0   -0.50    1.29
  -1 -11  -1   40.77    4.84
   1 -11   1   44.15    4.96
   1 -11   1   34.27    2.49
  -1  11  -1   46.14    4.87
  -1  11  -1   30.43    3.75
   1  11   1   40.39    4.32
  -1 -11  -2   37.25    4.72
   1 -11   2   33.34    4.29
  -1  11  -2   22.49    3.35
  -1  11  -2   34.52    4.16
   1  11   2   26.38    3.52
  -1  11  -3   15.21    2.77
   1 -11   3   21.78    3.46
   1  11   3   15.87    2.61
   1  11   3   13.29    2.64
  -1  11  -3   19.15    3.17
  -1  11  -4    1.36    1.56
  -1  11  -4   -0.55    1.58
   1 -11   4    0.54    1.30
   1  11   4   -0.37    1.12
  -1  11  -4    1.48    1.28
   1  11   4    0.43    1.13
  -1  11  -5    1.65    1.59
  -1  11  -5    1.89    1.50
   1 -11   5   -0.55    1.33
   1  11   5    0.36    0.88
  -1  11  -5    0.49    1.36
   1  11   5    0.45    1.29
  -1  11  -6    8.78    2.47
  -1  11  -6   12.19    2.84
   1 -11   6   14.87    3.00
   1  11   6    8.89    1.87
   1  11   6    5.03    1.81
  -1  11  -7   16.27    3.37
  -1  11  -7   12.55    2.78
   1 -11   7   16.18    3.11
   1  11   7   17.01    2.58
   1  11   7   12.89    2.82
  -1  11  -8    9.64    2.78
  -1  11  -8    7.75    2.44
   1 -11   8   16.42    3.22
   1  11   8   11.64    2.16
   1  11   8    9.97    2.40
  -1  11  -9  134.23    9.97
   1 -11   9  125.86    9.62
   1  11   9  148.29    8.51
  -1  11 -10    2.29    2.04
   1 -11  10    1.77    1.79
   1  11  10    3.39    1.39
  -1 -11 -10    0.52    1.64
   1  11  11   92.28    6.43
   1 -11  11   93.51    8.00
   1 -11  12    1.83    1.77
   1  12 -11   -0.53    1.69
   1  12 -10   30.69    4.49
  -1  12   9   -1.16    1.84
   1 -12  -9   -0.50    1.53
  -1 -12   9    1.31    1.70
   1  12  -9    2.78    1.97
   1  12  -8  213.18   12.89
   1 -12  -8  196.04   11.98
  -1  12   8  197.20   12.65
  -1 -12   8  199.66   13.12
   1  12  -8  198.65   12.63
  -1  12   7    3.93    1.99
   1 -12  -7    3.92    2.01
  -1 -12   7    0.65    1.57
   1  12  -7    2.83    2.01
   1  12  -7    0.56    1.84
  -1  12   6   27.19    4.00
   1 -12  -6   17.82    3.27
  -1 -12   6   23.81    4.05
   1  12  -6   26.23    4.01
  -1  12   6   27.28    3.05
   1  12  -5   15.97    2.77
  -1  12   5   19.80    3.50
  -1  12   5   12.23    2.27
   1  12  -5   15.36    3.12
  -1 -12   5   15.99    3.46
  -1  12   4   28.04    4.17
   1  12  -4   29.44    3.83
  -1 -12   4   36.60    4.88
   1  12  -4   40.44    4.77
  -1  12   4   30.80    3.54
  -1  12   3   19.27    3.34
   1  12  -3   16.09    2.90
  -1  12   3   23.54    3.13
  -1 -12   3   17.42    3.40
   1 -12  -3   21.84    3.73
   1  12  -2   13.25    2.76
  -1  12   2   19.34    3.42
  -1  12   2   20.91    2.97
  -1 -12   2   19.72    3.58
   1 -12  -2   15.62    3.27
   1  12  -1   19.29    3.18
  -1  12   1   26.55    3.93
  -1  12   1   21.88    3.20
  -1 -12   1   18.58    3.58
   1 -12  -1   18.74    3.63
   1 -12   0    4.73    2.11
  -1 -12   0    7.95    2.45
  -1  12   0    5.99    2.13
   1  12   0    4.73    1.74
  -1  12   0    6.76    1.95
   1 -12   1    0.59    1.44
  -1 -12  -1    0.61    1.24
  -1  12  -1   -1.09    1.57
   1  12   1    0.47    1.14
  -1  12  -1   -0.44    1.27
   1  12   2  141.93    9.32
  -1  12  -2  136.83    9.69
   1 -12   2  148.25   10.31
  -1 -12  -2  140.92   10.36
  -1  12  -2  133.51    9.03
   1 -12   3    2.36    1.79
  -1  12  -3    2.66    1.61
   1  12   3    0.47    1.30
  -1  12  -3    0.95    1.45
   1 -12   4   32.66    4.58
  -1  12  -4   22.38    3.64
   1  12   4   30.58    3.96
  -1  12  -4   29.92    4.54
  -1  12  -4   32.11    4.13
  -1  12  -5    5.83    1.94
   1  12   5    0.97    1.34
  -1  12  -5    0.60    1.45
  -1  12  -5    1.52    1.54
   1 -12   5    1.80    1.65
   1  12   5    4.69    1.76
  -1  12  -6  161.63   10.76
   1  12   6  150.31   10.33
  -1  12  -6  170.78   11.49
   1 -12   6  168.25   11.39
   1  12   6  179.78    9.96
   1  12   7   10.27    2.73
  -1  12  -7   10.98    2.99
  -1  12  -7   13.94    3.13
   1 -12   7   10.26    2.74
   1  12   7   11.74    2.34
   1  12   8    2.66    1.69
  -1  12  -8    1.83    2.09
  -1  12  -8    2.75    1.95
   1 -12   8    0.61    2.23
   1  12   8    2.62    1.46
   1  12   9   -1.11    1.68
  -1  12  -9    0.61    1.84
   1  12   9    1.10    1.46
   1 -12   9    1.22    1.85
  -1  12 -10   15.74    3.52
   1  12  10   20.77    2.99
   1 -12  10   16.15    3.48
   1  13  -9   16.21    3.44
   1  13  -8    1.21    2.00
  -1 -13   7    0.70    2.01
  -1  13   7    0.61    1.85
   1  13  -7   -1.84    1.87
  -1  13   6   71.40    6.96
  -1 -13   6   71.57    7.28
   1  13  -6   65.43    6.69
  -1  13   5    8.43    2.72
   1  13  -5    5.54    1.77
   1  13  -5   10.81    2.87
  -1 -13   5   10.37    2.92
   1 -13  -5   13.60    3.37
   1  13  -4   -0.55    1.75
  -1  13   4    1.20    1.45
   1  13  -4    0.95    1.50
  -1  13   4    1.52    1.55
  -1 -13   4    2.75    2.18
   1 -13  -4    1.29    1.67
   1  13  -3   12.84    2.90
  -1  13   3   14.35    3.32
   1  13  -3   12.51    2.73
  -1  13   3   13.27    2.68
  -1 -13   3   15.00    3.34
   1 -13  -3   17.77    3.80
   1  13  -2   13.41    2.87
  -1  13   2   19.79    3.66
   1  13  -2   22.27    3.42
  -1 -13   2   16.17    3.49
   1 -13  -2   17.92    3.80
  -1  13   2   16.95    2.95
   1  13  -1   40.63    4.85
  -1  13   1   59.59    6.05
   1 -13  -1   45.51    5.63
  -1 -13   1   51.07    6.03
  -1  13   1   45.20    4.75
  -1 -13   0    4.05    2.05
   1 -13   0    2.59    1.88
  -1  13   0    5.93    2.17
   1  13   0    0.51    1.32
  -1  13   0    3.24    1.64
   1 -13   1    3.93    1.91
   1  13   1    6.68    2.22
  -1  13  -1    9.39    2.70
  -1  13  -1    6.72    2.17
   1 -13   2    9.04    2.65
  -1 -13  -2    6.64    2.66
  -1  13  -2    4.08    2.01
   1  13   2    3.63    1.85
  -1  13  -2    3.98    1.83
  -1  13  -3   37.99    4.88
   1  13   3   36.27    4.60
   1 -13   3   29.66    4.58
  -1  13  -3   43.74    4.92
   1 -13   4   -0.65    1.45
  -1  13  -4    1.14    1.65
   1  13   4    1.04    1.65
  -1  13  -4    1.95    1.88
  -1  13  -4    1.58    1.60
   1  13   5   38.52    4.77
  -1  13  -5   49.36    5.90
   1 -13   5   50.93    5.93
  -1  13  -5   43.35    5.18
   1  13   6   30.72    4.32
  -1  13  -6   28.82    4.29
  -1  13  -6   33.20    5.03
   1 -13   6   25.31    4.42
  -1 -13  -6   27.30    4.46
   1  13   7    6.65    2.45
  -1  13  -7   10.46    3.01
   1  13   7    6.35    1.94
   1 -13   7    7.13    2.53
   1  13   8   13.26    2.60
   1 -13   8    7.75    2.80
  -1  14   4    3.20    2.27
   1  14  -3    4.56    2.28
   1  14  -3    1.55    1.50
  -1  14   3    2.58    1.96
  -1  14   3    7.78    2.38
  -1  14   2    0.64    1.44
   1  14  -2    4.23    1.94
  -1  14   2    1.37    1.77
   1  14  -2    2.77    2.15
   1 -14  -2    0.70    1.82
  -1  14   1    2.87    1.91
  -1 -14   1    5.08    2.40
   1 -14  -1    2.11    2.04
   1  14  -1    0.54    1.70
  -1  14   1    3.82    2.02
   1  14  -1    3.24    1.92
  -1  14   0   15.91    3.05
  -1 -14   0   19.64    4.07
   1 -14   0   26.96    4.33
   1  14   0   22.88    3.62
  -1  14   0   22.16    4.05
   1  14   0   25.11    3.79
  -1  14  -1   17.00    3.28
  -1 -14  -1   18.94    3.99
   1 -14   1   10.56    3.14
   1  14   1   16.56    3.27
  -1  14  -1   17.59    3.45
   1  14   1   13.88    3.10
  -1  14  -2    0.53    1.60
   1 -14   2   -0.70    1.92
   1  14   2   -0.48    1.66
   1  14   2    0.56    1.53
  -1  14  -2   -1.23    1.60
   1 -14   3   48.24    5.92
  -1  14  -3   37.95    5.08
   1  14   3   36.41    4.75
  -1  14  -3   44.49    5.29
  -1  14  -4   -0.61    1.66
   1  14   4   -0.57    1.64
   1  14   5    0.57    1.56
  -1  15   2   73.52    6.50
  -1  15   1    0.50    1.77
   1  15   0   21.37    3.78
   1  15   1   35.41    4.81
   1  15   3    0.49    1.80
  -2   0  18   96.65    6.34
   2   0 -18  105.47    7.40
  -2   0  17    0.82    1.20
   2   0 -17    0.39    1.42
   2   0 -17   -1.67    1.79
   2   0 -16   24.68    3.33
   2   0 -16   35.43    4.05
   2   0 -15   -0.36    1.14
   2   0 -15   -1.51    1.86
   2   0 -14   39.09    3.91
   2   0 -14   42.90    4.17
   2   0 -13    0.33    1.16
   2   0 -13   -0.66    1.05
   2   0 -12   25.14    2.94
   2   0 -12   19.68    2.68
   2   0 -11   -0.28    0.87
   2   0 -11   -0.59    1.07
   2   0 -10   14.49    2.19
   2   0  -9    0.30    0.96
   2   0  -9   -1.04    0.95
   2   0  -9   -0.10    0.40
   2   0  -8   15.80    2.20
   2   0  -8   16.04    1.42
   2   0  -7    0.24    0.63
   2   0  -7    0.09    0.31
   2   0  -6 1035.32   40.50
   2   0  -5    0.73    0.60
  -2   0   4   54.29    2.71
   2   0  -4   55.20    3.42
  -2   0   3   -0.11    0.23
   2   0  -3   -0.12    0.36
  -2   0   3    0.13    0.33
   2   0  -2 1046.55   38.91
  -2   0   2 1055.99   38.98
  -2   0   2 1015.59   38.91
  -2   0   2  999.05   38.27
  -2   0   2 1040.74   38.91
   2   0  -2 1078.26   38.86
  -2   0   2 1015.75   38.22
   2   0  -2 1009.10   38.26
   2   0  -1   -0.19    0.33
  -2   0   1    0.10    0.29
   2   0  -1   -0.05    0.22
  -2   0   1    0.25    0.26
   2   0  -1   -0.10    0.29
   2   0  -1   -0.11    0.25
  -2   0   1   -0.09    0.29
   2   0  -1    0.07    0.25
   2   0  -1   -0.09    0.31
  -2   0   0   25.03    1.69
   2   0   0   26.31    1.73
   2   0   0   26.85    1.67
  -2   0   0   26.50    1.36
   2   0   0   24.72    1.33
   2   0   0   26.71    1.53
   2   0   1    0.08    0.22
   2   0   1    0.18    0.30
  -2   0  -1   -0.09    0.33
   2   0   1    0.25    0.36
   2   0   2 9258.46  321.96
  -2   0  -2 9278.15  322.09
  -2   0  -2 9031.85  321.74
   2   0   2 9015.73  321.64
   2   0   2 8001.90  320.90
   2   0   2 9103.64  321.67
   2   0   2 9059.90  321.61
   2   0   3   -0.03    0.19
   2   0   3    0.10    0.33
  -2   0  -3    0.15    0.30
   2   0   3    0.11    0.34
  -2   0  -3    0.30    0.24
  -2   0  -3   -0.11    0.37
  -2   0  -4   52.97    3.40
  -2   0  -4   56.00    2.83
   2   0   4   50.86    2.91
  -2   0  -4   48.55    3.00
   2   0   4   50.42    2.35
  -2   0  -4   45.32    2.32
  -2   0  -5   -0.25    0.42
   2   0   5    0.24    0.50
   2   0   5   -0.14    0.32
   2   0   5    1.08    0.54
  -2   0  -5    0.13    0.31
  -2   0  -6    0.93    0.51
   2   0   6    0.14    0.55
   2   0   6    0.37    0.38
   2   0   6    0.78    0.50
  -2   0  -6    0.50    0.34
   2   0   7   -0.16    0.52
  -2   0  -7   -0.17    0.57
  -2   0  -7    0.10    0.33
   2   0   7    0.18    0.55
  -2   0  -7   -0.19    0.57
   2   0   7    0.64    0.62
   2   0   8  370.10   15.07
   2   0   8  347.91   14.89
  -2   0  -8  331.26   14.13
  -2   0  -8  335.83   15.26
  -2   0  -8  374.59   15.17
   2   0   8  372.11   15.30
   2   0   9    0.38    0.63
  -2   0  -9   -0.41    0.82
  -2   0  -9    0.52    0.53
  -2   0  -9   -0.25    0.69
   2   0   9   -0.23    0.89
   2   0   9    0.20    0.73
   2   0  10  151.36    7.51
  -2   0 -10  141.39    6.83
   2   0  10  147.11    7.84
  -2   0 -10  142.37    8.02
  -2   0 -11    0.16    0.71
  -2   0 -11   -0.93    1.20
   2   0  11   -0.22    0.72
   2   0  12    4.00    1.36
  -2   0 -12    4.84    1.16
  -2   0 -12    3.74    1.47
   2   0  12    5.94    1.40
   2   0  13   -0.33    1.01
  -2   0 -13   -0.19    0.77
   2   0  13   -0.72    1.03
   2   0  14   23.81    3.07
  -2   0 -14   20.88    2.35
   2   0  15    0.37    1.36
  -2   0 -15    0.69    1.06
   2   0  16   17.40    2.74
  -2   0 -16   11.53    1.95
   2   0  17    1.60    1.51
  -2   0 -17   -0.59    1.43
   2   1 -18   -0.79    1.80
   2  -1 -18    0.40    1.54
  -2   1  17    0.74    0.99
   2   1 -17    1.15    1.45
   2  -1 -17   -0.39    1.34
   2  -1 -17    0.84    1.71
  -2   1  16    1.20    0.94
   2  -1 -16    1.50    1.42
   2   1 -16    4.51    1.82
   2  -1 -16    2.39    1.97
  -2   1  15   16.78    2.21
   2  -1 -15   20.51    2.95
   2   1 -15   19.88    2.91
   2  -1 -15   26.87    3.47
   2   1 -14   23.70    3.08
   2  -1 -14   29.30    3.52
   2  -1 -13   25.67    3.17
   2   1 -13   24.93    3.09
   2  -1 -12   45.09    3.88
   2   1 -12   35.78    3.68
   2  -1 -12   37.58    3.66
   2  -1 -11  570.28   20.27
   2   1 -11  581.43   20.63
   2  -1 -11  637.45   20.58
   2   1 -11  665.66   18.99
   2  -1 -10    6.99    1.49
   2   1 -10    6.70    1.55
   2   1 -10    6.37    1.14
  -2   1  10    3.96    0.60
   2  -1 -10    9.23    1.55
   2   1  -9  331.13   15.97
   2  -1  -9  340.97   16.33
   2  -1  -8  102.43    6.29
   2   1  -8   92.17    6.15
   2   1  -8  108.82    5.25
   2   1  -7   -0.25    0.66
   2  -1  -7    0.24    0.59
  -2  -1   7    0.52    0.48
  -2  -1   6   23.90    2.44
   2  -1  -6   25.66    2.43
   2  -1  -6   17.73    1.98
   2   1  -6   26.82    2.54
   2  -1  -6   23.80    1.25
   2  -1  -5  168.40    7.82
   2  -1  -5  173.88    8.03
  -2  -1   5  166.83    8.17
   2   1  -5  166.84    8.07
  -2  -1   5  152.25    7.21
  -2   1   4  954.62   34.81
   2  -1  -4 1052.58   36.06
   2  -1  -4 1060.72   36.15
   2   1  -4  940.67   36.22
  -2   1   4  864.02   34.70
  -2  -1   4  907.96   35.40
   2   1  -3 1477.85   55.65
  -2  -1   3 1431.60   55.45
  -2   1   3 1544.71   55.22
   2  -1  -3 1470.75   55.97
   2   1  -3 1479.51   56.16
  -2  -1   3 1469.16   56.02
   2  -1  -2  111.57    5.12
  -2  -1   2  111.29    5.16
  -2  -1   2  109.88    5.27
  -2   1   2  106.29    4.75
   2  -1  -2  108.74    5.06
  -2  -1   2  110.48    5.10
   2   1  -2  110.90    5.18
  -2   1   2  114.36    4.26
   2  -1  -2  102.69    4.26
   2   1  -2  107.11    4.88
   2  -1  -1  594.11   22.60
   2   1  -1  592.91   22.72
   2  -1  -1  610.00   22.56
  -2  -1   1  577.29   22.70
   2   1  -1  554.99   21.87
   2  -1  -1  595.65   22.41
   2  -1  -1  595.79   22.69
   2  -1  -1  587.64   22.48
   2   1  -1  598.08   22.54
   2  -1  -1  587.10   21.92
   2   1  -1  593.02   22.41
   2  -1   0 1767.64   64.87
   2   1   0 1756.00   64.62
  -2  -1   0 1758.48   64.74
   2  -1   0 1733.05   64.22
  -2  -1   0 1626.03   64.41
   2   1   0 1721.69   64.35
   2   1   0 1753.33   64.52
   2  -1   0 1753.59   64.22
   2  -1   1 5678.67  207.91
   2  -1   1 5422.36  208.23
   2  -1   1 5792.42  208.35
   2  -1   1 5597.21  208.23
   2   1   1 5663.02  208.05
  -2  -1  -1 6048.63  208.18
   2  -1   1 5918.81  207.91
   2   1   1 5773.16  208.04
   2  -1   1 5602.18  207.24
  -2  -1  -1 5484.99  207.58
   2   1   1 5513.65  207.90
  -2  -1  -1 5348.00  207.87
   2  -1   2 1764.15   64.81
  -2  -1  -2 1773.58   64.95
   2  -1   2 1758.63   64.77
   2   1   2 1753.06   64.95
   2  -1   2 1782.06   65.47
   2  -1   2 1708.81   65.15
   2   1   2 1680.49   64.47
  -2   1  -2 1615.68   64.14
   2  -1   2 1796.92   64.14
  -2  -1  -2 1852.23   64.98
   2   1   2 1776.02   64.97
  -2  -1  -3    6.64    0.91
   2   1   3    8.19    1.01
  -2   1  -3    8.05    1.12
  -2  -1  -3    5.86    0.74
   2   1   3    7.81    0.75
   2  -1   3    7.55    0.70
  -2   1  -3    6.38    0.70
   2  -1   3    7.67    0.89
   2   1   4  237.95    9.76
  -2   1  -4  228.92   10.30
   2  -1   4  234.40    9.57
   2   1   4  228.71    9.06
  -2  -1  -4  235.33    9.20
  -2   1  -4  208.30    8.53
  -2   1  -4  231.57    9.29
  -2  -1  -4  250.49    9.83
   2  -1   5  159.20    7.18
  -2   1  -5  174.11    8.12
   2  -1   5  159.24    7.46
   2   1   5  162.85    6.82
  -2   1  -5  151.24    6.35
  -2  -1  -5  158.45    6.89
  -2   1  -5  167.63    7.24
   2  -1   5  169.24    7.37
   2   1   6    1.04    0.46
   2  -1   6    0.47    0.48
  -2  -1  -6    0.32    0.45
  -2   1  -6    0.43    0.29
   2  -1   6    1.30    0.65
  -2   1  -6    1.14    0.70
  -2   1  -6    1.10    0.56
   2  -1   6    2.13    0.79
   2  -1   7   75.39    4.35
   2  -1   7   82.75    4.61
   2   1   7   76.50    4.12
  -2  -1  -7   77.48    4.06
  -2   1  -7   71.97    3.61
  -2  -1  -7   71.87    4.53
  -2   1  -7   77.06    4.59
   2  -1   7   84.39    4.64
  -2  -1  -7   86.96    4.64
   2  -1   8    0.58    0.67
   2  -1   8    0.91    0.72
   2   1   8    0.41    0.56
  -2  -1  -8    0.22    0.67
  -2   1  -8    0.45    0.68
  -2  -1  -8    0.72    0.64
  -2   1  -8    0.48    0.37
   2  -1   8    2.04    0.70
  -2  -1  -8   -0.19    0.63
   2   1   8    0.45    0.57
   2  -1   9    9.43    1.74
   2   1   9   11.51    1.56
   2  -1   9   10.93    1.65
   2  -1   9   10.52    1.63
   2  -1   9   11.62    1.66
   2   1   9   10.19    1.68
  -2   1  -9   13.04    1.92
  -2  -1  -9   11.23    1.75
  -2  -1  -9    8.30    1.57
  -2   1  -9    8.00    1.06
  -2  -1  -9   12.35    1.54
   2  -1  10   19.98    2.49
   2  -1  10   19.21    2.26
   2   1  10   23.37    2.26
  -2   1 -10   23.96    1.92
  -2  -1 -10   21.78    2.11
  -2  -1 -10   21.10    2.57
  -2   1 -10   20.61    2.64
   2   1  10   25.49    2.67
   2  -1  11  103.84    6.40
   2  -1  11   99.64    5.93
   2   1  11   98.22    5.67
  -2   1 -11   94.18    5.05
  -2  -1 -11  106.65    5.61
  -2   1 -11  102.46    6.57
  -2  -1 -11  104.20    6.61
   2   1  11   98.91    6.16
   2  -1  12   13.71    2.27
   2   1  12   13.42    1.84
   2   1  12   15.39    2.24
   2  -1  12   13.42    2.02
  -2   1 -12   16.49    2.58
  -2   1 -12   10.70    1.51
  -2  -1 -12   12.38    1.80
   2   1  13  123.09    6.90
   2   1  13  140.68    7.85
  -2   1 -13  126.51    6.44
  -2  -1 -13  123.13    6.85
   2   1  14   10.29    2.01
  -2  -1 -14   14.94    2.06
  -2   1 -14    9.41    1.55
  -2  -1 -15  125.74    7.07
  -2   1 -15  110.96    6.51
   2  -1  15  151.72    8.69
   2   1  15  137.15    8.05
  -2  -1 -16   34.28    3.47
  -2   1 -16   42.16    3.46
   2   1  16   43.22    4.22
   2  -1  16   49.56    4.81
  -2   1 -16   52.41    5.52
   2   1  17    3.47    1.66
   2  -1  17    3.86    1.71
  -2  -1 -17    1.07    1.12
  -2   1 -17    4.10    1.86
   2   2 -18    0.79    1.57
   2  -2 -18    2.43    1.85
  -2   2  17   50.14    3.88
   2  -2 -17   50.98    5.15
   2  -2 -17   42.68    4.56
   2   2 -17   43.84    4.53
   2  -2 -16   -1.14    1.43
   2   2 -16   -0.39    1.17
   2   2 -16    1.96    1.34
   2  -2 -16   -1.19    1.66
  -2   2  16    1.10    0.81
   2  -2 -15    3.28    1.71
   2   2 -15    3.73    1.57
   2   2 -15    1.12    1.61
   2  -2 -15    1.52    1.67
  -2   2  15    4.76    1.23
   2   2 -14    8.33    1.95
   2  -2 -14    5.89    1.81
  -2   2  14    3.86    1.07
   2  -2 -14    7.07    1.93
   2   2 -14    9.07    2.29
   2  -2 -13  116.95    7.61
   2   2 -13  137.79    8.18
  -2   2  13  127.29    6.63
   2   2 -13  130.85    7.87
  -2   2  12    3.12    0.92
   2  -2 -12    4.00    1.42
   2   2 -12    3.40    1.47
   2   2 -12    5.28    1.31
   2  -2 -12    5.78    1.63
   2   2 -11   12.01    1.79
   2  -2 -11   13.59    2.25
   2  -2 -11   14.77    2.26
   2   2 -11   15.36    2.39
  -2   2  11   11.79    1.52
   2  -2 -10   43.79    3.63
   2   2 -10   45.46    3.32
   2   2 -10   38.56    3.27
   2  -2 -10   42.20    3.38
  -2   2  10   43.84    2.80
   2   2  -9   94.68    5.04
  -2   2   9   80.30    4.16
  -2  -2   9   79.94    5.82
   2  -2  -9   76.96    5.64
   2   2  -8   89.70    5.94
  -2  -2   8   88.68    5.98
   2  -2  -8   89.69    5.76
   2  -2  -7  379.33   16.27
  -2  -2   7  389.95   17.13
   2   2  -7  371.72   16.86
  -2   2   7  384.40   14.91
   2  -2  -6   20.40    1.99
  -2   2   6   21.59    1.26
  -2  -2   6   17.69    1.79
  -2  -2   6   17.68    2.16
   2   2  -6   20.03    2.26
   2   2  -6   17.65    1.29
  -2  -2   5   81.13    5.03
   2   2  -5   82.42    5.00
  -2   2   5   86.72    3.46
  -2  -2   5   78.43    4.43
   2  -2  -5   78.07    4.52
  -2  -2   4   51.09    3.28
   2  -2  -4   59.07    3.38
   2  -2  -4   58.04    2.41
   2   2  -4   58.52    3.73
  -2  -2   4   49.95    3.13
  -2  -2   3  507.40   19.66
   2  -2  -3  523.22   18.79
   2  -2  -3  503.90   19.58
  -2  -2   3  473.81   19.54
   2   2  -3  474.49   19.98
   2   2  -3  450.62   19.65
   2  -2  -2   40.02    2.38
  -2  -2   2   38.95    2.38
  -2  -2   2   39.18    2.56
  -2   2   2   34.52    2.21
   2  -2  -2   38.96    2.04
  -2   2   2   39.40    2.39
   2  -2  -2   39.96    2.30
  -2  -2   2   35.48    2.29
   2   2  -2   37.65    2.56
   2   2  -2   35.08    2.37
   2  -2  -1  607.16   22.91
   2  -2  -1  563.91   22.63
  -2  -2   1  592.29   23.06
   2  -2  -1  609.06   22.73
  -2   2   1  584.31   23.15
   2  -2  -1  650.84   22.63
  -2   2   1  552.12   22.67
   2  -2  -1  576.81   23.07
   2  -2  -1  579.68   22.93
   2   2  -1  597.72   23.13
   2   2  -1  599.56   23.02
  -2  -2   0  110.08    5.32
  -2   2   0  115.98    5.06
   2   2   0  114.48    5.06
  -2   2   0  123.04    5.73
  -2   2   0  119.13    4.94
   2  -2   0  116.22    4.86
   2  -2   0  113.18    5.57
   2   2   0  122.26    5.36
   2   2   0  115.14    5.34
  -2  -2   0  108.72    5.25
   2  -2   1  698.85   26.35
  -2  -2  -1  754.03   26.80
  -2   2  -1  736.06   27.22
   2  -2   1  710.92   27.19
  -2  -2  -1  617.68   26.51
   2  -2   1  653.34   26.94
  -2   2  -1  688.82   27.34
   2  -2   1  682.46   26.44
  -2   2  -1  706.06   25.94
   2  -2   1  690.85   25.90
  -2  -2  -1  723.40   26.64
   2   2   1  667.97   26.67
  -2  -2  -1  690.09   26.64
   2  -2   2  142.79    6.50
   2  -2   2  139.26    6.08
   2  -2   2  139.69    6.89
   2  -2   2  145.58    6.80
   2  -2   2  143.12    6.19
  -2  -2  -2  144.24    6.31
   2   2   2  152.47    6.25
   2  -2   2  133.89    6.01
   2   2   2  142.46    6.48
  -2  -2  -2  139.09    6.39
   2  -2   3   50.27    2.80
   2  -2   3   51.49    3.11
   2  -2   3   51.56    3.41
   2  -2   3   47.19    3.23
  -2   2  -3   54.55    3.32
  -2  -2  -3   48.22    2.86
  -2  -2  -3   50.77    2.86
   2   2   3   52.33    2.72
  -2   2  -3   49.07    2.66
   2  -2   3   50.45    2.71
  -2  -2  -3   46.57    2.93
   2   2   3   46.28    2.91
   2  -2   4   38.42    2.43
   2  -2   4   34.92    2.60
   2  -2   4   36.60    2.84
   2  -2   4   38.22    3.01
  -2   2  -4   39.60    2.85
  -2  -2  -4   38.47    2.52
  -2  -2  -4   34.13    2.30
   2   2   4   37.55    2.23
  -2   2  -4   33.97    2.28
   2  -2   4   36.20    2.30
  -2  -2  -4   39.81    2.64
  -2  -2  -5   21.34    1.92
   2  -2   5   21.62    1.79
   2   2   5   22.64    1.83
   2  -2   5   22.33    2.02
   2  -2   5   23.10    2.22
  -2   2  -5   21.06    2.16
   2   2   5   21.29    1.66
  -2   2  -5   21.67    1.20
  -2  -2  -5   21.55    1.75
   2  -2   5   21.90    1.83
  -2   2  -5   22.82    1.89
   2  -2   5   22.38    1.86
   2  -2   6   27.94    2.22
   2   2   6   26.66    2.13
   2  -2   6   27.64    2.42
   2  -2   6   27.24    2.54
  -2   2  -6   27.91    2.62
  -2  -2  -6   28.15    2.11
  -2   2  -6   24.03    1.50
   2   2   6   30.41    2.10
   2  -2   6   29.60    2.33
  -2   2  -6   31.92    2.43
   2  -2   6   27.08    2.25
  -2   2  -7   38.78    2.83
   2  -2   7   31.99    2.68
   2  -2   7   41.85    2.87
   2   2   7   42.51    2.86
   2  -2   7   39.75    3.03
   2  -2   7   34.36    3.00
  -2   2  -7   45.14    3.54
   2   2   7   36.76    2.59
  -2   2  -7   34.00    2.02
  -2  -2  -7   34.67    2.57
   2  -2   7   40.35    2.97
  -2   2  -7   36.65    2.93
   2   2   7   31.39    2.68
  -2   2  -8  180.91    8.51
  -2  -2  -8  200.81    8.74
   2  -2   8  173.67    8.59
   2   2   8  181.61    8.46
   2  -2   8  179.42    8.45
   2  -2   8  183.77    8.71
  -2   2  -8  180.68    9.44
   2  -2   8  184.05    8.99
   2   2   8  175.65    8.23
  -2  -2  -8  177.75    8.24
  -2   2  -8  160.66    7.42
  -2   2  -8  178.43    8.86
   2   2   8  170.90    8.59
  -2   2  -9  244.80   10.64
   2  -2   9  223.37   10.64
  -2  -2  -9  235.10   10.54
   2   2   9  232.47   10.49
   2  -2   9  244.71   10.61
   2  -2   9  230.30   10.66
  -2   2  -9  246.61   11.81
   2  -2   9  227.52   10.90
  -2  -2  -9  225.49   10.15
  -2   2  -9  195.27    9.29
   2   2   9  225.99   10.27
  -2  -2  -9  211.70   10.80
  -2   2  -9  240.32   11.11
   2   2   9  208.39   10.50
   2  -2  10    7.06    1.58
   2   2  10   10.58    1.53
   2  -2  10    9.13    1.73
  -2   2 -10   10.56    2.06
   2   2  10    6.75    1.45
  -2  -2 -10   11.45    1.93
  -2   2 -10   11.52    1.94
  -2  -2 -10    7.37    1.40
  -2   2 -10    7.72    1.09
   2   2  10    8.48    1.58
   2   2  11  111.37    6.48
   2  -2  11  146.79    7.51
  -2   2 -11  157.06    8.80
   2  -2  11  141.29    7.67
  -2   2 -11  122.25    6.14
  -2  -2 -11  124.55    6.77
  -2  -2 -11  138.60    7.95
  -2   2 -11  137.12    7.96
   2   2  11  131.30    7.32
  -2   2 -12  141.58    8.52
   2  -2  12  122.88    7.25
   2   2  12  108.50    6.24
  -2   2 -12  111.27    5.78
  -2  -2 -12  120.78    6.55
  -2   2 -12  132.13    7.90
   2   2  12  112.34    6.88
  -2  -2 -13   24.41    2.65
  -2   2 -13   21.64    2.11
   2   2  13   23.01    2.84
  -2   2 -14   28.86    2.56
  -2  -2 -14   31.89    3.11
   2   2  14   32.93    3.49
  -2   2 -14   36.71    4.33
   2   2  15   20.85    2.87
  -2   2 -15   20.16    3.45
  -2  -2 -15   22.31    2.68
  -2   2 -15   15.73    1.95
   2   2  16   18.91    2.79
  -2   2 -16   16.56    3.32
  -2  -2 -16   12.52    2.17
  -2   2 -16   13.63    1.89
   2   2  17    3.67    1.54
   2  -2  17    0.90    1.36
  -2   2 -17    2.91    1.99
  -2  -2 -17    2.61    1.43
   2   3 -18   -0.40    1.41
   2  -3 -17   -0.40    1.65
   2   3 -17    1.20    1.67
   2   3 -17   -1.23    1.84
   2  -3 -17   -0.42    2.05
   2   3 -16   -0.39    1.34
   2  -3 -16    0.77    1.41
   2  -3 -16    0.39    1.49
   2   3 -16    0.78    1.42
  -2   3  16    0.80    0.74
   2  -3 -15   11.04    2.31
   2   3 -15    8.93    2.16
   2  -3 -15    8.68    2.34
   2   3 -15   10.04    2.34
  -2   3  15    9.39    1.50
   2   3 -14   33.71    3.70
   2  -3 -14   28.22    3.52
   2   3 -14   27.33    3.37
   2  -3 -14   28.21    3.33
  -2   3  14   25.00    2.42
   2  -3 -13  107.44    6.68
   2   3 -13  106.14    6.67
   2   3 -13   81.64    6.32
   2  -3 -13   86.56    6.23
   2   3 -13  104.12    6.14
  -2   3  13   92.71    5.17
   2   3 -12   21.60    2.59
   2  -3 -12   23.98    2.91
   2   3 -12   19.74    2.80
   2   3 -12   19.76    2.87
   2  -3 -12   16.13    2.46
  -2   3  12   21.88    2.00
   2  -3 -11  170.66    9.43
  -2  -3  11  176.40   10.62
   2   3 -11  205.97    9.56
  -2   3  11  170.13    8.15
   2  -3 -11  195.18    9.74
   2   3 -11  194.77    9.64
   2  -3 -10  614.17   25.36
   2   3 -10  598.25   25.27
  -2  -3  10  566.92   26.66
   2   3 -10  647.64   25.35
   2  -3 -10  628.90   25.05
   2   3 -10  621.67   24.99
  -2   3  10  605.84   23.93
   2   3  -9   80.15    4.95
  -2   3   9   78.58    3.91
  -2  -3   9   67.96    5.58
  -2  -3   8   98.09    6.76
   2   3  -8  102.68    6.74
  -2  -3   8  114.73    6.25
  -2   3   8  112.69    4.94
   2   3  -7   29.73    2.10
   2   3  -7   28.91    3.02
  -2  -3   7   27.49    2.97
  -2  -3   7   25.17    2.46
  -2   3   7   31.10    1.72
   2  -3  -7   30.19    2.60
  -2   3   7   28.80    2.73
  -2  -3   6  650.76   25.92
   2  -3  -6  727.17   26.88
  -2   3   6  675.82   27.00
   2   3  -6  692.30   27.68
  -2  -3   6  682.97   27.63
  -2  -3   6  685.49   26.83
  -2   3   6  656.95   25.15
  -2   3   5    2.70    0.32
  -2  -3   5    2.70    0.76
  -2  -3   5    2.10    0.50
  -2  -3   5    1.50    0.80
   2   3  -5    3.02    1.00
   2  -3  -5    3.17    0.85
  -2   3   5    3.72    0.97
  -2  -3   4  388.40   15.15
  -2  -3   4  384.99   16.04
  -2   3   4  399.14   16.11
   2   3  -4  410.72   16.78
  -2  -3   4  353.19   16.65
   2  -3  -4  416.54   16.08
   2  -3  -3    1.30    0.54
  -2   3   3    2.07    0.61
  -2  -3   3    1.54    0.53
  -2  -3   3    2.36    0.69
  -2   3   3    1.57    0.58
  -2  -3   3    1.60    0.30
  -2  -3   3    1.31    0.49
   2   3  -3    1.65    0.69
   2   3  -3    1.14    0.58
  -2   3   2    3.20    0.70
   2  -3  -2    2.80    0.59
  -2   3   2    2.57    0.60
  -2  -3   2    3.35    0.76
   2  -3  -2    2.61    0.58
  -2   3   2    2.95    0.56
   2   3  -2    2.42    0.40
  -2   3   2    1.91    0.53
  -2  -3   2    2.08    0.56
   2   3  -2    3.30    0.86
   2   3  -2    3.14    0.72
   2  -3  -2    3.07    0.39
   2  -3  -1   43.91    2.47
   2   3  -1   39.74    2.37
   2  -3  -1   40.81    2.43
  -2   3   1   39.71    2.17
   2   3  -1   42.58    2.61
   2   3  -1   39.76    2.02
   2  -3  -1   42.74    2.34
  -2   3   1   43.88    2.44
   2   3  -1   35.97    2.33
   2  -3  -1   39.24    2.41
   2  -3  -1   39.74    2.72
   2   3  -1   41.67    2.81
   2   3  -1   41.94    2.75
  -2  -3   1   39.37    2.56
  -2   3   0  105.68    5.74
  -2   3   0  109.40    5.68
  -2   3   0  110.22    4.82
   2  -3   0  116.30    4.90
   2  -3   0  102.27    4.99
   2   3   0  102.02    4.97
   2  -3   0  107.25    5.52
   2  -3   0  112.35    4.75
   2  -3   0  107.62    5.20
  -2   3   0  110.87    4.73
   2   3   0  107.14    5.20
  -2  -3   0  105.18    5.11
   2   3   0  116.48    5.45
  -2  -3   0  106.84    5.21
   2   3   1   42.75    2.36
   2  -3   1   43.08    2.38
   2  -3   1   43.53    2.26
  -2  -3  -1   45.21    2.65
   2   3   1   40.36    2.58
  -2   3  -1   44.37    3.10
  -2  -3  -1   38.27    2.40
  -2   3  -1   45.04    3.22
   2   3   1   47.59    2.80
   2  -3   1   40.39    2.17
  -2   3  -1   44.11    2.19
   2  -3   1   36.98    2.82
  -2  -3  -1   43.45    2.80
   2   3   1   43.05    2.75
  -2  -3  -1   41.35    2.64
   2  -3   2  114.84    5.07
   2   3   2  113.61    5.50
  -2   3  -2  112.83    6.18
   2  -3   2  120.44    6.15
  -2   3  -2  116.30    6.27
   2  -3   2  110.09    5.60
  -2   3  -2  119.10    4.78
   2   3   2  117.96    5.48
   2  -3   2  116.76    5.46
   2   3   2  109.28    5.58
  -2  -3  -2  116.13    5.58
   2  -3   3  828.75   33.10
   2   3   3  910.28   33.13
   2   3   3  872.84   33.45
   2  -3   3  898.33   33.89
   2  -3   3  864.85   33.64
   2  -3   3  886.55   34.38
   2  -3   3  876.76   34.19
  -2   3  -3  869.67   34.47
  -2  -3  -3  848.82   33.31
  -2   3  -3  860.86   33.32
  -2  -3  -3  828.26   33.54
  -2   3  -3  850.47   32.44
   2   3   3  928.85   33.40
  -2   3  -3  880.52   33.37
   2  -3   3  885.78   33.56
  -2  -3  -3  911.58   33.74
   2   3   4  264.39   10.98
   2  -3   4  253.13   10.93
   2  -3   4  266.12   11.58
  -2   3  -4  266.55   11.71
   2  -3   4  272.14   11.84
   2  -3   4  266.22   10.87
  -2   3  -4  274.65   11.17
  -2  -3  -4  279.09   11.20
  -2  -3  -4  269.67   11.28
   2   3   4  278.91   11.06
  -2   3  -4  241.66   10.11
  -2   3  -4  267.96   11.21
   2  -3   4  267.54   11.30
  -2  -3  -4  273.12   11.40
   2   3   5   81.78    4.32
   2  -3   5   76.11    4.26
   2  -3   5   88.55    4.85
  -2   3  -5   71.48    4.72
   2  -3   5   79.43    4.89
  -2   3  -5   77.83    4.41
   2   3   5   81.42    4.22
   2  -3   5   76.09    4.14
  -2  -3  -5   91.31    4.63
  -2  -3  -5   80.27    4.47
   2   3   5   77.10    4.15
  -2   3  -5   85.55    4.57
   2  -3   5   85.18    4.59
  -2  -3  -5   85.12    4.64
   2   3   6   40.53    2.81
   2  -3   6   43.44    2.90
   2   3   6   36.73    2.67
   2  -3   6   37.88    2.68
   2  -3   6   35.07    2.94
  -2   3  -6   35.00    3.10
   2  -3   6   38.82    3.21
   2   3   6   41.99    2.72
  -2  -3  -6   41.05    2.86
   2  -3   6   41.89    3.02
  -2   3  -6   41.90    3.00
   2   3   6   36.83    2.85
   2   3   7    5.90    1.12
  -2   3  -7    4.58    0.71
   2  -3   7    5.47    1.05
   2   3   7    6.13    1.15
  -2  -3  -7    4.76    1.06
   2  -3   7    4.95    1.27
   2  -3   7    3.71    1.09
  -2   3  -7    5.27    1.24
   2   3   7    4.55    1.03
   2  -3   7    2.93    1.15
  -2   3  -7    3.81    1.04
   2  -3   7    6.17    1.25
   2   3   7    6.17    1.17
   2  -3   7    4.77    1.01
   2   3   8   46.29    3.31
   2  -3   8   47.14    3.40
   2  -3   8   45.92    3.24
   2   3   8   44.63    3.19
   2  -3   8   40.57    3.43
   2  -3   8   42.70    3.54
  -2   3  -8   42.23    3.76
  -2   3  -8   42.27    2.54
  -2  -3  -8   48.85    3.33
   2   3   8   44.15    3.17
   2  -3   8   48.47    3.67
  -2   3  -8   42.19    3.47
   2   3   8   46.03    3.43
  -2  -3  -9   96.99    5.40
  -2   3  -9   93.78    5.32
   2   3   9   83.64    5.23
   2  -3   9   98.01    5.53
   2  -3   9   92.32    5.30
   2   3   9   91.97    5.29
   2  -3   9   95.66    5.66
  -2   3  -9   89.30    6.09
   2  -3   9   79.41    5.41
   2   3   9   82.57    5.04
  -2  -3  -9   90.14    5.25
  -2   3  -9   80.39    4.29
   2  -3   9   90.32    5.73
  -2   3  -9   86.44    5.64
   2   3   9   85.95    5.34
   2   3  10    5.29    1.30
  -2   3 -10    5.55    0.96
   2   3  10    7.03    1.46
  -2  -3 -10    6.10    1.42
  -2   3 -10    7.62    1.67
  -2   3 -10    6.70    1.75
   2  -3  10    5.75    1.50
   2   3  11   -1.81    0.82
  -2  -3 -11    1.45    1.06
  -2   3 -11    0.13    0.64
   2   3  11    0.25    0.89
  -2  -3 -11    1.93    1.14
  -2   3 -11    1.01    1.19
  -2   3 -11    0.39    1.00
   2  -3  11    0.29    1.04
   2   3  11    2.01    0.87
  -2   3 -12    8.95    1.32
  -2  -3 -12   10.78    1.85
   2   3  12   10.77    1.91
  -2   3 -12   10.44    2.19
   2   3  12    8.42    1.44
  -2  -3 -13   13.02    2.13
  -2   3 -13   14.51    1.83
  -2   3 -13   18.43    3.03
   2   3  14   41.75    3.83
  -2  -3 -14   39.75    3.67
  -2   3 -14   35.14    2.78
  -2   3 -14   36.89    4.43
   2   3  15   52.62    4.45
  -2   3 -15   46.16    3.36
  -2  -3 -15   47.77    4.22
  -2   3 -15   58.67    5.76
   2   3  16   26.35    3.31
  -2  -3 -16   35.05    3.51
  -2   3 -16   32.33    4.34
   2   3  17   31.73    3.61
  -2   3 -17   31.92    4.54
  -2  -3 -17   29.37    3.44
   2   4 -18    0.41    1.49
   2   4 -17    7.66    2.08
   2  -4 -17    6.31    2.10
   2   4 -17   11.02    2.64
   2  -4 -17   12.00    2.67
   2  -4 -16   44.65    4.52
   2   4 -16   37.45    4.22
   2  -4 -16   34.76    4.04
   2   4 -16   34.59    4.06
   2  -4 -15    6.83    1.93
   2   4 -15    9.81    2.33
   2  -4 -15   10.72    2.39
   2   4 -15    7.34    2.12
  -2   4  15    9.61    1.45
   2   4 -14   12.08    2.21
  -2   4  14   12.44    1.56
   2   4 -14    6.43    1.88
   2  -4 -14    7.19    2.09
   2   4 -14   10.72    2.40
   2  -4 -14   11.95    2.56
   2   4 -13    7.04    1.72
  -2   4  13    3.91    0.98
  -2  -4  13    5.53    1.54
   2  -4 -13    5.21    1.80
   2   4 -13    6.10    1.62
   2   4 -13    5.09    1.91
   2  -4 -13    6.75    1.81
  -2   4  12   14.24    1.61
   2   4 -12   21.80    2.73
   2  -4 -12   15.63    2.45
   2   4 -12   16.26    2.45
  -2  -4  12   13.11    2.05
  -2  -4  12   16.26    2.92
   2  -4 -12   12.27    2.23
   2   4 -11   14.04    2.21
   2   4 -11   15.81    2.30
   2  -4 -11   13.56    2.19
  -2  -4  11   15.32    2.10
  -2  -4  11   18.96    3.06
  -2   4  11   14.59    1.52
   2  -4 -10   24.58    2.54
   2   4 -10   20.65    2.38
   2  -4 -10   21.81    2.65
   2   4 -10   23.21    2.62
   2   4 -10   25.63    2.81
  -2  -4  10   19.16    2.25
  -2  -4  10   18.05    2.93
  -2  -4  10   23.64    2.77
  -2   4  10   27.87    1.90
  -2   4   9    4.24    1.38
   2   4  -9    5.11    1.15
   2  -4  -9    4.04    1.08
   2   4  -9    2.94    1.16
  -2   4   9    4.16    0.74
  -2  -4   9    4.82    1.11
  -2  -4   9    6.21    1.71
  -2  -4   9    4.48    1.29
  -2   4   8   10.96    1.00
  -2  -4   8   13.76    1.98
   2   4  -8   11.39    1.53
  -2  -4   8   12.10    1.56
  -2  -4   8    8.27    1.97
   2  -4  -8   14.29    1.91
  -2   4   8   10.89    1.90
   2   4  -7  810.73   30.78
  -2  -4   7  768.17   30.47
   2   4  -7  779.79   32.22
  -2  -4   7  790.34   32.61
  -2   4   7  766.58   29.55
  -2  -4   7  789.39   31.50
  -2   4   7  764.91   31.48
   2  -4  -7  852.82   31.27
  -2  -4   6  165.12    7.18
   2  -4  -6  161.46    7.78
  -2   4   6  160.51    8.00
   2   4  -6  162.35    8.58
  -2  -4   6  144.47    8.62
  -2  -4   6  167.96    8.13
  -2   4   6  153.91    6.39
  -2   4   5  142.69    6.04
  -2  -4   5  164.11    6.74
   2  -4  -5  156.96    7.35
   2   4  -5  154.94    8.10
  -2  -4   5  146.70    8.24
  -2   4   5  162.12    7.43
  -2  -4   5  149.79    7.30
   2  -4  -4   60.76    2.59
   2  -4  -4   62.18    3.60
  -2  -4   4   54.22    2.91
  -2  -4   4   55.05    4.20
   2   4  -4   56.85    4.06
  -2   4   4   55.55    3.46
  -2  -4   4   59.94    3.54
  -2  -4   3  650.24   25.14
  -2   4   3  641.31   25.20
  -2  -4   3  657.10   25.53
   2   4  -3  660.14   24.74
  -2  -4   3  611.48   25.00
  -2   4   3  623.59   25.09
   2   4  -3  650.47   25.92
   2  -4  -3  634.06   24.22
   2   4  -3  681.36   26.19
   2  -4  -3  677.67   25.35
   2  -4  -2   56.88    3.22
  -2   4   2   57.45    3.28
  -2   4   2   49.38    3.04
  -2  -4   2   57.14    3.39
  -2   4   2   55.47    2.77
  -2   4   2   49.11    3.59
  -2   4   2   53.54    3.03
  -2  -4   2   55.63    3.04
   2   4  -2   51.65    2.84
   2   4  -2   60.54    3.85
  -2  -4   2   51.66    3.32
   2  -4  -2   56.24    2.70
   2   4  -2   53.70    3.57
  -2   4   1   21.02    1.29
   2   4  -1   18.74    1.71
  -2  -4   1   21.27    1.79
  -2   4   1   22.24    1.87
   2  -4  -1   25.04    1.80
  -2   4   1   24.21    1.79
  -2   4   1   21.80    2.16
   2  -4  -1   23.66    2.08
   2   4  -1   23.68    1.61
   2  -4  -1   19.26    1.53
   2   4  -1   22.04    1.59
  -2  -4   1   23.02    1.93
   2  -4  -1   21.07    1.55
   2   4  -1   25.56    2.17
  -2   4   0  157.97    8.07
  -2  -4   0  150.75    6.64
  -2   4   0  162.28    7.00
   2  -4   0  164.53    7.05
   2   4   0  157.11    6.95
   2  -4   0  168.50    7.84
   2  -4   0  159.76    6.99
  -2  -4   0  159.08    7.18
  -2   4   0  169.05    7.60
   2  -4   0  163.74    6.58
   2   4   0  157.88    7.26
  -2  -4   0  161.75    7.41
   2   4   0  172.40    7.76
   2   4   1  173.34    7.46
   2  -4   1  179.12    7.49
  -2   4  -1  177.53    8.36
   2   4   1  178.22    7.93
  -2  -4  -1  179.12    7.91
   2  -4   1  179.99    7.31
  -2   4  -1  182.18    8.92
  -2  -4  -1  176.35    7.61
  -2   4  -1  170.33    8.77
  -2   4  -1  190.19    7.55
   2   4   1  182.03    8.17
   2  -4   1  186.08    7.67
   2  -4   1  196.05    8.75
   2  -4   1  186.67    8.28
  -2  -4  -1  167.62    8.43
  -2  -4  -1  187.12    8.18
   2   4   1  159.97    8.13
   2  -4   2  148.91    6.68
  -2   4  -2  158.96    7.76
   2   4   2  151.08    7.10
   2  -4   2  152.29    6.59
  -2   4  -2  161.25    8.17
   2  -4   2  152.58    7.29
  -2   4  -2  159.63    8.28
  -2   4  -2  171.69    6.65
   2   4   2  155.81    7.21
   2  -4   2  164.38    8.00
   2  -4   2  154.19    7.39
  -2  -4  -2  162.72    7.37
   2   4   3  229.75    9.56
   2  -4   3  213.94    9.50
   2   4   3  224.55    9.91
  -2   4  -3  228.39   10.60
   2  -4   3  239.96   10.48
  -2   4  -3  226.30   11.08
   2  -4   3  232.10   10.09
  -2   4  -3  214.71   10.92
  -2   4  -3  229.98    9.73
  -2  -4  -3  223.31    9.70
   2   4   3  249.09   10.07
  -2   4  -3  233.54    9.18
   2  -4   3  238.14   10.33
  -2  -4  -3  234.20   10.16
   2  -4   4   11.18    1.22
   2   4   4   11.57    1.38
   2   4   4   12.86    1.28
   2  -4   4   12.15    1.69
   2   4   4   10.08    1.33
  -2   4  -4   11.63    1.73
  -2  -4  -4   13.18    1.66
  -2   4  -4    9.52    0.90
  -2  -4  -4   12.00    1.46
   2  -4   4   11.11    1.49
  -2   4  -4   12.17    1.44
   2   4   4   10.05    1.14
  -2  -4  -4   10.49    1.24
   2  -4   4   10.10    1.15
  -2   4  -4   12.64    1.34
   2   4   5  216.78    9.38
   2  -4   5  213.26    9.38
   2  -4   5  219.59   10.11
   2   4   5  214.33    9.25
   2  -4   5  215.47    9.27
  -2   4  -5  222.16    9.57
  -2  -4  -5  218.39    9.57
  -2   4  -5  197.23    8.62
  -2  -4  -5  211.66    9.84
   2   4   5  227.13    9.53
  -2   4  -5  227.88    9.98
   2  -4   5  200.43    9.90
  -2  -4  -5  227.03    9.84
   2   4   5  203.97    9.71
   2   4   6   53.96    3.38
   2  -4   6   50.39    3.34
   2  -4   6   44.11    3.59
   2  -4   6   50.32    4.08
  -2   4  -6   55.90    3.98
   2   4   6   52.74    3.59
  -2  -4  -6   47.86    3.48
   2   4   6   54.64    3.40
  -2  -4  -6   53.21    3.67
  -2   4  -6   53.58    3.69
   2  -4   6   57.45    3.90
  -2   4  -6   49.88    3.43
   2   4   6   52.52    3.29
  -2  -4  -6   52.87    3.52
   2  -4   6   57.02    3.39
   2   4   7  570.37   22.81
   2  -4   7  572.39   22.83
   2  -4   7  554.13   24.25
  -2   4  -7  557.53   23.81
   2   4   7  547.76   23.20
   2   4   7  568.25   22.86
  -2  -4  -7  599.00   23.44
  -2   4  -7  582.22   23.55
   2  -4   7  581.54   23.68
   2   4   7  565.55   22.96
   2  -4   7  560.57   22.98
   2  -4   8  148.81    7.54
   2   4   8  156.15    7.61
   2   4   8  154.45    7.92
  -2   4  -8  163.34    8.63
   2  -4   8  156.91    8.90
  -2   4  -8  148.32    6.89
  -2  -4  -8  157.49    7.95
   2   4   8  160.01    7.71
   2  -4   8  146.08    8.17
  -2   4  -8  159.69    8.24
   2  -4   8  141.61    7.65
   2   4   8  168.02    7.89
   2  -4   9  352.46   16.52
  -2   4  -9  369.68   16.24
  -2  -4  -9  346.57   15.11
  -2   4  -9  320.20   13.86
   2   4   9  343.29   14.94
   2  -4   9  358.82   15.89
  -2   4  -9  356.00   15.65
   2   4   9  325.86   15.03
   2   4  10   17.10    2.14
   2   4  10   12.06    1.94
  -2  -4 -10   15.98    2.24
  -2   4 -10   14.04    1.52
   2  -4  10   15.87    2.37
  -2   4 -10   12.41    2.15
  -2   4 -10   10.99    2.09
  -2  -4 -11  255.21   12.14
  -2   4 -11  233.69   10.78
   2   4  11  258.07   12.15
  -2   4 -11  279.24   13.11
  -2   4 -11  294.85   13.75
  -2  -4 -12   25.17    2.93
  -2   4 -12   27.99    2.29
  -2   4 -12   34.93    3.96
   2   4  12   35.13    3.26
  -2  -4 -13   22.90    2.77
  -2   4 -13   18.28    1.90
   2   4  13   22.66    2.69
  -2   4 -13   27.16    3.64
  -2   4 -14   50.26    3.53
  -2  -4 -14   57.04    4.70
  -2   4 -14   62.57    5.71
   2   4  14   66.12    4.85
  -2   4 -15    0.94    0.79
  -2  -4 -15   -0.64    1.52
   2   4  15   -0.32    1.02
  -2   4 -15   -0.51    1.23
  -2  -4 -16    0.33    1.33
   2   4  16    0.67    1.10
  -2   4 -16    0.54    1.39
  -2  -4 -17   29.50    3.59
   2   4  17   32.68    3.62
  -2   4 -17   37.23    4.91
   2   5 -18    7.37    2.17
   2   5 -17   12.01    2.47
   2   5 -16    2.12    1.55
   2  -5 -16    2.53    1.59
   2  -5 -16    0.77    1.74
   2   5 -16    1.53    1.52
   2   5 -15    0.42    1.45
   2  -5 -15    1.21    1.61
   2  -5 -15   -1.09    2.24
   2   5 -15   -0.36    2.08
  -2   5  14   15.05    1.72
   2   5 -14   24.06    3.05
   2   5 -14   19.75    3.09
   2  -5 -14   10.59    2.32
   2  -5 -14   17.89    2.95
   2   5 -14   18.65    2.96
   2   5 -13   54.46    4.69
  -2  -5  13   46.48    3.98
   2  -5 -13   43.65    4.34
  -2  -5  13   46.99    5.24
   2  -5 -13   47.40    4.36
   2   5 -13   54.36    4.54
  -2   5  13   46.58    3.09
   2   5 -12  160.10    8.69
  -2  -5  12  134.03    7.58
   2  -5 -12  131.82    8.12
  -2  -5  12  123.61    9.11
  -2   5  12  134.79    6.43
   2  -5 -12  147.35    8.11
   2   5 -12  144.41    8.05
   2   5 -11    2.97    1.35
  -2   5  11    1.29    0.66
  -2  -5  11    1.19    0.79
  -2  -5  11    1.91    1.38
   2  -5 -11    2.17    1.34
   2   5 -11    0.27    1.08
   2  -5 -10  146.56    7.34
   2   5 -10  149.60    8.26
  -2  -5  10  138.55    7.22
   2   5 -10  135.94    7.46
   2  -5 -10  139.59    7.53
  -2  -5  10  128.45    8.77
  -2   5  10  130.29    6.11
   2   5  -9   86.53    5.15
   2  -5  -9   85.98    5.13
   2   5  -9  106.50    6.30
  -2  -5   9   88.22    5.17
   2   5  -9   96.44    5.43
  -2   5   9   84.96    4.24
   2  -5  -9   84.21    5.59
  -2  -5   9   94.31    6.91
   2  -5  -9   99.42    5.57
   2   5  -9   95.92    5.52
  -2   5   8  326.33   13.11
  -2  -5   8  339.64   15.19
  -2   5   8  317.49   14.97
   2  -5  -8  317.23   14.70
  -2  -5   8  340.88   14.18
   2   5  -8  356.11   14.70
  -2  -5   8  301.86   15.89
   2  -5  -8  349.03   14.19
  -2  -5   7  236.79   10.15
   2  -5  -7  239.78   10.86
  -2   5   7  233.73   10.99
   2   5  -7  239.55   11.78
  -2  -5   7  206.73   11.76
  -2  -5   7  235.01   11.13
  -2   5   7  222.16    9.24
  -2  -5   6   10.62    1.68
  -2   5   6    9.41    0.89
  -2  -5   6    9.69    1.42
  -2  -5   6    9.45    1.19
  -2  -5   6    8.21    1.78
   2   5  -6    9.27    1.81
   2  -5  -6    8.42    1.42
   2  -5  -5  109.17    5.75
   2  -5  -5  111.56    4.54
  -2   5   5   96.55    4.56
  -2  -5   5   96.09    4.95
  -2  -5   5  104.37    6.65
   2   5  -5  110.43    6.43
  -2   5   5  102.12    5.50
  -2  -5   5  110.84    5.60
  -2  -5   4   64.59    3.79
  -2   5   4   65.85    3.83
  -2   5   4   66.73    3.50
  -2  -5   4   64.70    4.13
   2  -5  -4   70.72    4.13
  -2  -5   4   69.36    3.77
  -2  -5   4   65.31    3.43
  -2   5   4   65.77    3.75
   2   5  -4   71.33    4.72
  -2  -5   4   63.57    4.81
   2  -5  -4   64.39    3.09
  -2   5   3   30.59    2.28
  -2  -5   3   32.24    2.27
  -2   5   3   32.89    2.02
  -2   5   3   33.08    2.32
  -2  -5   3   35.25    2.66
   2   5  -3   31.94    2.27
  -2   5   3   33.00    2.55
   2  -5  -3   33.01    2.60
  -2   5   3   31.42    2.91
  -2   5   3   35.71    2.34
  -2  -5   3   36.11    2.29
   2   5  -3   37.54    3.17
   2  -5  -3   31.58    1.87
  -2  -5   3   34.06    2.73
  -2  -5   2    0.31    0.44
  -2   5   2    1.18    0.62
  -2   5   2    1.65    0.78
   2   5  -2    0.99    0.43
   2  -5  -2    1.51    0.68
  -2   5   2    0.98    0.56
   2  -5  -2    1.62    0.48
   2   5  -2    1.11    0.64
  -2  -5   2    0.71    0.57
   2   5  -2    1.13    0.69
  -2  -5   1  100.24    5.21
  -2   5   1  105.63    5.59
  -2   5   1  114.26    5.32
   2  -5  -1  117.95    5.47
   2   5  -1  106.33    5.22
  -2   5   1  106.16    6.15
   2   5  -1  100.63    4.81
   2  -5  -1  104.29    4.86
   2  -5  -1  105.50    5.11
  -2  -5   1  105.13    5.55
   2   5  -1  115.57    6.06
   2   5   0   26.11    2.02
  -2   5   0   24.30    2.22
  -2  -5   0   20.79    1.81
  -2  -5   0   22.81    1.46
  -2   5   0   24.45    2.55
   2   5   0   27.86    2.40
   2  -5   0   25.94    2.00
  -2   5   0   24.13    1.85
   2  -5   0   27.21    1.79
   2   5   0   25.24    1.69
   2  -5   0   23.41    2.31
   2   5   0   23.84    1.57
   2  -5   0   22.46    1.56
   2   5   0   24.25    1.66
   2  -5   0   27.13    1.74
   2  -5   0   26.24    2.03
  -2  -5   0   26.25    2.18
  -2   5  -1  127.51    7.14
  -2  -5  -1  139.23    6.56
  -2   5  -1  144.65    7.85
   2   5   1  137.23    6.08
   2  -5   1  149.78    6.72
   2   5   1  157.19    7.15
  -2   5  -1  151.20    6.47
   2  -5   1  147.09    7.39
  -2  -5  -1  146.07    6.96
   2   5   2  404.63   16.17
   2  -5   2  379.49   16.12
  -2   5  -2  425.33   17.73
   2   5   2  418.51   16.81
   2  -5   2  427.19   16.09
   2  -5   2  394.81   16.93
  -2   5  -2  406.40   18.25
  -2   5  -2  393.78   18.10
   2   5   2  447.92   17.17
  -2   5  -2  456.03   16.48
   2  -5   2  419.45   17.53
  -2  -5  -2  421.07   17.13
  -2   5  -3    0.94    0.50
   2   5   3    0.53    0.46
   2  -5   3    1.07    0.51
   2   5   3    0.42    0.55
   2  -5   3    0.31    0.41
  -2   5  -3    0.46    0.60
  -2   5  -3    1.45    0.92
  -2  -5  -3    1.01    0.63
  -2   5  -3    0.88    0.81
   2  -5   3    0.84    0.55
   2  -5   3    0.39    0.41
  -2   5  -3    1.16    0.47
   2   5   3    1.31    0.74
   2   5   3    1.16    0.55
   2   5   4  268.95   11.07
   2  -5   4  259.56   11.05
  -2   5  -4  255.70   12.36
   2   5   4  264.38   11.45
   2  -5   4  266.36   11.54
   2   5   4  275.96   11.00
   2  -5   4  265.01   10.98
  -2  -5  -4  252.84   11.16
  -2   5  -4  272.40   11.30
  -2   5  -4  253.07   10.71
   2   5   4  270.85   11.62
   2  -5   4  277.32   12.34
   2   5   4  278.17   11.94
  -2  -5  -4  270.90   11.74
   2   5   5  311.57   12.97
   2  -5   5  311.45   12.99
  -2   5  -5  294.60   14.22
   2   5   5  300.32   13.16
   2  -5   5  316.51   14.40
  -2  -5  -5  328.91   13.68
   2   5   5  307.47   13.61
   2   5   5  324.18   13.34
  -2  -5  -5  329.47   14.01
  -2   5  -5  303.65   12.47
  -2   5  -5  323.45   13.81
   2  -5   5  314.03   14.12
  -2  -5  -5  297.70   13.10
   2   5   5  317.19   12.89
   2  -5   5  297.05   12.82
  -2   5  -5  320.71   13.20
   2   5   6  151.49    7.13
   2  -5   6  153.40    7.16
  -2  -5  -6  155.23    7.44
  -2   5  -6  148.44    7.36
  -2   5  -6  141.87    8.59
   2  -5   6  148.34    8.40
  -2  -5  -6  146.19    7.62
   2   5   6  157.80    7.79
   2   5   6  148.19    7.33
  -2   5  -6  142.65    6.62
  -2  -5  -6  157.01    8.00
  -2   5  -6  168.76    8.13
   2  -5   6  159.64    8.24
   2   5   6  152.45    7.21
   2  -5   6  146.97    7.20
   2   5   7   48.18    3.29
  -2   5  -7   47.89    3.48
   2  -5   7   47.77    3.28
  -2  -5  -7   50.51    3.58
   2  -5   7   54.22    4.37
   2   5   7   50.45    3.68
  -2  -5  -7   48.24    3.67
   2   5   7   47.20    3.45
  -2  -5  -7   51.71    3.89
  -2   5  -7   46.15    3.77
   2  -5   7   49.05    3.99
   2   5   7   50.18    3.41
   2  -5   7   45.34    3.32
   2  -5   8   29.63    3.35
  -2   5  -8   32.19    3.19
   2   5   8   30.58    2.83
  -2  -5  -8   36.19    3.16
   2   5   8   29.54    2.76
  -2   5  -8   25.34    2.84
   2  -5   8   23.31    2.86
  -2  -5  -8   31.12    2.80
  -2  -5  -9  168.14    8.85
   2   5   9  153.55    8.29
  -2   5  -9  169.89    9.19
   2  -5   9  163.77    9.19
  -2   5  -9  165.82    9.00
   2   5   9  174.24    8.67
  -2   5 -10   -0.35    0.96
   2   5  10   -0.78    1.12
  -2   5 -10    0.33    0.94
   2  -5  10    0.35    1.08
  -2  -5 -10    0.29    1.02
  -2   5 -10    0.15    0.81
   2  -5  11  142.58    8.59
  -2  -5 -11  134.14    7.72
  -2   5 -11  128.33    6.40
   2   5  11  127.67    7.47
  -2   5 -11  142.76    8.49
   2   5  12    1.74    1.06
  -2  -5 -12    0.62    1.03
  -2   5 -12    0.76    0.78
   2  -5  12    1.60    1.10
  -2   5 -12    2.86    1.40
  -2   5 -13    7.93    2.04
  -2  -5 -13    7.18    1.94
  -2   5 -13    8.36    1.30
   2   5  13   10.01    1.95
  -2   5 -14    7.52    2.21
  -2   5 -14    3.65    1.10
  -2  -5 -14    9.16    2.02
   2   5  14    6.31    1.67
   2   5  15   19.25    2.74
  -2  -5 -15   24.57    3.24
  -2   5 -15   23.82    3.65
  -2  -5 -15   26.64    3.57
   2   5  16   14.36    2.36
  -2  -5 -16   14.09    2.58
  -2   5 -16   15.66    3.08
  -2  -5 -16   21.42    3.31
  -2   5 -16   14.05    2.79
  -2   5 -17   -0.54    1.65
   2   5  17   -0.34    1.21
  -2  -5 -17   -0.38    1.41
   2   6 -17   -0.43    1.57
   2  -6 -16    3.77    1.89
   2   6 -16    0.37    1.53
   2   6 -16   -0.44    1.50
   2  -6 -16    2.31    1.98
   2   6 -15   21.86    3.16
   2  -6 -15   21.08    3.20
   2   6 -15   20.99    3.18
   2   6 -15   21.22    3.43
   2  -6 -15   22.41    3.40
  -2   6  14   14.92    1.59
   2  -6 -14   17.38    2.65
   2   6 -14   12.87    2.42
   2   6 -14    9.45    2.28
  -2  -6  14   15.86    3.36
   2  -6 -14   16.17    2.91
  -2   6  13   19.26    1.82
  -2  -6  13   25.15    2.75
   2   6 -13   27.38    3.42
   2  -6 -13   21.01    3.06
   2   6 -13   20.76    3.02
  -2  -6  13   28.25    4.12
   2  -6 -13   27.50    3.41
   2   6 -12   11.18    2.33
  -2   6  12   11.89    1.31
  -2  -6  12   12.53    1.92
  -2  -6  12   11.26    2.63
   2   6 -12   10.98    2.08
   2  -6 -12   11.10    2.13
   2   6 -11    2.21    1.35
  -2   6  11    2.41    0.70
  -2  -6  11    1.19    0.84
  -2  -6  11    2.52    1.46
   2  -6 -11    1.60    1.15
   2   6 -11    0.79    1.19
   2   6 -10    1.69    1.01
   2  -6 -10    0.24    1.04
   2   6 -10    0.72    1.05
   2   6 -10    0.25    0.81
  -2  -6  10    0.22    0.70
  -2  -6  10    0.96    1.45
  -2   6  10    0.43    0.47
   2  -6  -9  377.83   15.47
   2   6  -9  358.71   15.37
   2  -6  -9  402.14   15.93
   2   6  -9  363.97   15.69
   2   6  -9  375.63   17.03
  -2  -6   9  355.46   15.47
   2   6  -9  378.08   16.23
   2  -6  -9  348.72   16.24
  -2  -6   9  341.91   17.67
  -2   6   9  339.70   14.35
   2   6  -8   69.14    4.32
   2  -6  -8   74.42    4.47
  -2   6   8   63.43    3.44
   2   6  -8   71.55    4.81
  -2  -6   8   71.99    4.26
   2   6  -8   71.41    4.22
   2  -6  -8   75.36    4.29
  -2  -6   8   62.19    5.59
   2  -6  -8   66.77    4.76
  -2   6   7   14.24    1.85
   2   6  -7   14.09    1.65
  -2  -6   7   15.07    1.89
  -2  -6   7   19.26    2.37
  -2   6   7   12.93    1.23
  -2  -6   7   15.90    1.72
  -2  -6   7   18.15    2.76
   2  -6  -7   10.55    1.83
   2  -6  -7   14.77    1.70
  -2   6   6  192.47    8.09
   2  -6  -6  202.68    8.01
   2   6  -6  181.62    7.60
  -2  -6   6  199.37    8.66
  -2   6   6  180.63    8.97
  -2  -6   6  186.42    9.01
  -2  -6   6  199.70   10.82
   2   6  -6  189.26   10.16
   2  -6  -6  211.48    9.76
  -2  -6   5   85.11    4.84
  -2   6   5   85.35    4.87
  -2   6   5   92.53    4.49
  -2  -6   5   85.88    5.27
   2  -6  -5   91.90    5.38
  -2  -6   5   87.93    4.76
  -2  -6   5   88.28    4.61
  -2   6   5   86.57    4.78
  -2  -6   5   86.30    6.19
   2   6  -5   98.63    6.09
   2  -6  -5   92.04    4.19
  -2   6   4  424.95   17.12
  -2  -6   4  389.50   16.93
  -2  -6   4  415.04   17.62
  -2   6   4  430.28   17.09
   2   6  -4  422.94   17.32
   2  -6  -4  455.25   17.89
  -2   6   4  390.78   17.49
  -2   6   4  436.23   17.05
  -2  -6   4  396.96   16.85
  -2   6   4  417.64   18.61
   2   6  -4  465.84   18.86
  -2  -6   4  408.68   19.04
   2  -6  -4  422.70   16.42
  -2  -6   4  443.02   18.09
  -2  -6   3   37.65    2.87
  -2   6   3   33.53    2.06
  -2   6   3   40.69    2.87
   2   6  -3   39.98    2.84
   2  -6  -3   40.34    3.07
  -2   6   3   42.53    3.06
  -2   6   3   41.22    2.58
  -2   6   3   36.31    3.38
  -2  -6   3   42.10    2.51
  -2  -6   3   46.66    4.00
   2   6  -3   44.60    3.59
  -2  -6   3   40.38    3.18
   2  -6  -3   41.33    2.39
  -2  -6   2   10.20    1.32
  -2   6   2    9.80    1.45
   2   6  -2    9.47    1.29
  -2   6   2    8.97    1.62
  -2   6   2   10.77    1.39
   2  -6  -2   10.24    1.45
   2  -6  -2   11.08    1.20
  -2  -6   2    7.75    1.36
   2   6  -2   12.45    1.80
  -2   6   1  428.27   17.33
   2  -6  -1  444.56   17.72
   2   6  -1  412.35   17.50
  -2   6   1  421.31   18.74
  -2   6   1  437.50   17.82
  -2  -6   1  421.91   17.11
   2  -6  -1  432.65   17.23
  -2  -6   1  410.18   17.74
  -2   6   0   23.50    2.34
   2   6   0   23.12    1.94
  -2  -6   0   23.56    1.88
  -2   6   0   20.23    2.48
  -2  -6   0   18.37    1.29
  -2   6   0   22.76    1.85
   2  -6   0   24.52    2.15
   2   6   0   22.05    2.27
   2   6   0   23.85    2.13
  -2  -6   0   20.80    2.09
   2  -6   0   24.61    2.09
   2  -6   0   22.07    1.54
   2  -6   0   23.90    1.44
   2   6   0   20.77    1.40
   2   6   0   22.87    1.54
   2  -6   1  330.33   14.00
   2   6   1  354.56   14.05
   2   6   1  354.38   14.88
  -2   6  -1  356.93   15.85
  -2   6  -1  354.47   16.45
   2   6   1  380.99   15.53
  -2   6  -1  411.03   14.93
   2  -6   1  368.60   14.40
   2   6   1  362.66   14.35
   2  -6   1  381.46   16.13
   2  -6   1  395.46   15.48
  -2  -6  -1  364.58   15.36
   2   6   2  280.51   11.08
   2  -6   2  262.76   11.03
   2   6   2  281.78   11.79
  -2   6  -2  275.86   12.81
   2  -6   2  275.07   10.84
   2  -6   2  268.12   11.95
  -2   6  -2  279.93   13.48
  -2   6  -2  289.91   13.62
  -2   6  -2  288.07   11.60
   2   6   2  287.02   12.24
   2  -6   2  291.56   12.98
  -2  -6  -2  283.04   12.21
   2   6   2  268.57   12.55
   2   6   3  129.08    5.75
   2  -6   3  124.76    5.74
   2  -6   3  130.01    5.71
   2   6   3  129.16    5.69
  -2   6  -3  130.64    7.29
   2  -6   3  122.75    5.54
   2   6   3  134.23    6.34
  -2   6  -3  122.30    7.66
   2  -6   3  118.53    6.31
  -2   6  -3  138.02    6.04
   2   6   3  144.84    6.82
   2  -6   3  120.97    7.11
   2  -6   3  131.09    7.24
   2   6   3  127.56    6.90
  -2  -6  -3  131.69    6.69
   2   6   4  112.96    5.17
   2  -6   4  103.96    5.12
  -2  -6  -4  103.05    5.25
  -2   6  -4  105.06    5.29
   2  -6   4  101.25    5.03
   2   6   4  114.84    5.14
  -2   6  -4   98.42    6.33
   2   6   4   96.94    5.42
  -2   6  -4  114.33    7.19
   2  -6   4  102.90    5.53
   2   6   4  114.99    5.91
  -2   6  -4  105.48    5.10
   2  -6   4  109.05    6.51
   2  -6   4  115.90    6.61
   2   6   4  107.46    6.05
  -2  -6  -4  115.13    5.95
   2   6   5  177.15    7.71
   2  -6   5  164.34    7.63
   2   6   5  169.51    7.58
  -2  -6  -5  165.77    7.80
  -2   6  -5  166.89    7.84
   2  -6   5  166.77    7.58
  -2   6  -5  168.44    9.11
   2   6   5  159.94    7.94
  -2  -6  -5  160.89    8.78
  -2   6  -5  168.81    7.43
   2   6   5  172.61    8.25
   2  -6   5  171.24    9.13
   2  -6   5  164.70    9.00
   2   6   5  181.17    8.68
  -2  -6  -5  174.37    8.43
  -2   6  -6    7.11    1.07
   2   6   6    7.27    1.35
   2   6   6    6.78    1.22
   2  -6   6    9.64    1.36
   2  -6   6   10.08    1.36
  -2   6  -6    7.07    1.24
  -2  -6  -6    8.40    1.37
   2   6   6    8.00    1.27
   2   6   6    8.19    1.38
  -2   6  -6    6.62    1.68
  -2   6  -6    7.77    1.82
  -2  -6  -6    8.59    1.56
  -2  -6  -6    8.11    1.69
   2   6   6    8.93    1.52
   2  -6   6    9.60    1.97
   2  -6   6    7.05    1.64
  -2   6  -6   10.42    1.72
   2   6   7   17.60    2.14
  -2   6  -7   19.53    2.08
  -2  -6  -7   20.04    2.13
   2   6   7   17.88    2.06
  -2   6  -7   19.45    2.85
   2  -6   7   17.64    2.62
   2  -6   7   16.72    2.48
  -2   6  -7   21.61    2.57
   2   6   7   26.82    2.64
  -2  -6  -7   17.16    2.19
  -2  -6  -7   19.71    2.60
  -2   6  -7   20.65    1.77
   2   6   8  104.15    6.02
  -2   6  -8  102.11    6.39
   2  -6   8   99.86    6.59
  -2   6  -8   92.73    5.65
  -2  -6  -8   97.98    5.73
  -2   6  -8   91.24    4.89
  -2  -6  -8   98.59    6.29
   2   6   9   72.72    5.13
  -2  -6  -9   82.64    5.68
   2  -6   9   79.11    5.89
  -2   6  -9   76.04    5.58
  -2  -6  -9   77.90    5.19
  -2   6  -9   87.91    5.34
   2   6  10   69.72    4.92
  -2  -6 -10   68.50    5.25
  -2   6 -10   66.81    5.16
   2  -6  10   62.59    5.36
  -2  -6 -10   65.95    4.86
  -2   6 -10   69.14    4.96
   2   6  11   67.49    5.06
  -2   6 -11   79.07    5.87
  -2  -6 -11   68.82    5.54
  -2   6 -11   68.40    4.24
   2  -6  11   77.92    6.07
  -2   6 -11   78.85    5.46
  -2  -6 -11   87.96    5.70
  -2   6 -12  127.98    8.30
  -2   6 -12  113.91    6.24
  -2  -6 -12  132.09    8.06
   2  -6  12  126.35    8.49
   2   6  12  127.76    7.56
  -2  -6 -12  140.38    7.98
  -2   6 -12  136.50    7.91
  -2   6 -13   15.21    1.82
  -2  -6 -13   18.50    2.88
   2   6  13   18.60    2.66
  -2   6 -13   21.41    3.23
   2  -6  13   21.67    3.22
  -2   6 -13   21.62    3.04
  -2  -6 -13   22.91    3.07
   2   6  14   12.03    2.16
  -2   6 -14   11.18    2.53
  -2  -6 -14   12.64    2.64
  -2   6 -14   15.51    2.72
  -2  -6 -14   13.20    2.46
   2   6  15    1.67    1.30
  -2   6 -15    2.46    1.57
  -2  -6 -15    2.01    1.69
  -2  -6 -15    2.01    1.38
  -2   6 -15    2.81    1.69
   2   6  16    0.34    1.20
  -2   6 -16    0.52    1.57
  -2  -6 -16   -1.70    1.51
  -2   6 -16    2.12    1.55
  -2  -6 -16   -0.41    1.69
   2   6  17    6.16    1.84
   2   7 -17    0.88    1.72
   2   7 -16    1.81    1.66
   2  -7 -15   18.06    3.14
  -2  -7  15   16.44    3.49
   2  -7 -15   20.69    3.05
   2   7 -15   16.40    2.68
   2   7 -15   15.66    3.00
   2  -7 -14    6.38    2.17
   2   7 -14    2.16    1.59
  -2  -7  14    5.56    2.27
   2  -7 -14    0.33    2.15
   2   7 -14    1.93    1.98
   2   7 -13   54.73    5.35
   2  -7 -13   66.22    5.66
  -2  -7  13   67.31    6.59
   2  -7 -13   76.03    5.24
   2   7 -13   69.70    5.08
  -2   7  13   51.00    3.32
   2   7 -12   -0.42    1.29
   2   7 -12    0.45    0.76
   2  -7 -12    1.68    1.28
   2   7 -12   -0.56    1.30
  -2  -7  12   -0.25    0.84
  -2  -7  12   -1.68    1.45
  -2   7  12    0.36    0.52
   2   7 -11   60.79    5.33
   2   7 -11   58.96    3.85
   2  -7 -11   56.65    4.35
   2   7 -11   57.84    4.35
  -2  -7  11   63.96    4.32
  -2  -7  11   56.14    5.73
  -2   7  11   50.55    3.14
   2  -7 -10    1.70    1.36
   2   7 -10    2.58    1.20
   2  -7 -10    2.58    1.18
   2   7 -10    3.62    1.56
   2   7 -10    1.74    0.76
   2   7 -10    2.42    1.15
  -2  -7  10    3.77    1.22
  -2  -7  10    3.56    1.62
  -2   7  10    2.41    0.70
   2  -7  -9  116.79    6.20
   2   7  -9  111.90    6.12
   2  -7  -9  126.21    6.52
   2   7  -9  122.61    6.50
  -2  -7   9  113.47    6.80
   2   7  -9  121.91    7.81
   2   7  -9  131.68    7.43
   2   7  -9  122.21    5.64
   2  -7  -9  120.82    7.26
  -2  -7   9  120.46    6.37
  -2  -7   9  119.05    8.49
  -2   7   9  104.66    5.39
  -2  -7   8   22.34    2.47
   2   7  -8   19.07    2.23
   2  -7  -8   23.25    2.30
  -2   7   8   21.78    2.47
   2   7  -8   22.17    2.74
   2   7  -8   20.51    1.51
  -2  -7   8   24.74    2.30
  -2   7   8   21.57    1.79
  -2  -7   8   19.51    3.11
   2  -7  -8   24.20    2.20
   2   7  -8   23.75    2.20
   2  -7  -8   21.34    2.68
  -2  -7   7    8.39    1.44
   2  -7  -7    8.42    1.38
  -2   7   7    9.34    1.48
   2   7  -7    5.64    1.21
  -2   7   7    8.44    1.09
  -2  -7   7    7.77    1.28
  -2  -7   7    9.67    2.22
   2   7  -7    7.31    1.25
   2  -7  -7    8.17    1.30
   2  -7  -7    7.99    1.66
  -2  -7   6    3.38    0.98
  -2   7   6    3.45    0.97
   2  -7  -6    4.24    0.99
   2   7  -6    4.63    0.95
   2   7  -6    2.71    0.91
  -2  -7   6    4.02    1.20
  -2   7   6    3.51    0.84
   2  -7  -6    4.53    0.80
  -2  -7   6    3.93    1.01
  -2  -7   6    3.37    0.93
  -2   7   6    3.83    1.43
  -2   7   6    4.18    1.09
  -2  -7   6    3.40    1.41
   2  -7  -6    3.39    1.15
   2  -7  -6    3.32    0.89
  -2   7   5    1.34    0.87
   2  -7  -5    0.25    0.91
  -2   7   5    1.66    0.75
  -2  -7   5    1.41    0.69
  -2  -7   5    1.35    0.71
  -2   7   5    0.60    0.65
   2  -7  -5    1.10    0.54
  -2  -7   5    1.75    0.71
  -2   7   5    0.68    0.76
  -2   7   5    0.46    0.56
  -2  -7   5    0.41    0.99
   2   7  -5    0.97    0.99
  -2  -7   5    1.07    0.95
   2  -7  -4   14.58    1.98
  -2   7   4   14.03    1.90
  -2   7   4   16.01    1.78
  -2  -7   4   13.36    1.75
  -2   7   4   15.67    1.24
   2   7  -4   14.47    1.79
  -2   7   4   12.77    1.46
  -2   7   4   17.95    2.53
  -2  -7   4   14.03    1.43
  -2  -7   4   15.27    2.47
  -2  -7   4   17.31    2.24
   2  -7  -4   15.80    1.43
   2   7  -4   19.11    2.47
  -2  -7   3   -0.24    0.70
  -2   7   3   -0.20    0.60
  -2   7   3    0.98    0.85
   2   7  -3    0.40    0.56
  -2   7   3    0.95    0.84
   2  -7  -3    0.22    0.77
  -2  -7   3   -0.37    0.76
   2  -7  -3    0.12    0.46
  -2   7   2   33.37    3.44
   2   7  -2   39.05    3.00
  -2   7   2   35.82    2.77
   2  -7  -2   38.82    3.09
  -2   7   2   34.50    2.93
  -2  -7   2   31.62    2.50
   2  -7  -2   33.88    2.48
  -2  -7   2   37.10    3.15
  -2   7   1  304.04   13.70
  -2  -7   1  292.71   12.66
  -2   7   1  334.34   13.17
   2  -7  -1  325.43   13.63
  -2   7   1  296.01   14.54
   2   7  -1  308.36   13.45
   2  -7  -1  325.63   13.04
  -2  -7   1  309.62   13.56
   2   7  -1  299.36   11.81
   2  -7  -1  289.77   11.75
  -2   7   0   21.13    2.40
  -2  -7   0   25.75    1.97
  -2   7   0   28.55    3.07
  -2  -7   0   21.55    1.35
   2  -7   0   29.02    2.53
   2   7   0   26.63    2.55
  -2   7   0   25.02    2.12
   2   7   0   20.59    2.21
  -2  -7   0   22.62    2.32
   2  -7   0   22.40    2.16
   2  -7   0   21.97    1.30
   2  -7   1  200.54    8.40
   2   7   1  215.75    8.46
   2  -7   1  214.55    8.69
   2  -7   1  192.03    8.37
   2   7   1  212.30    8.65
   2   7   1  214.18    9.43
  -2   7  -1  221.38   10.65
  -2   7  -1  200.33   11.03
  -2   7  -1  237.18    9.65
   2   7   1  249.10   10.34
   2  -7   1  224.56    8.73
   2   7   1  206.64    8.64
   2   7   1  225.78   10.31
   2  -7   1  232.03   11.09
   2  -7   1  231.44   10.17
  -2  -7  -1  212.61    9.96
   2   7   1  227.94   10.76
   2   7   2    7.78    0.87
   2  -7   2    7.99    0.85
  -2   7  -2    9.66    1.27
   2   7   2    8.11    1.43
   2  -7   2    7.26    0.85
   2   7   2    6.95    0.81
   2   7   2    7.22    1.18
  -2   7  -2    8.62    1.79
  -2   7  -2    6.68    1.56
   2  -7   2    9.04    1.33
  -2  -7  -2    7.06    1.32
   2  -7   2    7.20    1.45
  -2   7  -2    8.19    1.84
   2  -7   2    9.21    1.70
  -2  -7  -2   10.98    1.96
   2   7   2   10.45    1.72
   2  -7   2    8.34    1.46
   2   7   3  296.21   12.00
   2  -7   3  280.20   11.97
   2   7   3  303.68   11.98
   2  -7   3  290.43   11.95
   2   7   3  292.41   12.70
   2  -7   3  300.29   11.80
  -2   7  -3  305.23   14.14
  -2   7  -3  285.90   14.69
   2  -7   3  297.62   12.89
  -2   7  -3  323.11   12.67
   2   7   3  318.03   13.43
   2  -7   3  302.91   13.98
   2  -7   3  303.12   14.27
   2   7   3  308.15   13.82
  -2  -7  -3  323.06   13.40
   2   7   4   38.57    2.36
   2  -7   4   34.48    2.29
   2   7   4   37.39    2.33
   2  -7   4   37.76    2.34
   2   7   4   33.55    2.64
  -2   7  -4   35.09    3.47
  -2   7  -4   28.17    3.47
   2  -7   4   33.59    2.67
  -2   7  -4   37.54    2.59
   2   7   4   35.01    3.09
   2  -7   4   33.72    3.36
   2  -7   4   32.03    3.35
   2   7   4   33.50    3.10
  -2  -7  -4   42.08    3.17
  -2  -7  -5   48.79    3.13
  -2   7  -5   44.52    3.08
  -2   7  -5   53.09    4.35
   2   7   5   42.45    3.21
  -2   7  -5   46.46    4.56
  -2   7  -5   49.30    3.07
   2   7   5   54.89    3.77
   2  -7   5   48.75    4.20
   2  -7   5   46.32    4.18
  -2  -7  -5   50.00    3.70
   2   7   5   49.95    3.86
  -2   7  -6    1.33    0.72
  -2  -7  -6    1.36    0.76
  -2   7  -6    0.70    0.70
   2   7   6    1.88    0.93
  -2   7  -6    0.41    1.13
  -2   7  -6    1.39    1.01
  -2  -7  -6    2.59    1.39
  -2  -7  -6    1.58    0.97
   2  -7   6    0.64    0.83
   2  -7   6    0.70    0.85
   2   7   6    0.26    0.71
   2   7   7  181.55    8.94
  -2   7  -7  190.43   10.91
  -2  -7  -7  176.69    8.84
  -2   7  -7  188.15    8.98
   2   7   7  194.60    9.65
  -2  -7  -7  176.25    9.28
   2  -7   7  202.00   10.57
  -2  -7  -7  190.06   10.15
  -2   7  -7  190.79    8.44
  -2  -7  -8   81.49    6.02
  -2   7  -8   85.28    4.74
   2   7   8   92.99    5.40
  -2   7  -8   95.52    5.53
  -2  -7  -8   90.81    5.41
  -2   7  -8   93.54    6.18
   2  -7   8   80.16    6.23
   2   7   8   95.83    5.92
  -2  -7  -9   35.53    3.16
  -2   7  -9   26.92    2.90
  -2   7  -9   29.17    2.42
  -2  -7  -9   29.46    3.53
   2  -7   9   26.12    3.41
   2   7   9   35.10    3.35
   2  -7  10   18.61    2.86
  -2   7 -10   12.70    1.60
  -2  -7 -10   10.32    2.21
   2   7  10   13.60    2.21
  -2   7 -10   12.45    2.14
  -2  -7 -10   11.48    2.03
   2  -7  11    7.54    2.05
  -2   7 -11    7.92    1.37
   2   7  11    7.20    1.84
  -2  -7 -11   11.49    2.32
  -2   7 -11    7.87    1.90
  -2  -7 -11    8.64    1.91
   2   7  12   10.67    2.12
  -2  -7 -12   11.63    2.26
  -2   7 -12    9.17    2.08
   2  -7  12    8.89    2.29
  -2  -7 -12    6.75    2.05
  -2   7 -12    8.83    1.46
   2  -7  13  152.89   10.09
  -2  -7 -13  136.78    9.26
   2   7  13  148.94    8.80
  -2  -7 -13  156.92    9.05
  -2   7 -13  175.68    9.46
   2   7  14    3.39    1.62
  -2  -7 -14    2.12    1.83
   2  -7  14    5.45    2.18
  -2   7 -14    5.26    1.86
  -2  -7 -14    5.21    1.78
   2   7  15   55.44    4.88
  -2  -7 -15   61.70    5.71
  -2  -7 -15   63.42    5.50
  -2   7 -15   62.88    5.52
   2   7  16   11.47    2.31
   2   8 -16   76.16    6.71
  -2  -8  16   90.22    7.14
   2   8 -16   92.24    7.30
   2   8 -15    7.07    2.31
  -2   8  15   10.07    2.43
  -2  -8  15   10.06    2.43
   2   8 -14   25.43    3.71
  -2  -8  14   16.00    3.57
   2  -8 -14   13.76    2.86
   2   8 -14   22.71    2.93
  -2  -8  14   16.81    2.90
  -2   8  14   11.54    2.64
  -2  -8  13   -0.76    1.74
   2   8 -13   -0.86    1.77
   2  -8 -13   -2.30    1.87
  -2   8  13   -0.40    1.66
   2   8 -13    1.88    1.77
  -2  -8  13    1.84    1.49
   2  -8 -12    4.01    1.49
   2   8 -12    3.46    1.40
  -2  -8  12    2.81    1.48
  -2   8  12    3.99    1.53
  -2  -8  12    1.77    1.53
   2   8 -12    4.64    1.95
  -2   8  11    4.80    0.91
   2   8 -11    5.45    1.66
   2   8 -11    4.92    1.97
  -2  -8  11    4.50    1.49
   2  -8 -11    5.36    1.54
   2   8 -11    5.61    1.54
  -2   8  11    7.91    1.87
  -2  -8  11    4.44    1.28
  -2  -8  11    9.07    2.50
   2  -8 -11    6.46    1.98
   2  -8 -10    5.03    1.68
   2   8 -10    4.02    1.33
  -2  -8  10    2.64    1.15
  -2   8  10    5.96    1.52
   2  -8 -10    3.53    1.27
   2   8 -10    4.89    1.87
   2   8 -10    4.56    1.67
  -2  -8  10    4.19    1.18
  -2  -8  10    2.71    1.49
  -2   8  10    2.56    0.86
   2  -8  -9   30.06    2.63
   2   8  -9   29.50    2.62
  -2  -8   9   28.53    2.95
   2   8  -9   33.01    2.87
   2  -8  -9   30.53    2.79
  -2   8   9   32.37    3.17
   2   8  -9   33.12    3.95
   2   8  -9   30.72    3.47
   2  -8  -9   33.82    3.61
  -2  -8   9   33.37    2.86
  -2  -8   9   29.35    4.01
  -2   8   9   30.23    2.27
   2  -8  -8   13.62    1.67
   2   8  -8   14.25    1.72
   2  -8  -8   11.45    2.19
  -2   8   8   13.80    1.95
  -2  -8   8   14.33    1.97
   2  -8  -8   11.28    1.71
   2   8  -8   12.73    1.74
  -2  -8   8   14.20    2.20
   2   8  -8   11.21    2.16
  -2  -8   8   16.68    1.92
  -2  -8   8   11.49    2.47
  -2   8   8   10.89    1.36
  -2   8   7   -0.21    0.58
  -2  -8   7    0.82    0.73
   2  -8  -7    0.31    0.73
   2   8  -7   -0.31    0.76
  -2  -8   7    0.28    0.62
  -2   8   7    0.24    0.54
   2  -8  -7    0.11    0.48
  -2   8   7   -0.40    0.90
  -2  -8   7   -0.19    0.62
  -2  -8   7   -0.92    1.12
  -2  -8   7   -0.48    1.17
   2   8  -7   -0.14    0.56
   2  -8  -7   -0.31    1.20
   2  -8  -7   -0.14    0.61
   2  -8  -6  162.00    7.27
   2   8  -6  161.96    7.33
  -2   8   6  156.02    7.56
  -2  -8   6  155.04    8.41
   2  -8  -6  156.98    8.72
  -2   8   6  165.35    7.91
   2  -8  -6  166.61    7.41
   2   8  -6  166.80    7.48
  -2  -8   6  171.09    7.86
  -2   8   6  161.14    7.75
  -2  -8   6  162.11    7.66
  -2   8   6  164.12    9.67
  -2  -8   6  165.47   10.24
   2  -8  -6  166.39    7.34
   2  -8  -5  153.29    6.66
   2   8  -5  142.91    6.66
   2  -8  -5  154.89    6.77
   2   8  -5  152.02    6.83
  -2  -8   5  149.16    7.79
  -2   8   5  155.07    7.53
  -2   8   5  146.93    6.57
   2  -8  -5  153.01    8.27
  -2   8   5  163.05    7.20
  -2   8   5  166.51    9.53
  -2  -8   5  148.50    6.97
  -2  -8   5  153.13    9.68
   2  -8  -5  156.54    6.95
   2  -8  -4  429.36   16.92
   2   8  -4  440.01   17.01
   2  -8  -4  427.45   16.99
   2   8  -4  424.95   17.07
  -2   8   4  461.05   18.48
   2   8  -4  429.39   18.65
   2  -8  -4  448.79   19.10
  -2   8   4  456.86   20.34
  -2  -8   4  467.48   20.93
   2  -8  -4  446.27   17.55
   2  -8  -3  127.43    5.48
   2   8  -3  132.41    5.57
   2  -8  -3  121.50    5.51
  -2   8   3  144.22    7.30
  -2  -8   3  133.27    6.57
   2   8  -3  144.82    7.40
   2   8  -3  149.98    7.73
   2  -8  -3  152.79    7.77
  -2   8   3  131.73    7.02
  -2   8   3  141.89    8.47
  -2  -8   3  132.64    8.56
   2  -8  -3  139.70    6.45
  -2  -8   2   28.06    2.27
  -2   8   2   32.42    3.02
   2   8  -2   33.12    2.98
  -2   8   2   35.17    3.64
  -2  -8   2   24.03    2.67
   2  -8  -2   31.25    2.46
   2   8  -2   28.77    1.60
   2  -8  -2   27.05    1.50
  -2   8   2   34.96    2.84
   2  -8  -2   33.09    3.07
   2   8  -2   36.12    3.22
  -2  -8   1  338.76   11.60
  -2   8   1  338.27   13.20
  -2   8   1  350.56   12.31
   2  -8  -1  345.04   13.09
   2   8  -1  351.61   13.07
  -2   8   1  338.77   14.45
   2  -8  -1  348.87   12.22
  -2  -8   1  334.02   12.87
   2   8   0  127.63    5.12
   2   8   0  122.18    5.11
  -2   8   0  150.85    7.85
  -2   8   0  146.83    8.59
  -2   8   0  172.79    7.15
   2   8   0  149.16    7.54
   2  -8   0  154.93    8.56
   2   8   0  173.27    8.60
  -2  -8   0  141.94    7.33
   2  -8   0  156.90    7.18
   2   8   1    0.29    0.53
  -2  -8  -1   -0.09    0.33
  -2   8  -1    1.48    0.98
  -2  -8  -1   -0.23    0.75
   2   8   1   -0.26    0.82
  -2   8  -1   -0.39    0.94
   2  -8   1    0.86    0.87
   2  -8   1    0.22    0.79
   2   8   1   -0.31    0.90
   2  -8   1    0.36    0.87
   2   8   1    0.69    0.79
  -2   8  -1    0.17    0.72
   2  -8   2   24.71    1.58
   2   8   2   22.82    1.55
   2   8   2   24.84    2.12
  -2   8  -2   26.19    3.00
  -2   8  -2   28.27    3.35
   2  -8   2   24.40    2.29
  -2   8  -2   26.81    2.33
   2   8   2   25.03    1.57
   2  -8   2   27.95    2.96
   2  -8   2   24.36    1.59
   2   8   2   24.68    2.68
   2  -8   2   24.70    3.04
  -2  -8  -2   29.60    2.72
  -2  -8  -2   23.24    3.03
   2  -8   2   23.37    2.54
   2   8   2   26.94    2.92
  -2   8  -3   59.68    4.84
  -2   8  -3   57.73    5.13
   2  -8   3   62.08    3.84
  -2   8  -3   60.41    3.79
   2  -8   3   57.84    4.55
   2  -8   3   62.29    5.05
   2  -8   3   66.47    4.62
   2   8   3   57.17    4.49
  -2  -8  -3   61.10    4.22
   2  -8   4   58.22    2.98
   2   8   4   55.83    3.68
  -2   8  -4   49.21    4.58
  -2   8  -4   68.21    3.88
  -2   8  -4   57.65    5.19
   2  -8   4   65.87    5.18
   2  -8   4   63.06    4.66
   2   8   4   60.92    4.55
  -2  -8  -4   61.88    4.22
   2   8   5  130.15    6.83
  -2   8  -5  137.06    8.44
  -2   8  -5  134.00    8.84
  -2   8  -5  141.65    6.78
   2  -8   5  142.30    8.61
   2   8   5  149.21    7.99
  -2  -8  -5  136.88    7.41
  -2   8  -6  181.39   10.48
   2   8   6  172.03    8.79
  -2   8  -6  206.96   11.57
  -2  -8  -6  183.06    8.64
  -2   8  -6  197.26    8.81
  -2   8  -6  197.34    8.70
  -2  -8  -6  186.65   10.39
   2  -8   6  187.71   10.69
   2   8   6  196.63    9.95
  -2   8  -7    0.77    0.81
   2   8   7    1.82    0.96
  -2   8  -7   -0.46    1.27
  -2   8  -7   -0.40    0.97
  -2  -8  -7    0.56    0.72
  -2   8  -7   -0.20    0.74
  -2  -8  -7    1.89    1.25
   2  -8   7    1.22    1.18
   2   8   7   -1.47    1.01
   2   8   8   68.57    4.58
  -2   8  -8   72.44    6.31
  -2  -8  -8   61.39    5.47
  -2   8  -8   63.36    3.98
  -2  -8  -8   70.81    4.50
  -2   8  -8   68.26    4.56
   2  -8   8   70.16    5.77
   2   8   8   71.91    5.13
   2   8   9    0.93    1.06
  -2  -8  -9    0.80    1.22
  -2  -8  -9    0.24    0.78
  -2   8  -9   -0.25    0.85
   2  -8   9   -0.88    1.28
  -2   8  -9   -0.49    0.82
  -2  -8 -10   39.89    4.28
  -2   8 -10   31.23    2.65
  -2   8 -10   36.36    3.47
  -2  -8 -10   29.53    3.22
   2  -8  10   32.75    4.14
   2   8  10   41.11    3.80
   2  -8  11    1.91    1.45
  -2   8 -11    4.48    1.50
  -2  -8 -11    1.16    1.10
  -2  -8 -11    1.68    1.54
   2   8  11    3.00    1.50
  -2   8 -12   -0.99    1.36
  -2  -8 -12    0.87    1.53
   2   8  12    0.34    1.54
  -2  -8 -12   -0.94    1.19
  -2   8 -12    0.97    1.29
   2  -8  12    0.50    1.29
   2   8  13   -2.80    2.03
  -2  -8 -13    2.23    1.73
  -2   8 -13    1.04    1.28
  -2  -8 -13    1.70    1.28
   2  -8  13    2.07    1.57
   2   8  14    5.68    1.94
  -2  -8 -14    5.94    2.19
  -2   8 -14    8.90    2.24
  -2  -8 -14    9.46    2.23
   2  -8  14    5.83    2.24
   2   8  15    0.36    1.18
  -2   8 -15    0.39    1.48
  -2  -8 -15   -0.39    1.46
  -2   9  15    0.44    1.83
  -2   9  14   26.55    3.58
   2   9 -14   22.33    3.71
   2   9 -13   64.53    6.17
  -2  -9  13   53.08    6.11
  -2   9  13   59.46    5.22
   2   9 -12    2.02    1.67
  -2   9  12    3.16    1.67
  -2  -9  12    1.24    1.70
  -2   9  12    3.12    1.49
  -2  -9  12   -0.67    1.50
   2   9 -11   92.39    6.92
   2   9 -11  111.53    8.02
  -2  -9  11   94.59    6.85
   2  -9 -11   85.42    6.85
  -2  -9  11   99.68    8.32
   2  -9 -11   91.62    5.71
  -2   9  11  102.34    6.56
   2   9 -11  100.85    5.95
  -2  -9  11  104.22    6.50
  -2   9  10    7.66    1.66
   2   9 -10    5.42    1.41
  -2  -9  10    6.70    1.55
   2  -9 -10    4.67    1.34
  -2  -9  10    7.23    1.82
   2   9 -10    4.73    1.82
   2   9 -10    3.39    1.67
  -2  -9  10   10.46    2.67
   2  -9 -10    5.38    1.91
   2  -9  -9   36.19    2.92
   2   9  -9   35.48    2.97
  -2   9   9   33.67    3.22
  -2  -9   9   33.19    3.16
  -2  -9   9   27.49    3.32
   2   9  -9   38.39    4.52
   2   9  -9   27.96    3.64
   2  -9  -9   34.75    3.80
  -2   9   9   30.57    2.93
  -2  -9   9   37.41    3.10
  -2  -9   9   36.48    4.62
   2   9  -9   36.86    2.86
   2  -9  -8   39.89    2.89
   2   9  -8   36.01    2.87
  -2  -9   8   40.30    3.31
  -2   9   8   37.56    3.23
  -2  -9   8   43.54    3.86
   2   9  -8   38.61    4.20
   2  -9  -8   35.37    3.82
  -2  -9   8   44.39    3.33
  -2   9   8   38.25    4.38
  -2   9   8   40.87    3.23
  -2  -9   8   40.42    4.83
   2   9  -8   40.17    2.91
  -2   9   7    2.51    0.92
  -2  -9   7    2.35    0.88
   2  -9  -7   -0.40    1.00
   2   9  -7    2.24    0.97
  -2  -9   7    2.68    1.10
  -2   9   7    1.63    0.72
  -2  -9   7    1.83    0.85
  -2   9   7    0.88    1.06
  -2   9   7    0.89    1.08
  -2  -9   7    4.23    1.94
   2  -9  -7    4.37    1.54
   2   9  -7    0.39    1.05
   2  -9  -6    0.75    0.76
   2   9  -6    0.82    0.78
  -2   9   6    1.14    0.52
  -2  -9   6    2.87    1.03
  -2   9   6    1.85    0.85
   2  -9  -6    1.90    0.70
  -2   9   6    1.34    0.70
  -2   9   6    3.51    1.50
  -2  -9   6    1.10    0.68
  -2  -9   6    2.57    1.49
   2  -9  -6    0.30    0.63
   2  -9  -6    0.99    1.05
   2   9  -6    0.76    0.81
   2   9  -5    9.58    1.15
   2  -9  -5   10.32    1.13
   2  -9  -5   12.90    1.47
  -2   9   5   11.02    1.74
   2   9  -5   13.92    2.02
  -2   9   5   12.56    2.51
  -2  -9   5   17.00    2.96
   2  -9  -5   14.63    2.34
   2  -9  -5    9.42    1.05
   2   9  -5   10.50    1.15
   2   9  -4   -0.26    0.50
  -2  -9   4    0.18    0.59
  -2   9   4   -0.24    0.83
   2  -9  -4    0.30    0.56
  -2   9   4    1.29    1.11
   2   9  -4    0.55    0.88
  -2  -9   4   -0.49    1.09
   2  -9  -4   -0.32    1.05
   2  -9  -4    0.21    0.36
   2   9  -4    0.44    0.46
   2   9  -3    0.70    0.34
  -2  -9   3    0.15    0.79
  -2   9   3    2.39    1.14
   2  -9  -3    0.31    1.02
   2  -9  -3    0.16    0.60
   2   9  -3    1.41    1.00
  -2   9   3    2.14    1.42
  -2  -9   3    0.47    1.22
   2   9  -3    0.81    0.33
  -2   9   2  187.15    9.60
  -2  -9   2  175.48    8.15
   2   9  -2  180.83    9.55
  -2   9   2  180.92   10.75
   2  -9  -2  182.25    9.71
  -2  -9   2  181.37   10.88
   2  -9  -2  190.41    8.72
  -2   9   1  306.77   13.42
   2  -9  -1  297.07   14.27
   2   9  -1  313.58   14.38
  -2   9   1  306.96   15.56
  -2   9   1  286.00   14.17
   2  -9  -1  308.09   13.42
   2   9  -1  306.78   15.01
  -2   9   0   89.61    6.20
  -2   9   0  110.39    7.50
  -2   9   0   91.07    5.34
   2   9   0   89.48    6.04
   2  -9   0  111.87    7.35
   2  -9   0   96.93    5.64
   2   9   0   93.99    6.54
  -2   9  -1  162.89    8.96
  -2  -9  -1  137.39    6.37
  -2   9  -1  152.16    9.55
  -2   9  -1  168.21    7.75
   2   9   1  152.18    8.50
   2  -9   1  170.04    9.68
   2  -9   1  155.55    8.03
   2   9   1  165.27    9.16
  -2   9  -2    0.56    0.83
   2   9   2    0.15    0.62
   2  -9   2    0.37    0.63
  -2   9  -2    0.69    1.05
   2   9   2    0.93    0.89
  -2   9  -2    0.44    0.99
   2  -9   2   -0.81    1.17
   2   9   2    0.34    0.99
   2  -9   2   -0.26    0.90
   2  -9   3  314.43   12.47
  -2   9  -3  310.95   15.54
   2   9   3  337.96   13.64
   2  -9   3  345.31   13.85
  -2   9  -3  362.66   16.79
  -2   9  -3  395.92   14.33
   2  -9   3  313.67   12.49
   2   9   3  288.39   12.46
   2   9   3  333.63   15.37
   2  -9   3  342.90   16.24
  -2  -9  -3  357.20   16.65
   2   9   3  346.07   15.55
   2  -9   4   18.92    1.19
  -2   9  -4   25.36    3.22
  -2   9  -4   29.09    2.50
  -2   9  -4   27.35    3.58
   2  -9   4   29.67    3.53
   2   9   4   26.39    2.97
  -2   9  -5    2.45    0.95
   2   9   5    1.25    0.82
   2  -9   5    1.37    0.55
  -2   9  -5    2.42    1.40
  -2   9  -5    2.37    1.30
  -2   9  -5    2.78    1.47
   2  -9   5    2.97    1.40
   2   9   5    1.92    1.14
   2   9   6   61.57    4.21
  -2   9  -6   65.19    5.65
  -2   9  -6   69.10    6.15
  -2   9  -6   74.41    4.36
   2  -9   6   72.79    5.93
   2   9   6   72.17    5.25
  -2   9  -7    0.35    0.75
   2   9   7    0.59    0.83
  -2   9  -7   -1.01    1.23
  -2   9  -7   -0.43    1.19
  -2   9  -7   -0.18    0.67
   2  -9   7    0.90    1.30
   2   9   7   -0.32    0.93
  -2   9  -8    8.51    1.49
   2   9   8   11.94    1.79
  -2   9  -8   13.06    2.60
  -2   9  -8    7.21    2.29
  -2  -9  -8   10.39    2.44
  -2   9  -8   10.29    1.67
  -2  -9  -8    8.51    1.56
   2  -9   8   10.09    2.40
   2   9   8    8.18    1.81
   2   9   9   19.39    2.71
  -2  -9  -9   19.16    3.15
  -2  -9  -9   16.29    2.16
  -2   9  -9   16.40    2.23
   2  -9   9   22.50    3.37
  -2   9  -9   16.31    1.89
  -2  -9 -10   24.16    2.82
  -2   9 -10   27.75    3.04
   2  -9  10   30.63    4.02
   2   9  10   31.62    3.42
  -2  -9 -10   26.57    3.77
  -2  -9 -11   53.87    4.42
  -2   9 -11   56.33    4.55
   2  -9  11   53.67    5.60
   2   9  11   56.64    4.82
  -2  -9 -11   58.80    5.63
  -2   9 -12   81.10    5.78
  -2  -9 -12   74.83    5.51
   2  -9  12   69.01    6.51
   2   9  12   79.48    5.92
  -2  -9 -12   66.21    6.30
  -2   9 -13   51.49    4.60
   2  -9  13   48.01    5.38
   2   9  13   39.68    4.17
  -2  -9 -13   42.64    4.93
  -2   9 -14   26.34    3.46
   2  -9  14   27.98    4.16
  -2   9 -15   67.77    5.77
  -2  10  13    4.59    2.10
  -2  10  12   33.71    3.57
  -2 -10  12   29.95    3.72
  -2 -10  12   26.60    4.51
   2 -10 -12   30.49    4.00
   2  10 -12   37.67    4.80
   2  10 -12   28.82    3.86
  -2  10  11    2.93    1.29
  -2 -10  11    1.12    1.14
  -2 -10  11    0.63    1.63
   2 -10 -11    1.73    1.68
   2  10 -11   -0.53    1.54
   2  10 -11    0.43    1.40
  -2  10  10   19.71    2.46
   2  10 -10   21.84    3.28
   2  10 -10   22.59    3.70
  -2 -10  10   18.62    2.76
  -2 -10  10   17.29    3.47
   2 -10 -10   17.44    3.01
  -2  10   9   11.53    1.83
   2  10  -9    9.23    2.39
   2  10  -9   16.62    3.15
  -2 -10   9   13.81    2.26
  -2  10   9   12.31    2.78
  -2 -10   9   20.40    3.55
   2 -10  -9   10.91    2.39
  -2  10   8   -0.20    0.68
  -2 -10   8    0.56    0.81
   2  10  -8    0.89    1.36
  -2  10   8   -0.50    1.22
  -2 -10   8    2.32    1.50
   2 -10  -8   -0.39    1.19
  -2  10   7   59.35    3.87
  -2  10   7   54.67    2.97
  -2  10   7   55.64    3.07
  -2 -10   7   62.25    4.49
   2 -10  -7   68.36    5.49
  -2 -10   7   76.97    6.71
   2  10  -7   68.45    3.56
  -2  10   7   63.47    3.76
  -2  10   7   70.55    6.20
  -2  10   6    5.75    1.30
  -2  10   6    6.81    2.10
  -2 -10   6    8.99    2.42
   2 -10  -6    4.16    1.67
   2  10  -6    5.89    0.88
  -2  10   5   89.11    5.38
  -2 -10   5   85.70    4.82
   2  10  -5   86.46    5.75
   2 -10  -5   91.27    6.27
  -2  10   5   76.47    6.55
  -2 -10   5   90.30    7.33
   2  10  -5   73.08    3.52
  -2  10   4    0.55    0.94
   2 -10  -4    1.80    1.36
   2 -10  -4    0.67    0.67
  -2  10   4    0.96    1.32
   2  10  -4   -0.31    1.08
  -2 -10   4    2.15    1.39
  -2 -10   4    0.48    0.69
  -2 -10   3   85.20    4.64
  -2  10   3   82.00    5.73
   2  10  -3   93.80    6.10
   2 -10  -3   86.39    6.21
  -2  10   3   84.86    6.99
  -2 -10   3   92.26    7.34
   2 -10  -3   92.03    5.10
  -2  10   2    1.27    1.01
   2 -10  -2    0.35    1.17
   2 -10  -2    0.61    0.70
   2  10  -2    0.33    0.90
  -2  10   2   -0.48    1.09
  -2 -10   2    1.54    1.33
  -2 -10   2    0.60    0.60
  -2  10   1  173.08   10.86
  -2  10   1  166.38    9.61
   2  10  -1  166.48    9.55
   2 -10  -1  180.51   10.82
   2 -10  -1  186.69    8.87
  -2  10   0  123.03    8.87
  -2  10   0  129.01    8.07
   2  10   0  139.04    8.14
   2 -10   0  148.84    9.49
   2 -10   0  140.95    7.39
   2  10   0  122.26    8.26
  -2  10  -1    3.89    1.78
   2  10   1    3.46    1.38
   2  10   1   -0.40    1.20
   2 -10   1    3.23    1.53
  -2 -10  -1    1.92    0.47
  -2  10  -1    2.58    1.35
   2  10   2    1.75    1.11
  -2  10  -2    0.98    1.27
   2  10   2    0.78    1.07
   2 -10   2    1.39    1.34
  -2 -10  -2    0.70    0.54
  -2  10  -2   -0.38    1.27
   2 -10   2    1.47    0.75
  -2  10  -3    0.81    0.93
   2  10   3    0.86    0.64
   2 -10   3    1.70    0.85
  -2  10  -3    1.99    1.09
  -2  10  -3    0.49    1.19
   2  10   3    1.07    1.09
   2 -10   3    0.92    1.19
   2  10   3   -1.49    1.02
  -2 -10  -3    0.49    1.18
  -2  10  -4   -0.20    0.86
   2  10   4    0.16    0.71
  -2  10  -4   -0.41    1.07
   2  10   4   -0.08    0.27
  -2  10  -4   -0.50    1.20
   2  10   4   -0.37    0.76
   2  10   4   -0.04    0.27
   2 -10   4    0.46    1.28
  -2 -10  -4   -0.49    1.26
   2  10   4    0.36    1.05
  -2  10  -5   13.13    1.87
   2  10   5   12.27    1.63
  -2  10  -5   10.05    2.60
  -2  10  -5   14.16    2.58
   2  10   5   13.24    2.51
  -2  10  -5   12.04    2.60
   2 -10   5    8.05    2.08
   2  10   5   13.61    2.29
  -2  10  -6  109.14    8.32
  -2  10  -6  109.00    7.73
   2  10   6   96.86    5.66
  -2  10  -6  121.44    6.15
   2 -10   6  106.22    7.83
   2  10   6   97.05    6.76
  -2  10  -7   32.65    2.79
   2 -10   7   32.06    4.10
   2  10   7   31.67    3.52
  -2  10  -7   30.73    4.05
  -2  10  -7   24.68    3.96
   2 -10   8   39.00    4.53
   2  10   8   33.46    3.65
  -2  10  -8   29.96    4.11
  -2  10  -8   37.61    4.81
   2  10   9   26.97    3.27
  -2  10  -9   20.55    3.71
   2 -10   9   21.65    3.50
  -2  10  -9   19.27    2.39
   2  10  10   -1.82    1.38
   2 -10  10    0.53    1.08
  -2  10 -10   -0.74    1.11
  -2 -10 -10   -0.50    1.58
   2  10  11   34.73    3.94
   2 -10  11   36.21    4.65
  -2  10 -11   44.18    3.78
  -2 -10 -11   28.03    4.23
   2  10  12    8.54    2.19
   2 -10  12    7.21    2.34
  -2  10 -12    5.37    1.63
  -2 -10 -12    2.09    1.92
   2  10  13    1.87    1.57
   2 -10  13    1.70    1.72
   2  11 -12   27.58    3.86
   2  11 -11    9.77    2.40
   2  11 -11   10.94    2.81
   2  11 -10   36.93    4.62
   2 -11 -10   46.22    5.05
  -2  11  10   51.26    5.60
  -2 -11  10   47.72    5.86
   2  11 -10   50.71    5.69
   2  11  -9   27.15    3.91
   2  11  -9   21.95    3.88
  -2  11   9   31.16    4.37
  -2 -11   9   28.11    4.33
   2 -11  -9   24.85    3.66
  -2  11   8   29.09    4.42
   2 -11  -8   36.92    4.23
  -2 -11   8   30.65    4.63
   2  11  -8   30.69    4.34
  -2 -11   7    1.24    1.39
   2 -11  -7    2.57    1.57
  -2  11   7    0.54    1.40
   2 -11  -6   81.66    6.48
  -2  11   6   72.43    6.80
  -2 -11   6   85.16    7.57
  -2  11   6   82.90    5.25
  -2  11   5    0.54    1.47
   2  11  -5   -0.34    1.09
   2 -11  -5   -0.83    1.43
  -2 -11   5   -0.60    1.35
  -2  11   5   -0.27    0.97
   2  11  -4    2.46    1.21
  -2  11   4    1.08    1.48
   2 -11  -4    3.30    1.69
  -2 -11   4    0.59    1.21
  -2  11   4    2.12    1.21
  -2 -11   3    4.65    1.85
   2  11  -3    3.64    1.34
  -2  11   3    3.77    1.72
  -2  11   3    4.93    1.65
  -2  11   2   48.73    5.45
   2  11  -2   53.30    4.74
  -2 -11   2   60.28    6.01
   2 -11  -2   56.91    5.71
  -2  11   2   50.71    4.57
  -2  11   1    9.17    2.38
   2  11  -1    4.21    1.59
  -2  11   1    7.74    1.98
   2 -11  -1    6.27    2.10
   2  11   0   59.53    5.09
  -2  11   0   58.67    5.82
   2 -11   0   58.36    5.87
  -2  11   0   54.86    5.06
  -2  11  -1   28.34    3.96
   2  11   1   20.65    3.03
   2 -11   1   24.08    2.36
  -2  11  -1   28.23    3.56
   2 -11   1   23.23    3.68
   2  11   1   22.81    3.30
  -2  11  -2   82.37    6.30
   2  11   2   78.85    6.07
  -2  11  -2   93.78    7.29
  -2  11  -2   72.60    6.67
  -2 -11  -2   68.46    3.69
   2 -11   2   77.49    4.55
   2 -11   2   84.99    6.98
   2  11   2   79.71    6.16
   2  11   3   22.00    3.19
  -2  11  -3   24.08    3.72
  -2  11  -3   27.27    3.61
   2 -11   3   31.89    4.16
  -2 -11  -3   35.02    4.49
   2  11   3   21.51    3.17
  -2  11  -4   39.46    4.40
   2 -11   4   44.11    4.98
  -2 -11  -4   36.55    4.66
   2  11   4   41.56    4.28
  -2  11  -4   34.93    4.51
   2  11   4   33.93    4.03
  -2  11  -5   10.92    2.82
  -2  11  -5   13.46    2.79
   2 -11   5   12.14    2.68
   2  11   5   11.41    2.29
  -2 -11  -5   11.96    2.81
   2  11   5   11.41    2.43
  -2  11  -5   12.93    2.83
  -2  11  -6   15.22    3.30
  -2  11  -6   11.55    2.73
   2 -11   6   13.80    2.88
   2  11   6   15.91    2.62
   2  11   6   16.40    2.89
  -2  11  -7   -1.18    2.42
  -2  11  -7    1.50    1.58
   2 -11   7   -0.54    1.30
   2  11   7   -0.39    1.17
   2  11   7    0.47    1.35
  -2  11  -8   19.08    3.53
  -2  11  -8   26.13    4.21
   2  11   8   34.12    3.72
   2 -11   8   22.22    3.73
  -2  11  -9    9.05    2.68
  -2  11  -9    3.02    2.29
   2  11   9    4.61    1.77
   2 -11   9    5.51    2.21
   2  11  10    8.08    2.05
   2 -11  10   10.71    2.70
   2  11  11   -1.15    1.65
   2 -11  11   -0.57    1.64
   2  11  12   19.20    2.97
   2 -11  12   14.52    3.21
   2  12 -11    2.01    1.78
   2  12 -10    1.56    1.65
   2 -12  -9   28.66    4.08
  -2 -12   9   29.17    4.62
   2  12  -9   33.45    4.57
  -2  12   8   16.61    3.38
   2 -12  -8   11.89    2.76
  -2 -12   8    9.36    2.64
   2  12  -8   14.63    3.21
   2 -12  -7    3.32    1.94
  -2 -12   7    2.00    1.73
   2  12  -7    2.88    1.98
  -2  12   7    1.18    1.44
   2 -12  -6    6.58    2.20
  -2  12   6    3.52    1.94
  -2 -12   6    5.95    2.35
   2  12  -6    5.01    2.34
   2  12  -5  174.11   10.07
   2 -12  -5  181.46   10.94
  -2  12   5  192.22   12.14
  -2 -12   5  186.41   12.33
  -2  12   5  172.20    9.50
  -2 -12   4   20.77    3.86
   2  12  -4   16.68    2.78
  -2  12   4   23.72    4.01
  -2  12   4   15.13    2.51
  -2  12   3   49.23    5.61
   2  12  -3   36.90    4.11
   2 -12  -3   38.29    4.98
  -2 -12   3   46.42    5.57
  -2  12   3   38.15    4.02
  -2  12   2   18.49    3.56
   2  12  -2   18.61    2.89
  -2  12   2   18.68    2.85
  -2 -12   2   19.41    3.60
   2 -12  -2   16.89    3.36
  -2  12   1   22.88    3.85
   2  12  -1   35.37    3.98
  -2  12   1   30.14    3.74
   2 -12  -1   38.80    4.93
   2 -12   0   -0.58    1.40
  -2  12   0    0.59    1.52
   2  12   0    0.86    1.25
  -2  12   0   -0.42    1.28
   2 -12   1    5.76    2.12
  -2  12  -1    4.67    2.08
   2  12   1    5.63    1.95
  -2  12  -1    5.23    1.92
   2 -12   2    6.93    2.34
   2  12   2   12.18    2.49
  -2  12  -2   15.10    3.08
  -2  12  -2   14.40    3.28
  -2  12  -2   11.76    2.59
  -2  12  -3   10.97    2.71
   2  12   3    9.25    2.30
  -2  12  -3    9.82    2.55
  -2 -12  -3    5.57    1.02
   2 -12   3   11.43    2.83
  -2 -12  -3   10.46    2.72
   2  12   3    7.12    2.02
   2  12   4   -0.45    1.24
  -2  12  -4    1.16    1.76
  -2 -12  -4    1.06    0.76
  -2  12  -4    1.45    1.53
   2 -12   4    0.57    1.29
   2  12   4    1.31    1.33
  -2 -12  -4    1.25    1.61
  -2  12  -5   62.27    6.31
   2  12   5   80.26    6.56
  -2  12  -5   80.78    7.61
   2 -12   5   84.54    7.38
  -2 -12  -5   75.06    7.27
   2  12   5   94.80    6.83
   2  12   6   -0.48    1.38
  -2  12  -6    1.26    1.73
  -2  12  -6    3.09    1.89
   2 -12   6    0.58    1.40
   2  12   6    0.42    1.35
  -2 -12  -6    2.40    2.05
  -2  12  -7   66.89    6.54
   2  12   7   73.39    6.48
  -2  12  -7   64.55    6.97
   2 -12   7   71.38    6.84
   2  12   7   79.40    6.18
   2  12   8   24.96    3.88
  -2  12  -8   25.16    3.98
  -2  12  -8   24.64    4.30
   2 -12   8   21.52    3.80
   2  12   8   24.72    3.39
   2  12   9   92.88    7.76
  -2  12  -9   92.26    8.51
   2  12   9   99.92    7.09
   2 -12   9   78.29    7.45
   2  12  10    6.92    2.02
   2 -12  10    6.54    2.51
   2  13  -9    7.47    2.85
   2  13  -8   54.00    6.02
  -2 -13   6    2.13    2.06
   2  13  -6    0.60    1.90
  -2  13   6    1.29    1.86
  -2 -13   5   17.62    3.69
   2  13  -5   13.33    3.31
  -2  13   5   13.46    3.15
  -2  13   4   31.02    3.62
  -2  13   4   34.41    4.87
  -2 -13   4   25.33    4.51
   2 -13  -4   31.83    4.69
   2  13  -3   16.00    2.74
  -2  13   3   12.20    3.21
  -2  13   3   12.25    2.58
  -2 -13   3   14.56    3.28
   2 -13  -3   17.87    3.64
   2  13  -2   -0.90    1.48
  -2  13   2   -0.64    1.76
  -2  13   2    0.41    1.45
  -2 -13   2   -1.36    1.77
   2 -13  -2   -0.66    1.34
   2  13  -1    5.50    1.88
  -2  13   1    4.45    2.10
  -2  13   1    1.72    1.68
  -2 -13   1    0.67    1.86
   2 -13  -1    4.46    2.11
   2 -13   0   21.50    3.86
  -2  13   0   14.58    3.46
   2  13   0   20.72    3.36
  -2  13   0   20.72    3.30
   2 -13   1    4.46    2.33
  -2  13  -1    2.52    1.92
   2  13   1    0.48    1.51
  -2  13  -1    1.87    1.49
   2 -13   2   28.23    4.42
  -2  13  -2   33.54    4.60
   2  13   2   32.15    4.11
  -2  13  -2   24.67    4.29
  -2  13  -2   23.70    3.66
  -2 -13  -3    3.30    2.01
   2 -13   3    1.87    1.52
  -2  13  -3    2.48    1.71
   2  13   3    4.33    1.92
  -2  13  -3    5.50    2.24
   2  13   4   77.91    6.75
  -2  13  -4   89.54    7.76
  -2  13  -4   77.32    7.69
   2 -13   4   87.62    7.84
  -2 -13  -4   79.75    7.80
  -2  13  -4   79.34    6.97
  -2  13  -5   59.99    6.08
   2  13   5   59.24    5.82
  -2  13  -5   62.99    6.95
  -2 -13  -5   56.08    6.52
   2 -13   5   61.71    6.65
   2  13   5   65.85    5.87
   2  13   6   19.02    3.35
  -2  13  -6   21.60    4.08
  -2  13  -6   18.57    3.51
  -2 -13  -6   27.39    4.50
   2  13   6   21.20    3.34
   2 -13   6   21.91    4.01
   2  13   7   12.17    2.87
   2 -13   7   11.86    2.90
   2  13   7   15.59    2.81
   2 -13   8   -0.62    1.60
   2  13   8   -0.44    1.52
   2  13   9   -0.88    1.45
  -2  14   2   83.55    8.12
   2 -14  -2  103.43    8.96
  -2  14   2   94.61    7.14
  -2  14   1   28.57    4.54
  -2  14   1   26.47    3.74
   2 -14  -1   21.16    4.06
   2  14   0    4.03    2.02
  -2  14   0   10.10    2.90
  -2  14   0    3.34    1.76
   2 -14   0    4.80    2.36
  -2  14  -1    0.67    1.62
   2  14   1    0.52    1.42
  -2  14  -1    0.99    1.70
   2 -14   1   -0.68    1.88
  -2  14  -2    1.98    2.10
   2  14   2    0.52    1.26
  -2  14  -2    1.03    1.56
   2 -14   2    0.68    1.64
  -2  14  -3   38.69    5.22
   2  14   3   30.76    4.17
  -2  14  -3   33.38    4.53
   2 -14   3   40.59    5.41
   2  14   4   80.50    7.08
  -2  14  -4   89.07    8.03
   2  14   5    1.60    1.83
   2  14   7    3.69    1.94
  -2  15   1   -0.48    1.91
   3   0 -17   31.78    4.06
   3   0 -17   48.22    4.90
   3   0 -16    1.21    1.39
   3   0 -16    0.41    1.46
   3   0 -15   66.34    5.52
   3   0 -15   50.48    4.93
   3   0 -14   -0.74    1.47
  -3   0  14   -0.99    0.96
   3   0 -14   -0.38    1.21
   3   0 -13  255.84   12.24
   3   0 -13  210.91   11.84
   3   0 -12   -0.70    1.11
   3   0 -11  267.86   13.50
  -3   0  11  285.46   12.35
   3   0 -10   -0.11    0.51
  -3   0  10   -0.17    0.65
   3   0  -9    0.65    0.51
   3   0  -9    0.94    0.95
  -3   0   9    0.89    0.54
   3   0  -8    0.28    0.74
  -3   0   8    0.39    0.45
   3   0  -7  159.06    8.45
  -3   0   7  157.93    7.13
   3   0  -7  174.35    8.61
  -3   0   6    0.19    0.31
  -3   0   6   -0.22    0.46
   3   0  -6    0.23    0.63
  -3   0   5  308.87   12.49
   3   0  -5  328.09   13.86
  -3   0   5  319.29   13.82
  -3   0   4   -0.07    0.28
  -3   0   4   -0.08    0.27
  -3   0   4   -0.17    0.51
   3   0  -4    0.10    0.21
   3   0  -4   -0.17    0.50
  -3   0   4    0.19    0.42
  -3   0   3 1608.05   61.20
   3   0  -3 1600.06   61.34
  -3   0   3 1663.23   61.41
  -3   0   3 1731.64   62.25
   3   0  -3 1589.83   62.06
   3   0  -3 1694.89   62.28
  -3   0   3 1722.21   62.39
   3   0  -2   -0.15    0.42
   3   0  -2    0.15    0.36
  -3   0   2   -0.07    0.25
  -3   0   2   -0.18    0.29
  -3   0   2   -0.14    0.44
   3   0  -2    0.07    0.26
   3   0  -2    0.62    0.43
   3   0  -2   -0.11    0.35
   3   0  -2    0.08    0.23
   3   0  -1   69.51    3.81
  -3   0   1   64.00    3.39
   3   0  -1   66.91    3.39
   3   0  -1   63.41    3.28
  -3   0   1   68.36    3.25
   3   0  -1   66.21    3.27
   3   0  -1   63.97    3.75
   3   0   0    0.12    0.33
   3   0   0    0.11    0.21
  -3   0   0    0.09    0.28
   3   0   0   -0.19    0.24
   3   0   1  666.53   25.35
   3   0   1  659.44   25.19
   3   0   1  651.40   25.01
   3   0   1  672.38   25.16
   3   0   1  668.12   24.85
   3   0   2    0.12    0.33
   3   0   2   -0.13    0.43
   3   0   2   -0.16    0.43
   3   0   2    0.40    0.46
   3   0   3  216.83    9.75
  -3   0  -3  232.02   10.48
   3   0   3  235.57    9.79
  -3   0  -3  227.53    9.94
   3   0   3  217.84    8.79
  -3   0  -3  229.47    8.66
   3   0   3  224.10    9.79
   3   0   4   -0.14    0.47
  -3   0  -4    0.22    0.41
  -3   0  -4    0.17    0.49
   3   0   4    0.61    0.47
  -3   0  -4    0.07    0.29
   3   0   4    0.15    0.40
   3   0   4   -0.09    0.26
   3   0   5 1925.71   76.69
  -3   0  -5 2160.22   77.65
  -3   0  -5 2014.04   76.91
   3   0   5 2024.56   75.39
  -3   0  -5 2025.00   75.91
   3   0   5 2116.27   76.60
  -3   0  -6    0.55    0.71
   3   0   6    0.31    0.57
  -3   0  -6    0.21    0.61
   3   0   6    0.97    0.67
  -3   0  -6   -0.23    0.36
  -3   0  -6   -0.13    0.42
   3   0   6   -0.15    0.39
   3   0   6    0.72    0.61
  -3   0  -7    3.67    1.16
  -3   0  -7    2.60    0.97
   3   0   7    3.80    0.97
   3   0   7    2.17    0.85
  -3   0  -7    3.47    0.84
  -3   0  -7    2.18    0.59
  -3   0  -8    0.68    0.76
  -3   0  -8    0.26    0.72
   3   0   8    0.39    0.75
  -3   0  -8   -0.19    0.64
  -3   0  -8    0.41    0.47
   3   0   8    0.45    0.65
   3   0   9   94.86    5.80
  -3   0  -9  106.71    7.02
  -3   0  -9  108.70    6.52
  -3   0  -9   97.47    4.92
  -3   0  -9  100.48    5.87
   3   0   9  108.53    6.13
  -3   0 -10    0.31    0.90
  -3   0 -10   -0.40    0.97
   3   0  10   -0.24    0.85
   3   0  10    1.61    1.01
  -3   0 -10   -0.13    0.66
   3   0  11  658.63   26.09
   3   0  11  618.19   25.43
  -3   0 -11  626.88   27.46
  -3   0 -11  696.63   26.76
  -3   0 -11  563.25   24.16
  -3   0 -11  606.80   25.73
   3   0  11  620.36   26.19
  -3   0 -12    0.47    0.86
  -3   0 -12    0.36    1.09
   3   0  12    0.68    1.17
  -3   0 -12   -0.94    0.95
  -3   0 -12   -0.32    0.70
  -3   0 -13  164.71    8.32
  -3   0 -13  207.96   10.79
  -3   0 -13  214.78   11.80
   3   0  13  175.83   10.09
   3   0  14   -0.38    1.21
  -3   0 -14   -0.41    1.18
  -3   0 -14   -0.18    0.87
  -3   0 -14   -0.53    1.20
   3   0  15    6.03    1.89
  -3   0 -15    4.29    1.86
  -3   0 -15    6.31    1.32
  -3   0 -15    5.66    2.27
  -3   0 -16    0.60    1.65
   3   0  16   -0.42    1.39
  -3   0 -16   -0.45    1.38
   3   0  17   80.86    6.55
   3   1 -18    2.58    1.81
   3  -1 -17   19.20    3.11
   3   1 -17   15.62    2.92
   3  -1 -17   20.91    3.43
   3  -1 -16    0.81    1.38
   3   1 -16    2.92    1.62
  -3   1  16    0.21    0.76
   3  -1 -16   -0.41    1.47
   3  -1 -15    7.77    2.18
   3   1 -15    9.72    2.35
  -3   1  15   12.85    1.77
   3  -1 -14   18.43    2.94
   3   1 -14   21.02    3.01
   3  -1 -14   21.62    3.03
   3  -1 -13   19.09    2.79
   3  -1 -13   11.09    2.26
   3   1 -13   13.68    2.57
  -3  -1  13   15.23    2.17
   3   1 -12   45.82    3.05
  -3  -1  12   42.54    3.52
   3  -1 -12   47.11    4.16
   3   1 -11   17.76    1.91
   3   1 -11   16.41    2.61
  -3  -1  11   22.63    2.38
   3   1 -10    0.63    0.68
   3   1 -10    0.66    1.05
  -3  -1  10   -0.19    0.69
   3  -1  -9    1.26    0.95
   3   1  -9    1.63    1.15
  -3   1   9    0.24    0.44
  -3  -1   9    1.40    0.68
   3  -1  -8  705.80   28.18
   3  -1  -8  805.15   30.70
   3   1  -8  747.48   30.88
   3  -1  -8  791.16   30.93
  -3   1   8  766.66   28.76
  -3  -1   8  805.29   29.57
   3  -1  -7   90.39    5.43
  -3  -1   7   90.10    5.48
   3   1  -7   91.44    5.66
   3  -1  -7   88.40    5.55
  -3  -1   7   91.69    4.64
  -3   1   7   80.94    4.01
   3  -1  -6  305.95   12.75
  -3  -1   6  283.55   12.60
   3  -1  -6  257.41   12.48
   3   1  -6  272.72   12.69
  -3  -1   6  286.06   11.61
  -3   1   6  269.37   10.86
   3  -1  -5  340.72   14.11
  -3  -1   5  331.35   14.09
   3  -1  -5  324.81   14.02
   3   1  -5  312.15   14.06
  -3   1   5  317.17   12.35
  -3  -1   5  318.30   13.02
   3  -1  -4    0.89    0.61
  -3  -1   4    2.23    0.75
  -3  -1   4    1.40    0.64
  -3   1   4    2.39    0.36
  -3  -1   4    1.68    0.71
  -3  -1   4    1.40    0.33
  -3   1   4    1.39    0.50
   3  -1  -4    0.85    0.56
   3   1  -4    0.36    0.41
  -3  -1   4    1.58    0.49
   3   1  -4    0.98    0.46
   3  -1  -3  222.10    9.54
  -3  -1   3  202.78    9.51
  -3  -1   3  213.85    9.77
  -3  -1   3  208.75    8.26
   3  -1  -3  213.49    9.47
  -3  -1   3  221.86    9.53
   3  -1  -3  227.23    9.48
  -3   1   3  206.31    9.03
  -3  -1   3  222.41    9.66
   3   1  -3  212.48    9.49
  -3  -1   3  221.38    8.89
   3   1  -3  202.92    8.97
   3  -1  -3  204.94    8.32
  -3   1   3  213.91    8.27
   3  -1  -2  173.07    7.63
  -3   1   2  171.51    7.40
   3  -1  -2  159.94    7.18
   3   1  -2  163.95    7.65
  -3  -1   2  165.72    7.77
   3   1  -2  155.25    6.41
   3  -1  -2  170.33    7.28
   3  -1  -2  156.45    7.06
  -3  -1   2  160.06    7.49
   3  -1  -2  168.96    7.68
   3   1  -2  163.78    7.41
  -3  -1   2  157.56    7.38
  -3   1   2  175.63    6.61
  -3  -1   2  165.39    7.02
   3  -1  -2  155.20    6.58
   3   1  -2  165.12    7.17
   3  -1  -1   62.47    3.58
   3  -1  -1   61.92    3.54
   3   1  -1   65.37    3.74
  -3  -1   1   63.72    3.69
   3  -1  -1   59.99    3.38
   3  -1  -1   67.41    3.19
   3  -1  -1   64.66    3.69
  -3   1   1   66.64    3.61
   3   1  -1   61.73    3.00
   3  -1  -1   61.66    3.48
   3   1  -1   56.99    3.26
  -3  -1   1   57.03    3.27
   3   1  -1   58.77    3.27
   3  -1  -1   60.65    2.97
  -3  -1   1   65.90    3.29
  -3  -1   0   81.60    4.51
   3   1   0   87.05    4.53
  -3   1   0   82.83    4.56
   3  -1   0   81.15    4.49
   3  -1   0   92.82    3.81
   3   1   0   84.41    4.00
  -3  -1   0   86.19    4.07
   3  -1   0   86.95    4.07
   3   1   0   86.01    4.32
   3   1   1    2.66    0.75
  -3  -1  -1    1.77    0.61
   3  -1   1    2.62    0.68
   3   1   1    2.64    0.67
   3  -1   1    2.05    0.53
   3   1   1    2.62    0.64
   3  -1   1    2.69    0.73
  -3  -1  -1    2.14    0.46
   3  -1   1    2.23    0.65
   3   1   2   76.45    4.12
   3  -1   2   78.25    4.05
   3  -1   2   73.72    4.39
   3   1   2   70.29    4.09
   3  -1   2   71.00    4.21
   3  -1   2   74.49    3.98
  -3  -1  -2   75.17    3.39
   3   1   2   75.05    4.11
   3  -1   2   72.52    3.87
   3  -1   3   73.81    4.27
   3  -1   3   69.60    3.87
  -3  -1  -3   74.69    4.10
   3   1   3   70.69    3.36
   3   1   3   69.22    4.02
   3  -1   3   65.85    3.80
   3   1   3   72.76    4.00
   3  -1   4  755.03   28.51
   3   1   4  744.00   28.60
   3  -1   4  713.16   28.39
  -3   1  -4  741.66   29.47
   3   1   4  787.81   28.74
   3   1   4  712.34   27.71
  -3   1  -4  709.51   27.52
  -3  -1  -4  747.23   28.74
  -3  -1  -5  380.18   15.72
   3   1   5  374.70   15.60
  -3   1  -5  374.34   16.37
   3   1   5  384.69   14.56
  -3   1  -5  347.30   14.62
   3  -1   5  367.76   15.42
   3  -1   6  177.00    7.91
  -3  -1  -6  178.60    8.44
   3   1   6  171.76    8.18
  -3  -1  -6  170.50    8.88
  -3   1  -6  181.21    9.15
   3   1   6  184.86    7.29
  -3   1  -6  148.35    6.57
  -3  -1  -6  161.24    7.36
  -3  -1  -6  173.80    7.70
  -3   1  -6  174.18    7.56
   3  -1   6  186.85    8.20
  -3  -1  -7  189.04    8.90
   3  -1   7  182.59    8.21
   3  -1   7  176.42    8.45
  -3  -1  -7  180.31    9.41
  -3   1  -7  179.14    9.46
   3   1   7  173.01    7.55
  -3  -1  -7  177.49    7.69
  -3   1  -7  155.42    6.88
  -3  -1  -7  167.85    8.11
  -3   1  -7  177.22    8.04
   3  -1   7  170.02    8.34
   3  -1   8  113.23    6.06
  -3  -1  -8  126.17    6.79
   3  -1   8  120.10    6.34
  -3  -1  -8  125.92    7.35
  -3   1  -8  124.92    7.33
  -3  -1  -8  107.04    5.44
   3   1   8  111.80    5.49
  -3   1  -8  100.20    4.82
  -3  -1  -8   99.65    5.93
  -3   1  -8  116.49    6.05
   3  -1   8  113.39    6.27
  -3   1  -9   -0.37    0.76
   3  -1   9    0.30    0.92
   3  -1   9    1.67    0.95
  -3  -1  -9   -0.58    1.03
  -3   1  -9    0.68    0.72
  -3  -1  -9    0.46    0.73
  -3  -1  -9    0.44    0.62
   3  -1   9   -1.23    0.90
   3   1   9    0.47    0.59
  -3   1  -9    0.09    0.41
   3  -1  10   31.95    3.01
   3   1  10   28.30    2.77
   3  -1  10   31.09    2.96
   3  -1  10   31.07    3.37
  -3   1 -10   31.14    3.64
  -3  -1 -10   31.07    3.16
  -3  -1 -10   25.18    2.25
  -3   1 -10   23.74    1.93
  -3  -1 -10   28.41    2.87
  -3   1 -10   30.10    2.95
   3   1  10   27.73    2.91
  -3   1 -11    9.61    2.24
   3   1  11    8.45    1.63
   3  -1  11    4.41    1.47
  -3  -1 -11    5.39    1.62
   3   1  11    6.26    1.51
  -3  -1 -11    5.44    1.55
  -3   1 -11    8.92    1.76
  -3   1 -11    5.76    1.03
  -3  -1 -11    5.52    1.19
  -3   1 -12    1.88    1.36
   3   1  12    3.79    1.39
  -3  -1 -12    2.88    1.65
   3   1  12    4.82    1.48
  -3  -1 -12    2.48    1.21
  -3   1 -12    3.48    1.37
  -3   1 -12    2.79    0.79
  -3  -1 -12    3.14    0.96
   3   1  13    5.85    1.65
   3  -1  13    5.31    1.71
  -3  -1 -13    4.22    1.73
  -3  -1 -13    6.25    1.37
  -3   1 -13    4.05    0.99
  -3   1 -13    4.52    1.79
   3  -1  14   10.13    2.25
   3   1  14    8.07    1.98
  -3  -1 -14    8.54    2.35
  -3  -1 -14    6.78    1.38
  -3   1 -14    9.00    1.34
  -3  -1 -14   10.08    2.50
  -3   1 -14    5.87    2.31
   3   1  15    0.39    1.23
   3  -1  15    1.28    1.41
  -3  -1 -15    0.43    1.31
  -3  -1 -15    1.50    1.09
  -3   1 -15    0.80    0.83
  -3  -1 -15    0.56    1.46
  -3   1 -15   -0.56    1.55
   3  -1  16   26.36    3.78
   3   1  16   26.03    3.52
  -3  -1 -16   26.79    3.83
  -3  -1 -16   25.69    4.03
  -3   1 -16   32.55    4.55
   3   1  17   -0.43    1.41
   3  -2 -17   27.66    3.71
   3   2 -17   30.54    3.98
   3   2 -17   34.62    4.47
   3  -2 -17   31.82    4.43
   3   2 -16   -0.85    1.51
   3  -2 -16   -0.81    1.29
  -3   2  16   -0.18    0.71
   3   2 -16   -0.41    1.64
   3  -2 -16    2.07    1.82
  -3   2  15   27.72    2.50
   3  -2 -15   27.93    3.66
   3   2 -15   27.13    3.60
   3  -2 -15   29.28    3.70
   3   2 -15   35.63    4.00
   3  -2 -14   30.00    3.61
  -3   2  14   26.81    2.35
   3   2 -14   24.97    3.46
   3  -2 -14   37.94    4.04
   3   2 -14   33.95    3.80
   3   2 -13  110.64    5.89
   3  -2 -13   98.71    6.68
   3   2 -13   96.86    7.00
  -3   2  13   89.70    5.04
   3   2 -13  101.08    6.78
   3  -2 -13  113.27    7.05
  -3   2  12    6.55    1.11
   3   2 -12    7.58    1.40
   3   2 -12    5.00    1.81
   3  -2 -12    5.29    1.56
  -3  -2  12    6.71    1.51
   3   2 -11   69.51    5.55
   3   2 -11   77.56    4.69
  -3   2  11   73.62    3.94
  -3  -2  11   76.97    4.94
   3   2 -10  220.56   10.07
  -3  -2  10  210.25   10.18
  -3   2  10  212.28    8.98
   3  -2  -9  203.49   10.56
  -3  -2   9  227.09   11.67
   3  -2  -9  209.04   11.09
   3   2  -9  218.79   11.30
  -3  -2   9  218.18   10.15
  -3   2   8   33.47    1.79
   3  -2  -8   44.25    3.42
   3  -2  -8   36.28    3.45
   3   2  -8   38.41    3.60
  -3   2   8   32.62    1.94
  -3  -2   8   34.44    2.77
  -3  -2   7   32.07    2.52
  -3   2   7   30.37    1.68
  -3   2   7   35.45    1.90
   3  -2  -7   40.49    3.16
   3  -2  -7   26.44    2.86
   3   2  -7   37.03    3.37
  -3  -2   7   36.46    3.13
  -3  -2   6  527.77   21.51
  -3   2   6  538.87   20.74
   3  -2  -6  583.81   22.33
   3  -2  -6  545.37   22.44
   3   2  -6  518.08   22.56
  -3  -2   6  524.96   22.25
  -3  -2   5  345.45   14.76
  -3   2   5  380.53   14.39
   3  -2  -5  375.09   15.37
  -3   2   5  347.23   14.99
  -3  -2   5  366.37   15.36
   3   2  -5  362.28   15.78
  -3  -2   5  342.76   15.41
  -3  -2   4  602.11   24.84
  -3   2   4  612.14   24.74
  -3  -2   4  614.60   25.04
  -3   2   4  630.23   24.06
   3  -2  -4  692.70   24.75
  -3  -2   4  604.35   24.67
  -3   2   4  619.74   24.54
   3   2  -4  608.63   25.06
  -3  -2   4  600.38   24.22
   3   2  -4  618.70   24.56
   3  -2  -3    1.39    0.60
  -3  -2   3    1.84    0.63
   3  -2  -3    0.62    0.40
   3   2  -3    1.21    0.61
  -3  -2   3    0.76    0.55
  -3   2   3    1.54    0.56
  -3   2   3    1.35    0.50
  -3  -2   3    1.24    0.57
  -3   2   3    0.91    0.48
   3   2  -3    0.71    0.57
  -3  -2   3    0.76    0.52
  -3  -2   3    1.43    0.51
   3   2  -3    1.87    0.61
   3  -2  -2   12.77    1.46
   3   2  -2   16.17    1.61
  -3  -2   2   14.89    1.64
  -3   2   2   15.43    1.51
  -3   2   2   15.83    1.54
   3  -2  -2   16.09    1.42
   3  -2  -2   14.82    1.55
  -3   2   2   16.45    1.63
  -3  -2   2   16.02    1.55
   3  -2  -2   15.61    1.49
   3   2  -2   14.90    1.56
  -3  -2   2   12.81    1.49
   3   2  -2   15.86    1.52
  -3  -2   2   15.44    1.43
   3  -2  -2   11.79    0.85
   3  -2  -1    6.26    0.81
   3  -2  -1    6.09    0.98
   3   2  -1    5.20    0.94
   3  -2  -1    8.27    1.05
  -3   2   1    7.61    0.97
  -3  -2   1    6.84    1.03
   3  -2  -1    7.00    1.09
  -3   2   1    8.22    1.21
   3  -2  -1    7.77    1.10
   3  -2  -1    6.59    1.01
   3   2  -1    6.23    1.00
  -3  -2   1    5.08    0.89
   3   2  -1    8.44    1.09
   3  -2  -1    8.57    0.76
   3  -2   0  127.35    5.93
  -3   2   0  132.47    5.94
  -3  -2   0  125.41    6.18
   3   2   0  128.84    5.94
   3  -2   0  126.43    5.47
   3  -2   0  128.24    6.35
  -3  -2   0  121.35    5.92
   3   2   0  121.73    5.79
   3   2   0  127.41    6.05
  -3  -2  -1   97.56    4.95
  -3   2  -1   95.95    4.61
   3  -2   1   89.85    4.55
   3   2   1  101.87    4.81
   3  -2   1   92.48    5.10
   3  -2   1   86.62    4.57
   3  -2   1   84.22    3.86
  -3  -2  -1   92.13    4.54
   3   2   1   94.62    4.77
   3  -2   2  276.42   10.85
  -3  -2  -2  259.40   11.24
   3  -2   2  233.80   11.27
   3  -2   2  263.77   11.63
   3  -2   2  261.68   10.85
   3   2   2  268.42   10.67
   3  -2   2  245.13    9.65
   3  -2   2  248.66   10.06
  -3  -2  -2  260.53   10.60
  -3  -2  -2  271.61   11.08
   3   2   2  280.58   11.14
   3  -2   3  324.48   13.06
   3  -2   3  329.30   13.90
   3  -2   3  327.05   14.05
  -3  -2  -3  286.37   13.50
   3  -2   3  306.26   13.02
   3   2   3  292.86   12.96
  -3  -2  -3  313.61   13.29
   3   2   3  315.03   12.72
   3  -2   3  326.20   12.34
  -3  -2  -3  321.73   13.33
   3   2   3  324.51   13.39
   3  -2   4  541.82   21.94
  -3  -2  -4  581.45   22.21
   3  -2   4  543.49   21.77
   3  -2   4  530.47   22.19
   3  -2   4  568.82   22.84
   3  -2   4  548.13   23.00
   3   2   4  547.47   21.40
  -3   2  -4  525.54   21.18
   3  -2   4  591.40   21.27
  -3  -2  -4  543.26   22.19
   3   2   4  550.04   22.17
   3  -2   5  461.30   18.91
  -3  -2  -5  480.48   19.27
   3  -2   5  463.60   19.20
   3  -2   5  450.05   19.63
   3  -2   5  465.98   20.00
  -3   2  -5  516.07   20.08
   3   2   5  441.91   18.21
   3  -2   5  497.86   18.40
  -3   2  -5  458.05   18.29
   3   2   5  432.48   18.96
   3  -2   6    0.25    0.70
  -3   2  -6    0.28    0.63
   3  -2   6   -0.21    0.70
   3   2   6    0.12    0.45
   3  -2   6    0.90    0.61
  -3  -2  -6    0.59    0.56
  -3   2  -6    0.14    0.36
  -3  -2  -6    0.43    0.62
   3  -2   6    0.78    0.72
   3   2   6    0.31    0.59
   3  -2   7   -0.27    0.79
  -3   2  -7   -0.31    0.81
   3  -2   7   -0.22    0.67
   3  -2   7    2.39    0.80
   3   2   7    0.52    0.54
  -3   2  -7    0.22    0.20
  -3  -2  -7    0.80    0.65
  -3   2  -7    0.68    0.54
  -3  -2  -7    0.24    0.73
   3   2   7    1.56    0.78
   3  -2   7    1.04    0.61
  -3  -2  -8  146.69    7.54
   3   2   8  151.33    6.96
   3  -2   8  129.65    6.73
   3  -2   8  132.69    7.50
  -3   2  -8  160.71    8.42
   3  -2   8  138.13    7.17
   3   2   8  139.30    6.38
  -3  -2  -8  128.37    6.47
  -3   2  -8  109.20    5.18
  -3   2  -8  129.15    6.71
   3  -2   8  140.99    7.09
   3   2   9   14.13    1.67
   3  -2   9   11.53    1.83
  -3   2  -9    8.65    0.95
  -3  -2  -9   11.15    1.61
  -3   2  -9   11.54    2.19
   3  -2   9   13.52    2.01
   3  -2   9   14.81    2.28
   3   2   9   12.42    1.93
  -3   2  -9   12.73    1.81
  -3  -2  -9   11.64    1.79
  -3  -2  -9    8.46    1.84
  -3  -2 -10   92.86    5.91
   3   2  10   76.15    5.22
   3  -2  10   75.82    5.59
  -3   2 -10   85.10    6.33
  -3   2 -10   68.22    3.68
   3   2  10   76.21    4.73
  -3  -2 -10   86.35    4.84
  -3  -2 -10   79.59    5.32
  -3   2 -10   76.12    5.18
   3  -2  10   97.68    5.63
   3  -2  11   68.42    4.79
   3   2  11   60.58    4.62
   3   2  11   60.33    4.27
  -3   2 -11   67.11    5.68
  -3  -2 -11   70.22    5.22
   3   2  11   61.02    4.21
  -3  -2 -11   55.19    3.92
  -3   2 -11   48.29    3.02
  -3   2 -11   66.70    4.79
  -3  -2 -11   57.80    4.55
   3   2  11   59.93    4.61
   3   2  12  110.39    6.50
  -3   2 -12  131.42    8.48
   3   2  12  128.92    7.34
  -3  -2 -12  108.50    6.18
  -3   2 -12   96.92    5.16
  -3   2 -12  124.23    7.32
  -3  -2 -12  114.94    7.19
  -3   2 -12  120.22    7.50
  -3  -2 -12  133.30    7.82
   3   2  13   -0.34    0.99
  -3  -2 -13    0.91    1.02
  -3   2 -13   -0.12    0.60
  -3   2 -13   -0.76    1.36
  -3  -2 -13    0.39    1.27
  -3   2 -13    0.50    1.29
  -3   2 -14   28.11    4.06
   3   2  14   28.55    3.32
  -3   2 -14   17.70    1.78
  -3   2 -14   35.35    3.97
  -3  -2 -14   22.86    3.36
  -3  -2 -14   19.60    2.42
  -3  -2 -15   73.95    5.23
   3   2  15   79.58    6.16
   3  -2  15   73.41    6.42
  -3   2 -15   96.31    7.77
  -3  -2 -15  107.52    7.32
  -3   2 -15   89.48    6.87
  -3   2 -16   30.20    4.51
  -3  -2 -16   35.82    4.80
   3   2  16   28.11    3.52
   3  -2  16   31.13    4.05
  -3  -2 -16   24.61    2.91
  -3   2 -16   33.47    4.21
  -3  -2 -16   34.98    4.22
   3   2  17   20.60    3.15
   3  -3 -17   28.13    4.15
   3   3 -17   28.37    3.85
   3  -3 -17   26.02    3.64
   3  -3 -16    6.19    2.21
   3   3 -16    3.68    1.88
   3   3 -16    4.83    1.94
   3  -3 -16    5.67    2.01
  -3   3  15    9.52    1.36
   3  -3 -15    7.84    2.16
   3   3 -15   14.52    2.76
   3  -3 -15   13.64    2.55
   3   3 -15   12.73    2.53
  -3   3  14    1.37    0.69
   3   3 -14   -0.43    1.42
   3  -3 -14    0.37    1.19
   3   3 -14    0.51    0.97
   3  -3 -14    0.74    1.17
   3   3 -14    0.73    1.20
  -3   3  13    5.27    0.96
   3  -3 -13    6.35    1.81
   3   3 -13    3.37    1.65
   3   3 -13    9.82    1.77
   3   3 -13    7.81    1.98
   3  -3 -13    6.52    1.90
  -3   3  12    9.14    1.15
   3  -3 -12   11.05    2.14
   3   3 -12   11.87    2.23
   3   3 -12   10.83    1.90
   3   3 -11   17.32    2.30
  -3   3  11   16.61    1.41
  -3  -3  11   16.92    2.29
  -3  -3  11   19.47    3.12
  -3  -3  10  137.53    8.44
  -3   3  10  117.97    5.28
  -3  -3  10  123.99    6.94
  -3  -3   9  276.33   14.00
   3  -3  -9  261.26   13.36
   3   3  -9  267.18   13.58
   3  -3  -9  276.12   12.80
  -3   3   9  268.12   10.62
  -3  -3   9  290.69   12.56
  -3   3   8   20.11    2.44
  -3  -3   8   20.15    2.42
  -3   3   8   19.12    1.01
  -3   3   8   16.37    1.02
  -3  -3   8   21.74    2.21
   3   3  -8   18.76    2.57
  -3  -3   8   18.53    2.65
   3  -3  -8   16.81    2.16
  -3  -3   7  841.11   33.91
  -3  -3   7  853.81   32.77
   3   3  -7  881.61   32.89
  -3   3   7  864.61   34.57
  -3  -3   7  828.98   34.52
   3   3  -7  877.78   35.19
   3  -3  -7  895.83   34.37
  -3   3   6   -0.23    0.55
  -3  -3   6   -0.23    0.55
  -3  -3   6   -0.18    0.51
  -3  -3   6    0.13    0.29
   3   3  -6    0.27    0.62
   3  -3  -6    0.40    0.71
  -3   3   5  323.57   14.46
  -3  -3   5  329.48   14.47
   3  -3  -5  321.61   12.87
  -3  -3   5  332.20   14.87
  -3   3   5  333.24   13.77
   3  -3  -5  342.23   14.28
  -3   3   5  351.06   14.38
  -3  -3   5  329.60   14.27
  -3   3   5  346.00   14.44
   3   3  -5  348.01   15.03
  -3  -3   5  336.32   14.08
  -3   3   4   42.09    3.06
  -3  -3   4   43.23    3.13
  -3  -3   4   39.05    3.17
   3  -3  -4   41.51    2.30
  -3   3   4   41.56    2.91
  -3   3   4   40.90    2.80
  -3   3   4   35.00    2.95
   3  -3  -4   47.07    2.99
  -3   3   4   43.31    3.02
  -3  -3   4   37.47    2.86
  -3   3   4   42.19    3.07
   3   3  -4   43.78    3.38
  -3  -3   4   42.78    2.88
   3   3  -4   42.55    3.09
  -3  -3   3  364.28   15.27
  -3   3   3  353.03   14.72
   3  -3  -3  362.05   14.22
  -3   3   3  372.28   14.95
  -3   3   3  323.90   14.85
   3  -3  -3  367.45   14.73
  -3   3   3  357.80   15.19
  -3   3   3  360.53   14.93
  -3  -3   3  350.66   14.83
   3   3  -3  365.12   15.39
  -3  -3   3  344.58   15.47
  -3  -3   3  359.88   14.76
   3   3  -3  359.74   15.10
   3  -3  -2   47.73    3.09
   3   3  -2   43.73    2.95
  -3  -3   2   44.15    3.25
  -3   3   2   47.08    2.88
   3  -3  -2   43.24    2.69
  -3   3   2   47.32    3.24
  -3   3   2   47.71    3.05
   3  -3  -2   49.71    2.86
   3  -3  -2   46.87    3.15
   3   3  -2   53.48    3.41
  -3  -3   2   45.68    3.36
   3   3  -2   50.53    3.22
   3   3  -1  183.66    8.29
   3  -3  -1  190.93    8.40
  -3  -3   1  182.69    8.57
   3  -3  -1  186.04    8.18
  -3   3   1  187.99    8.07
   3  -3  -1  190.69    8.15
   3   3  -1  166.93    8.45
  -3   3   1  194.18    8.91
   3   3  -1  192.24    7.99
  -3   3   1  174.34    8.11
   3  -3  -1  190.57    7.94
   3  -3  -1  188.23    8.45
   3   3  -1  182.72    8.38
   3  -3  -1  184.03    8.61
   3   3  -1  199.89    8.73
  -3  -3   1  196.77    8.88
   3   3  -1  174.16    8.49
  -3  -3   0   41.10    2.86
   3  -3   0   41.93    2.79
   3   3   0   41.99    2.97
  -3   3   0   40.94    2.55
   3  -3   0   43.49    2.63
  -3   3   0   43.06    3.28
   3   3   0   41.12    2.54
  -3   3   0   41.46    2.48
   3  -3   0   44.52    2.36
   3   3   0   44.77    2.87
   3  -3   0   48.65    3.24
   3  -3   0   40.07    2.78
  -3  -3   0   44.67    3.00
   3   3   0   45.69    2.99
   3   3   1   53.59    3.17
   3  -3   1   57.90    3.27
   3  -3   1   59.84    3.20
   3   3   1   53.24    3.44
  -3  -3  -1   64.05    3.66
  -3   3  -1   51.04    3.84
  -3   3  -1   56.54    2.85
   3  -3   1   58.93    2.76
   3  -3   1   56.12    3.82
  -3  -3  -1   53.22    3.42
   3   3   1   53.58    3.44
  -3  -3  -1   51.58    3.37
   3   3   2   48.38    2.90
   3  -3   2   49.13    2.93
   3   3   2   51.62    3.22
   3  -3   2   48.58    2.85
   3  -3   2   49.01    3.51
   3  -3   2   53.45    3.68
  -3  -3  -2   50.39    3.20
  -3   3  -2   43.88    3.66
   3  -3   2   45.92    3.26
   3   3   2   48.37    2.97
   3  -3   2   46.15    2.21
   3  -3   2   44.74    2.69
  -3  -3  -2   50.53    3.12
   3   3   2   45.99    3.10
  -3  -3  -2   42.50    3.00
   3   3   3    9.18    1.31
   3  -3   3    9.11    1.15
   3  -3   3   10.45    1.43
   3  -3   3    9.87    1.54
  -3  -3  -3    8.76    1.25
   3  -3   3    7.46    1.24
  -3  -3  -3    7.95    1.18
   3   3   3   10.47    1.39
   3  -3   3    9.80    1.63
   3  -3   3   11.17    1.18
   3   3   3    8.81    1.13
   3   3   4  386.33   15.84
   3  -3   4  377.54   15.83
   3   3   4  381.77   16.12
   3  -3   4  408.50   16.47
   3  -3   4  382.79   15.65
   3  -3   4  383.39   16.37
  -3  -3  -4  379.90   16.53
   3  -3   4  385.16   17.08
   3  -3   4  396.54   16.83
  -3  -3  -4  384.87   16.11
  -3   3  -4  375.98   16.08
   3   3   4  389.92   15.65
   3  -3   4  399.99   15.65
  -3  -3  -4  388.35   16.25
   3  -3   5  944.34   36.46
   3   3   5  975.51   36.49
   3   3   5  892.36   36.51
   3  -3   5  948.74   36.99
   3  -3   5  928.29   37.73
   3  -3   5  941.46   37.40
  -3  -3  -5  939.49   36.74
  -3   3  -5  987.00   36.73
   3   3   5  921.71   36.03
  -3   3  -5  945.34   36.17
   3  -3   5  969.34   36.19
  -3  -3  -5  888.24   36.81
   3   3   6   84.97    4.77
   3  -3   6   88.75    4.79
  -3  -3  -6   87.73    5.20
  -3   3  -6   90.52    5.20
   3   3   6   87.09    5.01
   3  -3   6   90.82    5.34
   3  -3   6   86.64    5.55
   3  -3   6   76.72    5.71
  -3   3  -6   75.81    5.46
   3   3   6   88.85    4.57
  -3  -3  -6   85.47    4.96
  -3   3  -6   86.68    4.71
   3  -3   6   87.67    4.75
   3   3   6   90.80    4.98
   3  -3   6   86.19    4.91
   3   3   7  545.05   20.71
   3  -3   7  482.79   20.46
  -3   3  -7  532.17   21.28
  -3  -3  -7  519.51   21.34
   3  -3   7  514.61   21.26
  -3   3  -7  484.59   21.86
   3  -3   7  498.66   21.61
  -3  -3  -7  489.34   20.68
   3   3   7  517.93   20.31
   3  -3   7  498.12   20.68
  -3   3  -7  480.66   20.53
   3   3   7  508.60   20.82
   3  -3   7  493.04   20.77
   3   3   8   91.75    5.21
   3  -3   8   88.83    5.15
   3   3   8   91.85    5.04
   3  -3   8   97.70    5.11
  -3  -3  -8   97.26    5.69
  -3   3  -8  101.01    5.70
   3  -3   8   97.41    5.57
   3  -3   8   87.09    5.69
  -3   3  -8  103.81    6.34
  -3  -3  -8   94.03    5.14
   3   3   8   98.31    4.84
   3  -3   8  100.96    5.25
  -3   3  -8   84.67    4.97
   3   3   8   79.91    5.13
   3   3   9  330.18   13.60
   3  -3   9  322.57   13.56
   3  -3   9  321.73   13.76
  -3   3  -9  345.68   15.16
   3  -3   9  321.78   14.18
   3   3   9  296.04   13.43
   3   3   9  332.52   13.01
  -3  -3  -9  319.60   13.28
  -3   3  -9  304.82   13.32
  -3  -3  -9  327.09   14.13
  -3   3  -9  335.29   14.10
  -3   3 -10   -0.41    0.83
   3  -3  10   -0.27    0.85
   3   3  10    0.63    0.86
  -3  -3 -10   -0.94    1.24
  -3   3 -10    0.19    0.41
   3   3  10    0.81    1.08
   3   3  10   -0.27    0.70
  -3   3 -10   -0.53    0.88
  -3  -3 -10    0.63    1.09
  -3   3 -10   -0.31    0.99
  -3   3 -11    1.76    1.27
  -3  -3 -11    1.22    1.10
   3   3  11    3.28    1.27
  -3   3 -11    2.70    0.64
   3   3  11    2.58    1.09
  -3   3 -11    1.77    1.02
  -3  -3 -11    4.30    1.41
  -3   3 -11    3.02    1.63
   3  -3  11    3.22    1.34
  -3  -3 -11    2.39    1.29
   3   3  11    4.99    1.48
   3   3  12    1.40    1.00
  -3   3 -12    1.41    1.36
  -3  -3 -12   -0.25    1.06
   3   3  12    0.77    1.15
  -3   3 -12    0.62    0.58
   3   3  12    1.83    1.12
  -3   3 -12    0.32    0.93
  -3  -3 -12   -1.09    1.49
  -3   3 -12   -2.52    1.51
   3   3  13    5.51    1.63
  -3   3 -13    5.52    1.90
  -3  -3 -13    4.73    1.57
  -3   3 -13    3.99    0.84
  -3  -3 -13    3.87    1.75
  -3   3 -13    7.30    2.03
  -3   3 -14   20.64    1.74
   3   3  14   22.49    2.95
  -3   3 -14   27.15    4.05
  -3  -3 -14   21.54    2.77
  -3  -3 -14   28.30    3.64
  -3   3 -14   28.96    3.72
   3   3  15    2.49    1.50
  -3   3 -15    1.69    1.63
  -3  -3 -15    1.16    1.33
  -3  -3 -15    3.46    1.86
  -3   3 -15    4.73    1.89
   3   3  16    5.57    1.71
  -3   3 -16    7.07    2.48
  -3   3 -16    3.17    1.81
  -3  -3 -16    5.01    2.01
  -3  -3 -16    2.07    1.41
   3   3  17    8.04    2.00
   3   4 -17    5.93    2.14
   3   4 -16   18.98    3.23
   3  -4 -16   16.15    3.03
   3  -4 -16   26.66    3.58
   3   4 -16   21.55    3.33
   3   4 -15    0.46    1.32
   3  -4 -15   -0.79    1.35
   3   4 -15   -0.60    1.07
   3  -4 -15    1.16    1.42
   3   4 -15   -0.38    1.53
   3   4 -14   22.20    2.80
   3  -4 -14   22.65    3.18
   3   4 -14   23.88    3.27
   3  -4 -14   18.00    2.92
   3   4 -14   19.02    3.18
  -3   4  14   16.64    1.56
   3   4 -13   19.90    2.67
   3   4 -13   24.09    3.07
   3  -4 -13   16.11    2.68
  -3  -4  13   16.19    2.15
   3  -4 -13   17.36    2.72
  -3   4  13   18.69    1.54
  -3  -4  12  131.15    7.08
  -3  -4  12  127.57    9.09
   3   4 -12  144.16    7.92
  -3   4  12  127.98    5.78
   3   4 -12  146.90    8.16
   3  -4 -12  139.24    8.01
   3   4 -11   16.44    2.37
  -3  -4  11   14.48    1.81
  -3  -4  11   12.37    2.63
  -3   4  11   13.31    1.09
  -3  -4  10  104.28    7.43
   3  -4 -10  103.28    6.39
  -3  -4  10  107.50    5.42
  -3   4  10   95.18    4.18
  -3  -4  10  109.62    6.35
  -3  -4   9   24.31    2.63
   3  -4  -9   26.23    2.81
   3   4  -9   29.93    2.08
  -3  -4   9   29.22    2.18
  -3  -4   9   31.30    3.63
  -3   4   9   27.43    2.97
  -3  -4   9   30.06    3.09
  -3  -4   8   25.80    2.65
   3  -4  -8   30.72    2.89
  -3  -4   8   25.19    1.99
   3   4  -8   29.54    2.22
  -3  -4   8   29.09    3.44
   3   4  -8   25.27    3.16
  -3   4   8   27.34    2.86
  -3  -4   8   29.65    2.94
  -3  -4   7  102.90    5.68
  -3  -4   7   93.00    4.39
  -3   4   7   97.50    5.79
  -3  -4   7   85.45    5.58
   3   4  -7   90.35    6.12
   3  -4  -7   91.44    5.49
  -3  -4   6    4.47    1.05
  -3   4   6    3.63    1.07
  -3  -4   6    5.50    1.32
  -3  -4   6    4.69    0.60
  -3   4   6    3.16    0.96
   3   4  -6    3.80    1.24
   3  -4  -6    6.35    1.31
  -3   4   5   10.29    1.69
  -3   4   5   11.63    1.68
  -3  -4   5   11.22    1.67
   3  -4  -5   13.22    1.62
  -3  -4   5   11.72    1.78
  -3   4   5   13.46    1.81
  -3   4   5   12.65    1.67
  -3  -4   5   12.67    1.66
   3   4  -5   17.31    2.17
  -3  -4   5   11.86    1.61
  -3   4   4  124.20    6.36
  -3  -4   4  116.02    6.26
  -3  -4   4  113.22    6.52
  -3   4   4  124.50    6.05
   3  -4  -4  130.08    6.21
  -3   4   4  115.18    6.39
  -3  -4   4  127.27    6.22
  -3   4   4  123.27    6.64
  -3   4   4  122.83    6.21
   3   4  -4  121.02    6.81
  -3  -4   4  116.10    6.18
   3   4  -4  113.87    6.52
  -3   4   3   84.52    4.39
   3  -4  -3   85.87    4.26
  -3  -4   3   77.90    4.87
  -3   4   3   83.69    4.89
   3  -4  -3   83.69    4.46
  -3   4   3   80.42    4.72
  -3   4   3   86.50    4.62
  -3  -4   3   80.72    4.52
   3   4  -3   82.22    5.10
   3  -4  -3   80.55    3.35
   3   4  -3   87.96    5.14
   3  -4  -2   75.05    4.15
   3   4  -2   74.66    4.07
   3  -4  -2   78.62    4.04
   3   4  -2   72.68    3.52
  -3   4   2   70.13    4.51
   3  -4  -2   70.67    3.89
  -3   4   2   71.92    4.14
   3   4  -2   68.75    3.29
  -3  -4   2   75.07    4.85
   3   4  -2   76.36    4.71
   3  -4  -2   72.30    3.41
   3   4  -2   77.90    4.64
   3   4  -1   56.83    3.49
   3  -4  -1   56.78    3.50
  -3  -4   1   66.33    3.92
   3  -4  -1   58.99    3.59
  -3   4   1   56.80    3.17
   3   4  -1   55.67    3.71
  -3   4   1   65.94    4.27
   3  -4  -1   65.84    3.42
  -3   4   1   61.56    3.49
   3  -4  -1   60.55    3.63
   3   4  -1   59.30    3.57
   3  -4  -1   66.98    4.11
  -3  -4   1   68.89    4.33
   3   4  -1   63.35    4.00
   3   4  -1   66.17    4.10
   3  -4   0   92.17    4.95
  -3  -4   0   89.01    4.92
   3  -4   0   91.93    4.46
   3   4   0   95.14    5.12
  -3   4   0   91.38    4.38
  -3   4   0   87.61    5.53
  -3   4   0   84.47    4.41
   3  -4   0   92.46    4.44
   3  -4   0   95.47    4.88
   3   4   0   90.44    4.80
   3  -4   0   99.06    5.44
  -3  -4   0   91.59    5.32
   3   4   0   94.26    5.24
  -3  -4   0   91.12    4.95
  -3  -4  -1    8.06    1.24
   3  -4   1    9.95    1.11
  -3   4  -1   12.42    1.79
   3  -4   1   10.35    1.46
  -3  -4  -1    8.81    1.14
   3   4   1    9.14    1.38
   3  -4   1   11.35    1.03
  -3   4  -1   11.03    1.07
  -3  -4  -1    8.45    1.32
  -3   4  -1   12.23    1.83
   3  -4   1    8.73    1.45
  -3  -4  -1   11.78    1.50
   3   4   1    8.31    1.28
   3   4   1    8.59    1.09
   3  -4   1    7.41    1.04
   3   4   2   41.53    2.66
   3  -4   2   43.81    2.75
   3   4   2   42.45    3.02
   3  -4   2   44.12    2.66
   3  -4   2   50.44    3.40
  -3   4  -2   45.40    3.75
  -3   4  -2   49.39    3.95
  -3  -4  -2   46.48    3.05
   3  -4   2   41.71    2.36
   3   4   2   48.31    3.11
  -3   4  -2   44.24    2.36
   3  -4   2   46.49    3.60
   3  -4   2   39.83    2.85
  -3  -4  -2   44.65    3.21
   3   4   2   46.84    3.26
  -3  -4  -2   47.94    3.20
   3  -4   3   19.94    1.72
   3   4   3   16.89    1.83
   3  -4   3   16.57    1.57
  -3   4  -3   19.76    2.42
   3  -4   3   20.84    2.42
  -3  -4  -3   17.14    1.85
   3  -4   3   17.65    1.97
  -3   4  -3   19.22    1.19
   3   4   3   20.43    1.84
   3  -4   3   18.87    1.83
  -3  -4  -3   16.17    1.85
  -3  -4  -4    0.17    0.45
  -3   4  -4   -0.17    0.57
   3  -4   4    0.25    0.47
   3   4   4    0.53    0.59
   3  -4   4    0.64    0.78
  -3  -4  -4    0.42    0.55
   3  -4   4   -0.20    0.48
  -3  -4  -4    0.19    0.43
   3  -4   4   -0.28    0.72
   3  -4   4   -0.51    0.44
   3   4   4    0.14    0.51
  -3   4  -4   -0.10    0.24
   3  -4   4   -0.14    0.54
   3   4   4    0.30    0.63
   3   4   5    1.12    0.80
   3  -4   5    0.27    0.81
   3  -4   5    0.45    0.69
   3  -4   5    0.56    0.66
  -3  -4  -5    1.90    0.74
  -3   4  -5    0.57    0.58
  -3  -4  -5    0.80    0.64
   3  -4   5    1.61    0.73
   3   4   5    1.61    0.77
   3  -4   5    0.80    0.66
   3   4   5    2.47    0.75
   3   4   6   61.60    3.92
   3  -4   6   69.42    4.10
   3  -4   6   59.26    4.29
   3   4   6   55.59    3.92
   3  -4   6   54.08    4.39
   3   4   6   64.81    3.84
   3  -4   6   63.73    3.83
  -3   4  -6   65.70    4.20
  -3  -4  -6   61.56    4.16
   3   4   6   66.16    3.81
  -3  -4  -6   62.34    4.22
  -3   4  -6   64.56    3.98
   3  -4   6   58.96    3.93
   3   4   6   51.76    4.04
  -3  -4  -6   67.27    4.35
   3   4   7   10.50    1.46
   3   4   7   11.37    1.54
   3  -4   7    9.10    1.42
   3   4   7    8.42    1.49
   3  -4   7   11.04    1.93
   3  -4   7    9.03    1.71
  -3   4  -7    8.88    1.80
  -3   4  -7   10.49    1.58
  -3  -4  -7    6.84    1.49
   3   4   7    9.18    1.52
   3  -4   7   11.45    1.62
  -3  -4  -7    9.13    1.73
   3   4   7   10.33    1.55
  -3   4  -7   14.52    1.96
   3  -4   7    8.87    1.44
  -3  -4  -8   14.67    2.14
  -3   4  -8   17.63    2.24
   3   4   8   15.82    1.96
   3  -4   8   14.00    1.92
   3   4   8   17.68    2.17
   3  -4   8   14.84    2.31
  -3   4  -8   18.07    2.52
  -3  -4  -8   16.73    2.21
   3   4   8   20.42    2.06
  -3   4  -8   16.21    2.03
   3  -4   8   17.13    2.15
   3   4   8   16.14    1.98
   3  -4   8   19.88    2.15
  -3  -4  -9   41.16    3.58
  -3   4  -9   42.31    3.58
   3   4   9   39.45    3.35
  -3   4  -9   32.32    3.58
  -3   4  -9   25.49    1.54
   3   4   9   33.19    2.88
  -3  -4  -9   44.80    3.56
   3  -4   9   36.48    3.29
  -3   4  -9   32.67    3.08
   3   4   9   41.36    3.30
   3  -4   9   33.88    3.06
  -3   4 -10    5.65    1.71
  -3   4 -10    4.77    0.63
   3   4  10    6.57    1.47
   3   4  10    7.23    1.62
  -3  -4 -10    8.69    1.74
  -3   4 -10    8.91    1.72
   3   4  10    6.77    1.64
  -3  -4 -10    5.72    1.76
  -3   4 -10    5.28    1.70
   3  -4  10    7.57    1.69
  -3   4 -11   18.99    2.93
  -3  -4 -11   11.93    2.12
  -3   4 -11    9.03    0.92
   3   4  11   12.33    2.05
  -3   4 -11   14.23    2.25
  -3   4 -11   14.45    2.48
  -3  -4 -11   12.30    2.34
  -3  -4 -12   43.21    3.91
  -3   4 -12   33.62    2.13
   3   4  12   42.42    3.85
  -3  -4 -12   49.64    4.52
  -3   4 -12   49.06    4.47
  -3   4 -12   62.01    5.46
   3   4  13    0.65    0.94
  -3   4 -13   -1.54    1.54
  -3  -4 -13   -0.78    1.51
  -3   4 -13    1.97    1.56
  -3  -4 -13   -2.44    1.39
  -3   4 -13    0.16    0.48
  -3   4 -14   32.39    4.24
   3   4  14   30.35    3.42
  -3  -4 -14   27.27    3.33
  -3   4 -14   35.15    4.07
  -3  -4 -14   31.21    3.85
   3   4  15    0.36    1.22
  -3  -4 -15   -0.32    1.39
  -3   4 -15    0.55    1.33
  -3  -4 -15   -0.43    1.25
  -3   4 -15    1.30    1.53
  -3   4 -16   16.09    3.14
  -3  -4 -16   11.50    2.24
   3   4  16    6.61    1.85
  -3  -4 -16   10.53    2.61
  -3   4 -16   10.48    2.56
   3   5 -17   35.06    4.38
   3   5 -16    3.35    2.01
   3  -5 -16    2.15    1.76
   3  -5 -16    3.20    1.91
   3   5 -16    2.81    1.84
   3   5 -15   14.90    3.03
   3  -5 -15   17.13    2.94
   3   5 -15   17.49    3.05
   3  -5 -15   19.13    3.14
   3   5 -15   20.51    2.99
   3  -5 -14    1.93    1.37
   3   5 -14    0.36    1.27
   3  -5 -14    0.72    1.36
   3   5 -14    0.35    1.16
  -3   5  13    2.41    0.51
   3   5 -13    2.45    1.29
  -3  -5  13    1.67    1.35
   3  -5 -13    0.68    1.35
   3   5 -13    1.68    1.31
  -3   5  12   -0.05    0.32
   3   5 -12   -0.34    1.03
  -3  -5  12   -0.21    0.71
  -3  -5  12   -0.53    1.46
   3   5 -12    1.87    1.37
   3  -5 -12   -0.31    1.22
  -3  -5  11   33.95    3.62
   3   5 -11   26.55    2.99
   3  -5 -11   32.54    3.27
  -3  -5  11   28.65    2.48
   3   5 -11   34.34    3.53
   3  -5 -11   31.96    3.36
  -3  -5  11   24.11    3.69
  -3  -5  10  233.53   10.32
  -3  -5  10  239.62   13.17
  -3   5  10  252.33   12.11
  -3  -5  10  219.51   11.69
   3  -5 -10  222.63   11.45
   3   5  -9  276.52   11.20
  -3  -5   9  245.49   10.57
   3  -5  -9  239.84   11.78
  -3  -5   9  250.28   13.40
  -3  -5   9  230.90   11.92
  -3   5   9  220.74   11.83
  -3  -5   8    3.59    1.27
  -3   5   8    3.31    1.19
  -3  -5   8    2.58    1.04
   3   5  -8    3.03    0.97
  -3  -5   8    2.46    0.65
  -3  -5   8    1.66    1.14
   3  -5  -8    1.52    0.93
   3  -5  -7  517.95   21.32
  -3  -5   7  517.85   21.51
  -3   5   7  492.90   21.40
  -3  -5   7  512.34   19.72
  -3   5   7  538.69   22.11
   3   5  -7  530.49   22.42
  -3  -5   7  524.38   21.52
  -3  -5   6  142.61    7.85
   3  -5  -6  130.60    7.14
  -3   5   6  126.23    7.43
  -3  -5   6  133.76    7.28
  -3   5   6  147.37    7.48
  -3   5   6  142.14    7.20
  -3   5   6  144.92    7.89
  -3  -5   6  144.86    5.88
  -3  -5   6  140.93    7.18
   3   5  -6  122.80    7.76
  -3  -5   6  132.34    7.27
  -3  -5   5  563.70   23.30
   3  -5  -5  547.17   22.58
  -3   5   5  527.73   22.93
  -3   5   5  555.69   22.75
  -3  -5   5  572.13   22.66
  -3   5   5  559.71   22.55
  -3  -5   5  555.14   22.47
  -3   5   5  541.70   23.33
   3   5  -5  577.26   23.72
  -3  -5   5  550.26   22.85
  -3   5   4    0.19    0.59
  -3   5   4    0.29    0.46
  -3  -5   4    0.23    0.53
   3  -5  -4    0.11    0.16
  -3   5   4   -0.17    0.59
  -3  -5   4   -0.33    0.48
   3   5  -4    1.35    0.86
  -3   5   4   -0.20    0.67
   3  -5  -4    0.53    0.61
  -3   5   3    3.25    0.71
  -3  -5   3    1.72    0.77
   3   5  -3    3.27    0.46
   3   5  -3    3.02    0.56
  -3   5   3    1.57    0.68
   3   5  -3    3.40    1.05
   3  -5  -3    3.41    0.49
   3   5  -3    4.14    1.19
  -3   5   3    3.42    0.91
   3  -5  -3    2.98    0.81
   3   5  -2   20.20    1.87
  -3   5   2   22.40    1.66
  -3  -5   2   21.18    2.17
  -3   5   2   20.44    2.38
  -3   5   2   19.67    1.95
   3  -5  -2   24.85    2.10
   3   5  -2   22.96    1.66
  -3  -5   2   25.16    2.71
   3   5  -2   23.50    2.43
   3   5  -2   26.69    2.54
   3  -5  -2   23.92    1.62
   3   5  -1   94.38    4.91
   3  -5  -1  102.53    5.06
  -3  -5   1   94.88    5.28
   3   5  -1   93.87    5.28
  -3   5   1  102.13    4.52
  -3   5   1   92.06    5.83
   3  -5  -1   97.91    5.01
  -3   5   1   94.78    4.99
   3  -5  -1   99.68    5.09
   3   5  -1   97.81    5.00
   3   5  -1   93.71    4.68
   3  -5  -1   95.74    5.70
  -3  -5   1   96.65    5.96
  -3  -5   1   92.76    5.28
   3   5  -1  101.01    5.80
   3   5   0  189.58    8.59
   3  -5   0  202.59    8.70
   3  -5   0  213.71    8.97
   3   5   0  191.67    8.78
   3  -5   0  215.80    9.47
   3  -5   0  208.73    8.45
  -3  -5   0  204.34    9.27
   3   5   0  192.06    9.22
  -3   5   0  189.37   10.17
  -3   5   0  189.74   10.10
   3  -5   0  195.46    8.73
  -3   5   0  200.39    8.77
   3  -5   0  208.93    9.04
   3   5   0  203.72    8.94
   3  -5   0  199.84    9.80
  -3  -5   0  195.15    9.90
   3   5   0  210.19    9.80
  -3  -5   0  197.46    9.28
   3   5   1   49.43    2.99
   3  -5   1   50.64    3.03
   3   5   1   51.95    3.50
   3  -5   1   58.85    3.83
  -3  -5  -1   54.68    3.48
  -3   5  -1   55.25    4.34
  -3   5  -1   54.44    4.34
  -3  -5  -1   48.13    3.08
   3   5   1   55.54    3.70
   3  -5   1   56.53    3.14
  -3   5  -1   56.16    3.05
   3  -5   1   58.22    4.12
  -3  -5  -1   56.05    4.03
   3  -5   1   53.82    3.64
   3   5   1   48.41    3.64
  -3  -5  -1   52.80    3.57
  -3   5  -2    3.01    0.63
   3   5   2    2.93    0.85
   3   5   2    1.43    0.72
   3  -5   2    2.33    0.83
   3  -5   2    3.33    0.68
   3  -5   2    3.65    0.99
  -3   5  -2    2.19    1.04
  -3  -5  -2    3.07    0.78
  -3  -5  -2    4.54    1.07
  -3   5  -2    4.52    1.26
   3  -5   2    2.88    1.08
   3  -5   2    2.08    0.74
  -3  -5  -2    2.33    0.83
   3  -5   3   15.22    1.53
   3   5   3   18.83    1.66
   3   5   3   15.55    1.84
   3  -5   3   19.07    1.60
  -3   5  -3   15.35    2.33
  -3  -5  -3   16.90    1.86
   3  -5   3   19.35    2.07
  -3   5  -3   17.95    1.36
   3   5   3   19.50    1.93
   3  -5   3   15.51    2.20
  -3   5  -3   18.69    2.51
   3  -5   3   20.13    2.05
  -3  -5  -3   15.75    1.89
   3   5   4    2.03    0.85
   3  -5   4    3.45    0.77
   3  -5   4    3.66    1.01
  -3   5  -4    4.50    1.46
  -3  -5  -4    2.91    0.94
   3  -5   4    1.50    0.74
   3   5   4    2.59    0.81
   3  -5   4    3.17    0.82
   3   5   4    2.27    0.91
  -3   5  -4    2.16    0.50
   3  -5   5  696.36   28.65
   3   5   5  751.74   28.77
   3   5   5  734.87   28.55
   3  -5   5  705.73   28.49
  -3  -5  -5  711.05   29.00
  -3   5  -5  708.22   29.00
   3   5   5  702.92   29.03
   3  -5   5  771.61   29.85
  -3   5  -5  732.20   27.52
   3   5   5  793.00   29.11
   3  -5   5  773.28   29.58
  -3  -5  -5  715.57   29.45
   3   5   5  752.68   29.61
   3   5   6  127.29    6.38
   3  -5   6  119.15    6.30
   3   5   6  134.72    6.34
   3  -5   6  118.51    6.12
  -3  -5  -6  118.28    6.55
  -3   5  -6  127.83    6.69
   3  -5   6  122.16    7.03
   3   5   6  113.58    6.47
   3   5   6  131.05    6.42
  -3   5  -6  120.12    5.05
   3  -5   6  124.15    6.82
  -3  -5  -6  127.17    6.90
   3   5   6  121.96    6.86
   3   5   7  526.46   20.40
   3  -5   7  498.44   20.30
  -3  -5  -7  522.17   20.85
  -3   5  -7  522.67   20.83
   3   5   7  517.20   20.17
   3  -5   7  499.56   20.07
   3   5   7  498.16   20.51
   3   5   7  536.23   20.30
  -3  -5  -7  517.65   21.19
  -3   5  -7  442.05   18.48
  -3   5  -7  508.82   20.60
   3  -5   7  533.55   21.08
  -3  -5  -7  473.09   20.76
   3   5   7  491.88   20.86
   3   5   8  150.15    7.40
   3  -5   8  133.38    7.20
   3   5   8  156.30    7.32
   3  -5   8  152.10    7.25
  -3   5  -8  147.99    7.73
  -3  -5  -8  161.41    7.99
   3   5   8  153.95    7.60
  -3   5  -8  156.26    7.80
   3  -5   8  155.86    7.96
  -3   5  -8  125.23    5.58
  -3  -5  -8  151.83    8.01
   3   5   8  151.41    7.29
  -3   5  -8  120.56    5.49
   3   5   8  152.61    7.81
  -3  -5  -9  279.09   12.07
  -3   5  -9  290.44   12.11
   3   5   9  249.96   11.62
  -3  -5  -9  280.50   12.11
  -3   5  -9  210.33    9.10
   3   5   9  262.55   11.20
  -3   5  -9  206.08    9.08
  -3   5  -9  279.15   11.83
   3  -5   9  272.65   12.09
   3  -5   9  265.82   11.44
   3   5   9  263.34   11.39
  -3  -5 -10  121.08    6.89
  -3   5 -10  112.36    6.69
   3   5  10  109.24    6.39
  -3   5 -10  124.59    7.61
  -3   5 -10   85.58    4.11
  -3  -5 -10  101.86    6.41
  -3   5 -10   87.08    4.06
   3  -5  10  103.83    6.53
  -3   5 -10  111.28    6.49
   3  -5  10  107.05    6.18
   3   5  10  108.48    6.20
  -3   5 -11   11.12    0.98
  -3   5 -11   10.29    1.04
   3   5  11   15.92    2.34
  -3  -5 -11   13.12    2.30
  -3  -5 -11   14.72    2.43
  -3   5 -11   15.24    2.48
  -3   5 -11   15.57    2.34
   3  -5  11   16.99    2.49
  -3   5 -11   15.19    2.67
  -3  -5 -12    0.99    1.36
   3   5  12    3.20    1.31
  -3  -5 -12    3.30    1.50
  -3   5 -12    0.73    1.16
  -3   5 -12    1.52    0.52
  -3   5 -12    0.47    1.13
  -3  -5 -13    2.04    1.53
   3   5  13    0.67    1.06
  -3  -5 -13    1.56    1.56
  -3   5 -13    0.78    1.38
  -3   5 -13    1.49    1.36
  -3  -5 -14   36.33    4.00
  -3  -5 -14   44.09    4.56
  -3   5 -14   41.58    4.54
   3   5  14   39.12    3.97
  -3   5 -14   51.46    5.35
  -3  -5 -15   27.80    3.85
  -3   5 -15   35.57    4.24
   3   5  15   27.06    3.38
  -3  -5 -15   25.68    3.40
  -3   5 -16    2.30    1.82
  -3  -5 -16    1.45    1.52
   3   5  16    2.56    1.50
   3   6 -16   16.39    3.15
   3  -6 -16   18.99    3.23
  -3   6  16   12.68    3.44
  -3  -6  16   14.09    3.44
   3   6 -16   16.31    3.12
   3   6 -16   21.19    3.24
   3   6 -15   14.79    3.20
   3  -6 -15   24.86    3.65
  -3  -6  15   28.95    4.05
  -3   6  15   32.38    4.26
   3  -6 -15   20.95    3.25
   3   6 -15   33.52    3.94
   3   6 -15   28.47    3.69
  -3  -6  14    6.70    2.57
  -3  -6  14    4.57    1.75
   3  -6 -14    8.48    2.04
   3   6 -14    8.09    2.18
  -3   6  14    7.44    2.10
   3   6 -14    7.87    2.09
   3   6 -13   39.27    4.18
  -3  -6  13   34.14    4.73
  -3  -6  13   32.59    3.94
   3  -6 -13   36.96    3.87
   3   6 -13   35.86    3.79
  -3   6  13   34.92    4.14
   3   6 -12    5.33    1.82
  -3  -6  12    2.40    0.98
  -3  -6  12    5.59    2.05
   3  -6 -12    3.39    1.39
   3   6 -12    2.45    1.49
  -3   6  12    3.57    1.50
  -3  -6  12    6.23    1.79
   3   6 -11   76.00    5.85
   3  -6 -11   58.29    5.10
  -3  -6  11   73.78    4.34
  -3  -6  11   63.36    6.20
   3   6 -11   71.56    5.10
   3  -6 -11   82.64    5.43
  -3   6  11   74.12    5.69
  -3  -6  11   62.31    5.29
   3  -6 -10   11.64    2.15
   3   6 -10   19.59    2.24
  -3  -6  10   15.17    1.69
  -3  -6  10   14.52    2.81
   3  -6 -10   17.88    2.45
  -3   6  10   14.92    2.46
  -3  -6  10   14.79    2.42
   3   6  -9  213.09   10.47
  -3  -6   9  228.46    9.63
  -3   6   9  223.62   11.20
  -3  -6   9  226.67   11.21
  -3  -6   9  202.28   12.29
   3  -6  -9  212.59   10.96
  -3  -6   8    0.23    0.48
  -3   6   8    0.35    0.84
  -3   6   8    0.82    1.07
  -3  -6   8    0.55    0.87
  -3  -6   8    0.90    1.37
   3  -6  -8   -1.90    1.11
  -3  -6   7    6.25    1.53
  -3  -6   7    6.78    1.51
  -3   6   7    7.04    1.51
  -3   6   7    6.20    1.35
  -3  -6   7    8.12    1.01
  -3   6   7    9.34    1.92
  -3  -6   7    6.00    1.37
  -3  -6   7    5.98    1.85
   3  -6  -7    5.06    1.33
  -3  -6   6  263.92   12.42
  -3   6   6  231.06   12.11
   3  -6  -6  245.38   11.79
  -3   6   6  268.55   11.92
  -3  -6   6  258.12   11.78
  -3   6   6  249.21   11.54
  -3  -6   6  265.17   11.61
  -3   6   6  240.31   12.53
   3   6  -6  263.05   12.83
  -3  -6   6  265.57   12.18
  -3   6   5    0.41    0.68
  -3  -6   5    0.60    0.66
  -3   6   5    0.47    0.49
  -3  -6   5    1.05    0.83
  -3   6   5    0.19    0.54
  -3  -6   5   -0.18    0.62
   3  -6  -5    0.11    0.21
  -3   6   5    1.17    0.83
   3  -6  -5    0.22    0.70
   3   6  -5    0.32    0.91
  -3  -6   4    7.19    1.40
  -3   6   4    8.34    1.14
  -3  -6   4    8.66    1.31
  -3   6   4    8.72    1.35
   3  -6  -4    7.63    0.76
   3   6  -4   11.35    1.95
  -3   6   4    7.52    1.44
   3  -6  -4    9.03    1.47
   3   6  -3  330.31   13.67
   3  -6  -3  343.92   14.49
  -3   6   3  325.21   14.45
   3   6  -3  364.31   15.50
   3  -6  -3  323.56   13.17
   3   6  -3  351.76   15.61
  -3  -6   2   13.30    1.76
  -3   6   2   15.25    1.17
   3  -6  -2   13.71    1.68
  -3   6   2   16.06    1.81
   3   6  -2   16.81    1.59
  -3  -6   2   12.12    2.05
   3  -6  -2   17.34    1.48
  -3  -6   2   16.19    1.93
   3   6  -2   18.80    2.36
   3   6  -1   25.51    2.06
   3  -6  -1   28.50    2.15
  -3  -6   1   30.98    2.48
  -3   6   1   22.74    2.84
  -3   6   1   24.42    2.89
   3  -6  -1   25.80    2.29
  -3   6   1   31.93    2.45
   3   6  -1   25.72    2.13
   3  -6  -1   35.30    3.10
  -3  -6   1   29.49    3.08
   3  -6  -1   29.23    2.19
  -3  -6   1   30.92    2.66
   3   6  -1   29.20    2.88
   3  -6   0   28.57    2.17
   3   6   0   28.15    2.01
   3  -6   0   26.50    1.99
   3   6   0   28.27    2.13
  -3  -6   0   28.64    2.42
   3   6   0   28.03    2.46
  -3   6   0   28.57    3.19
  -3   6   0   30.76    3.18
   3   6   0   27.77    2.69
   3  -6   0   27.85    2.32
  -3   6   0   29.94    2.29
   3  -6   0   30.03    2.26
   3   6   0   24.66    2.05
   3  -6   0   26.75    2.75
  -3  -6   0   27.80    2.95
  -3  -6   0   29.30    2.59
   3  -6   0   32.89    2.45
   3   6   0   27.21    2.82
   3  -6   1  138.86    6.12
   3   6   1  128.04    6.02
   3  -6   1  143.87    5.89
   3   6   1  124.11    6.74
  -3  -6  -1  129.98    6.67
  -3   6  -1  130.21    8.06
  -3   6  -1  136.69    8.08
  -3  -6  -1  123.22    6.13
   3  -6   1  131.18    6.53
   3   6   1  137.84    7.08
  -3   6  -1  141.86    6.39
   3  -6   1  129.00    6.41
   3   6   1  128.72    6.39
   3  -6   1  149.16    7.73
  -3  -6  -1  136.35    7.75
   3  -6   1  134.77    7.32
  -3  -6  -1  140.82    7.02
   3  -6   2  135.21    6.48
   3  -6   2  139.49    6.32
  -3   6  -2  154.46    8.76
   3  -6   2  144.39    7.48
  -3   6  -2  142.47    8.57
  -3  -6  -2  134.58    6.82
  -3   6  -2  160.32    6.74
   3   6   2  159.55    7.55
   3  -6   2  134.93    7.89
  -3  -6  -2  157.20    8.26
   3  -6   2  148.55    7.74
  -3  -6  -2  148.17    7.48
   3   6   3   75.60    4.08
   3  -6   3   75.15    4.10
   3  -6   3   74.60    3.94
   3   6   3   81.66    4.71
  -3   6  -3   77.09    5.83
  -3   6  -3   73.61    5.76
  -3  -6  -3   77.35    4.59
   3  -6   3   78.09    4.80
  -3   6  -3   82.82    4.00
   3   6   3   86.78    4.83
   3  -6   3   78.24    5.05
  -3  -6  -3   74.62    4.76
   3   6   4  139.97    6.41
   3  -6   4  126.11    6.29
   3   6   4  122.57    6.73
   3  -6   4  129.28    6.20
   3  -6   4  135.10    7.02
  -3   6  -4  141.81    5.98
   3   6   4  143.93    7.01
   3   6   4  137.71    7.45
  -3  -6  -4  138.77    7.22
   3  -6   4  140.79    7.50
   3   6   4  136.11    6.30
   3  -6   4  119.90    6.15
   3   6   5   42.02    2.89
   3  -6   5   44.43    2.92
  -3   6  -5   38.96    3.04
   3   6   5   43.09    2.86
   3  -6   5   38.39    2.74
   3  -6   5   37.90    2.62
   3   6   5   38.25    3.10
   3   6   5   37.70    3.18
  -3   6  -5   39.83    2.31
   3  -6   5   44.13    3.63
  -3  -6  -5   42.65    3.47
   3   6   5   39.23    3.41
   3   6   6  138.61    6.94
   3  -6   6  140.98    6.99
  -3   6  -6  142.19    7.29
  -3  -6  -6  132.61    7.18
   3   6   6  139.18    6.82
   3  -6   6  137.16    6.78
   3   6   6  127.31    7.14
   3   6   6  141.38    7.19
  -3   6  -6  140.75    5.97
   3  -6   6  147.26    7.95
  -3  -6  -6  146.99    7.65
   3   6   6  137.32    7.70
   3  -6   7    0.35    0.87
   3   6   7    0.71    0.94
  -3  -6  -7    0.93    0.91
  -3   6  -7    1.18    0.84
   3   6   7    0.46    0.84
  -3  -6  -7   -0.32    1.20
   3   6   7    1.39    0.80
   3  -6   7    0.90    0.86
  -3   6  -7    0.92    0.45
   3   6   7    0.63    0.90
   3   6   7    0.60    0.75
   3  -6   7    1.59    1.01
  -3   6  -8    6.34    1.52
   3   6   8    7.74    1.54
  -3  -6  -8    3.64    1.62
   3   6   8    4.33    1.28
   3  -6   8    4.29    1.25
  -3  -6  -8    6.50    1.56
  -3   6  -8    5.46    1.42
   3  -6   8    6.58    1.63
   3   6   8    5.77    1.39
   3  -6   8    4.63    1.32
  -3   6  -8    4.97    0.74
  -3  -6  -9   18.27    2.80
  -3   6  -9   15.35    1.33
  -3   6  -9   13.50    1.18
   3   6   9   18.50    2.52
  -3  -6  -9   21.85    2.69
   3   6   9   16.86    2.25
   3  -6   9   19.66    2.37
  -3   6  -9   26.32    2.93
   3  -6   9   22.28    2.82
  -3   6  -9   15.69    2.30
   3   6  10    0.62    0.85
  -3  -6 -10    0.35    1.26
  -3  -6 -10    0.31    1.32
  -3   6 -10   -1.88    1.62
   3  -6  10    0.35    0.97
  -3   6 -10   -0.20    0.41
  -3   6 -10   -0.19    0.44
   3   6  11   11.61    2.17
  -3  -6 -11   14.47    2.58
  -3  -6 -11   14.91    2.46
  -3   6 -11   16.24    2.55
   3  -6  11   15.47    2.60
  -3   6 -11   11.14    0.99
  -3   6 -11    9.46    0.98
   3   6  12    9.70    2.09
  -3  -6 -12    8.85    2.07
  -3   6 -12    7.98    2.26
  -3  -6 -12    7.63    2.17
   3  -6  12    6.64    1.94
  -3   6 -12    5.21    0.69
   3   6  13   10.36    2.19
  -3  -6 -13   11.72    2.47
  -3   6 -13   16.26    2.83
  -3  -6 -13   12.38    2.47
   3   6  14   27.73    3.38
  -3  -6 -14   23.54    3.48
  -3  -6 -14   36.07    4.08
  -3   6 -14   41.03    4.33
  -3  -6 -15   13.86    2.77
   3   6  15   20.37    2.94
  -3  -6 -15   15.99    2.98
  -3   6 -15   21.22    3.26
  -3  -6 -16   33.64    4.13
   3   6  16   43.68    4.27
  -3   7  16   26.38    3.95
  -3  -7  16   19.10    3.40
   3   7 -16   31.15    3.84
   3  -7 -16   22.89    3.32
   3   7 -16   19.85    3.60
   3   7 -16   25.93    3.63
   3   7 -15   46.93    5.00
   3  -7 -15   53.84    4.87
   3   7 -15   53.57    4.93
  -3   7  15   52.75    5.53
  -3  -7  15   49.31    5.23
  -3  -7  14    0.64    1.66
   3   7 -14    0.87    1.38
   3  -7 -14   -0.34    1.53
   3   7 -14    0.68    1.32
  -3   7  14    0.46    1.18
  -3  -7  14    0.44    1.47
  -3  -7  13    1.23    1.78
   3   7 -13   -1.29    1.52
   3  -7 -13   -0.64    1.28
   3   7 -13   -0.32    1.34
  -3  -7  13   -0.41    1.31
  -3   7  13    0.42    1.16
   3   7 -12    1.69    1.50
   3  -7 -12   -0.39    1.32
  -3  -7  12    1.75    1.61
  -3   7  12   -0.39    1.19
   3  -7 -12   -0.30    1.13
  -3  -7  12    0.38    1.05
   3   7 -12   -0.30    1.25
  -3   7  11    2.50    1.23
  -3  -7  11    4.59    1.59
   3  -7 -11    1.94    1.25
   3   7 -11    3.58    1.36
   3   7 -11    5.42    1.84
   3   7 -11    4.36    1.33
  -3  -7  11    2.04    0.80
  -3  -7  11    4.47    1.85
   3  -7 -11    4.73    1.74
   3   7 -10   84.72    5.66
   3  -7 -10   78.96    5.99
  -3  -7  10   87.53    4.78
  -3   7  10  102.69    7.05
  -3  -7  10   82.00    7.19
   3  -7 -10   94.10    5.75
   3   7 -10   92.78    5.73
  -3   7  10   86.30    6.02
  -3  -7  10   90.54    6.11
  -3   7   9    7.46    1.75
  -3  -7   9    4.77    1.66
   3  -7  -9    6.89    1.59
   3  -7  -9    8.70    1.62
   3   7  -9    5.70    1.35
  -3  -7   9   10.05    2.09
   3   7  -9    7.63    0.96
   3   7  -9    9.44    1.85
  -3  -7   9    5.70    1.53
  -3   7   9    7.77    1.73
  -3  -7   9    8.95    1.22
  -3   7   9    8.85    2.04
  -3  -7   9   11.21    2.53
   3  -7  -9   11.85    2.15
  -3  -7   8   64.87    5.12
   3   7  -8   60.68    2.95
  -3   7   8   68.12    4.63
  -3  -7   8   70.93    4.66
  -3  -7   8   67.89    3.64
  -3   7   8   75.84    5.70
  -3  -7   8   59.60    4.56
  -3   7   8   68.44    4.79
  -3  -7   8   62.47    5.88
   3  -7  -8   63.28    4.88
  -3  -7   7    2.53    1.24
  -3   7   7    4.70    1.25
  -3  -7   7    2.43    1.08
  -3   7   7    1.50    1.10
  -3   7   7    5.05    1.23
  -3  -7   7    4.56    1.17
  -3  -7   7    3.24    1.47
   3  -7  -7    3.50    1.39
  -3   7   6  391.91   16.53
  -3  -7   6  387.97   16.42
   3  -7  -6  407.48   17.33
  -3  -7   6  379.19   16.57
  -3   7   6  386.28   16.73
  -3   7   6  387.75   16.13
  -3  -7   6  381.48   17.33
   3  -7  -5  201.99    9.82
  -3   7   5  210.54   10.08
  -3   7   5  192.91    9.20
  -3  -7   5  186.48    9.05
  -3   7   5  200.97    8.78
  -3  -7   5  196.20    9.95
   3  -7  -5  200.20    8.04
  -3  -7   4   46.80    3.67
   3   7  -4   52.41    3.24
  -3   7   4   46.92    3.75
   3  -7  -4   50.93    3.77
   3   7  -4   48.33    4.25
   3  -7  -4   45.89    2.55
   3   7  -3  317.72   13.51
  -3   7   3  299.42   15.28
   3  -7  -3  327.95   14.20
  -3   7   3  326.07   14.13
  -3  -7   3  313.21   13.96
  -3   7   3  299.86   12.35
  -3  -7   3  332.29   14.48
   3  -7  -3  342.93   12.95
   3   7  -3  338.79   15.46
  -3  -7   2  103.47    5.84
  -3   7   2  114.93    6.03
   3  -7  -2  108.13    6.02
  -3   7   2  124.94    7.52
   3   7  -2  110.44    5.74
  -3  -7   2   98.75    7.00
   3  -7  -2  114.51    5.42
  -3  -7   2   99.36    6.11
   3   7  -2  116.18    7.19
   3   7  -1   42.81    2.54
   3  -7  -1   41.97    2.54
  -3   7   1   37.41    3.34
  -3  -7   1   35.39    2.92
  -3   7   1   45.12    4.16
   3   7  -1   46.90    3.72
   3  -7  -1   45.60    3.31
  -3   7   1   41.13    3.08
   3   7  -1   36.40    2.89
  -3  -7   1   49.37    4.31
  -3  -7   1   36.89    3.21
   3   7  -1   35.17    3.56
   3  -7  -1   42.93    2.92
   3   7   0   15.69    1.48
   3   7   0   11.96    1.23
   3  -7   0   13.74    1.29
   3  -7   0   10.91    1.35
   3   7   0   11.08    1.61
  -3  -7   0   14.00    1.71
  -3   7   0   15.09    2.40
  -3   7   0   14.59    2.04
  -3  -7   0   11.86    1.76
   3   7   0   12.74    1.91
   3  -7   0   14.84    1.83
  -3   7   0   14.89    1.72
  -3   7   0   16.88    2.57
   3   7   0   18.62    1.95
   3  -7   0   11.86    1.98
  -3  -7   0   12.50    2.12
   3  -7   0   14.55    1.71
   3  -7   1    1.54    0.64
   3   7   1    0.25    0.51
   3   7   1    0.19    0.66
  -3   7  -1    0.37    0.90
  -3   7  -1    0.55    0.76
  -3  -7  -1    1.17    0.52
  -3  -7  -1    0.89    0.79
  -3   7  -1    0.39    0.79
   3  -7   1    1.10    0.54
   3   7   1    0.54    0.55
  -3  -7  -1    0.68    0.88
   3  -7   1    2.58    1.05
   3  -7   1    2.05    0.84
  -3   7  -1    0.75    0.58
   3   7   1    0.47    0.92
   3  -7   2    9.83    1.20
   3   7   2    6.61    1.65
   3   7   2   13.00    1.27
   3   7   2   11.48    1.68
   3  -7   2   12.68    1.11
  -3   7  -2   12.44    2.24
   3  -7   2   11.33    1.73
  -3   7  -2   12.06    1.99
  -3  -7  -2   13.83    1.49
  -3   7  -2   12.37    1.47
  -3  -7  -2   13.02    1.82
  -3   7  -2    9.16    2.01
   3  -7   2   13.27    1.47
   3  -7   2    9.99    1.88
  -3  -7  -2   15.39    2.37
   3   7   3   60.70    3.35
   3  -7   3   58.55    3.33
  -3   7  -3   51.53    4.48
   3   7   3   61.95    4.06
   3  -7   3   59.70    3.15
  -3   7  -3   60.43    5.19
  -3   7  -3   58.92    5.16
  -3  -7  -3   59.19    3.84
   3  -7   3   55.57    3.98
   3   7   3   57.85    3.26
   3  -7   3   53.92    3.20
  -3   7  -3   63.61    3.50
   3   7   3   62.86    4.22
   3  -7   3   64.54    4.68
  -3  -7  -3   55.78    4.69
   3   7   3   62.00    4.55
  -3  -7  -3   58.70    4.20
   3   7   4  134.98    6.28
   3  -7   4  122.93    6.18
   3   7   4  133.12    6.92
   3  -7   4  131.86    6.06
   3  -7   4  130.67    6.98
  -3   7  -4  127.94    8.51
  -3   7  -4  143.01    6.17
   3   7   4  135.76    7.09
   3  -7   4  127.85    7.59
   3   7   4  129.81    6.16
   3  -7   4  124.67    6.13
   3   7   4  134.14    7.59
  -3  -7  -4  133.05    7.23
   3   7   5    2.65    0.89
   3  -7   5    4.17    1.02
  -3   7  -5    3.06    0.75
   3   7   5    2.91    1.05
   3  -7   5    3.72    0.87
   3   7   5    4.67    1.08
   3  -7   5    3.64    0.95
   3  -7   5    3.16    1.23
   3   7   5    4.00    1.29
   3   7   6  112.17    5.66
   3  -7   6   97.68    5.44
   3  -7   6   95.95    5.18
   3   7   6   98.84    5.87
  -3   7  -6   91.22    7.33
  -3   7  -6  107.80    4.95
   3   7   6  107.97    6.57
   3  -7   6  106.72    6.76
  -3   7  -6  103.95    5.86
   3   7   6  112.70    5.60
   3  -7   6  100.45    5.38
   3   7   7   33.73    2.78
   3  -7   7   29.44    2.63
  -3  -7  -7   29.16    2.81
  -3   7  -7   36.66    3.13
   3   7   7   31.10    2.70
   3  -7   7   30.06    2.64
   3   7   7   26.44    2.73
  -3   7  -7   28.52    2.06
   3  -7   7   35.26    3.58
   3   7   7   31.03    3.19
  -3  -7  -8  106.85    6.33
  -3   7  -8  121.07    6.64
   3   7   8  114.65    6.93
  -3   7  -8   99.52    4.84
   3  -7   8  119.41    7.35
   3  -7   8  110.31    6.08
   3   7   8  103.64    6.01
   3   7   9   -0.32    1.11
  -3  -7  -9   -1.16    1.50
  -3   7  -9    0.24    0.47
   3  -7   9    0.37    0.96
  -3   7  -9    0.85    1.07
  -3  -7  -9   -0.56    1.17
  -3  -7 -10   39.74    4.19
  -3   7 -10   26.83    1.96
  -3   7 -10   27.83    1.87
   3   7  10   34.52    3.61
   3  -7  10   37.80    4.00
  -3  -7 -10   36.11    3.61
  -3   7 -10   33.84    3.59
  -3  -7 -11    3.27    1.84
   3   7  11    3.80    1.49
  -3   7 -11    2.29    0.68
   3  -7  11    2.87    1.46
  -3  -7 -11    0.66    1.55
  -3   7 -11    1.35    1.55
   3  -7  12    1.72    1.48
  -3  -7 -12    2.50    1.91
  -3   7 -12    2.90    1.85
   3   7  12    2.84    1.42
  -3  -7 -12    7.53    2.24
   3  -7  13    7.00    2.06
  -3  -7 -13    8.11    2.23
   3   7  13    7.28    2.02
  -3  -7 -13    6.10    1.99
  -3   7 -13    7.33    2.11
   3   7  14   -0.74    1.18
  -3  -7 -14    0.43    1.54
  -3  -7 -14    0.40    1.33
  -3   7 -14    0.41    1.50
   3   7  15    4.89    1.80
  -3  -7 -15    4.39    2.06
  -3  -7 -15    2.56    1.80
  -3   7 -15    3.87    1.85
   3   8 -15   58.47    5.68
   3  -8 -15   61.48    5.20
   3   8 -15   62.70    5.25
  -3   8  15   57.98    5.67
  -3  -8  15   49.28    5.21
   3   8 -14   19.89    3.46
  -3   8  14   16.60    3.26
  -3  -8  14   18.50    3.85
  -3   8  14   18.10    3.08
  -3  -8  14   23.00    3.37
   3   8 -14   19.29    2.85
   3  -8 -14   22.24    3.00
   3   8 -13  130.43    9.17
   3  -8 -13  119.76    8.57
  -3   8  13  140.62    9.47
  -3  -8  13  114.14    9.67
   3  -8 -13  147.01    8.13
   3   8 -13  135.57    8.01
  -3   8  13  135.78    8.73
  -3  -8  13  127.92    8.45
  -3  -8  12    0.74    1.08
  -3   8  12    1.51    1.25
   3  -8 -12    1.14    1.20
   3   8 -12    0.57    1.25
  -3  -8  12    1.37    1.38
   3   8 -12    2.32    1.70
  -3   8  12    1.49    1.36
  -3  -8  12   -0.61    1.26
   3  -8 -12    1.21    1.52
  -3  -8  11   44.08    4.57
   3   8 -11   36.89    4.35
   3   8 -11   39.63    3.79
   3  -8 -11   34.38    3.89
  -3   8  11   41.40    4.58
  -3  -8  11   38.36    4.93
   3  -8 -11   35.38    3.51
   3   8 -11   35.48    3.52
  -3   8  11   34.17    3.82
  -3  -8  11   32.70    3.75
   3  -8 -10   20.51    2.58
   3   8 -10   22.48    2.63
  -3   8  10   23.33    2.87
  -3  -8  10   19.36    2.70
   3   8 -10   24.52    2.99
  -3  -8  10   24.36    3.27
  -3  -8  10   20.24    1.97
  -3   8  10   27.93    3.63
  -3  -8  10   27.53    4.04
   3  -8 -10   25.62    3.24
   3  -8  -9   11.02    1.76
   3   8  -9    7.73    1.57
  -3   8   9    9.61    1.94
  -3  -8   9    5.49    1.54
   3   8  -9    4.55    1.47
  -3  -8   9    8.93    1.94
  -3  -8   9    2.51    1.61
  -3   8   9    5.76    1.78
  -3   8   9    2.52    1.55
  -3  -8   9    9.87    2.62
   3   8  -9    5.68    1.27
   3  -8  -9    6.84    1.87
  -3  -8   8   15.79    2.48
  -3   8   8   12.58    1.98
  -3  -8   8   14.48    2.04
  -3   8   8   17.27    2.85
   3  -8  -8   12.44    1.89
  -3   8   8   16.10    2.22
  -3  -8   8   17.09    2.24
   3   8  -8   16.80    2.03
   3   8  -8   15.59    1.87
  -3  -8   8   20.51    3.38
   3  -8  -8   16.58    1.90
   3  -8  -8   11.62    2.20
  -3   8   7    5.22    1.11
  -3  -8   7    6.58    1.61
  -3   8   7    5.68    1.35
  -3  -8   7    6.16    1.34
  -3   8   7    4.67    1.23
  -3  -8   7    5.35    1.19
  -3  -8   7    7.03    2.17
   3  -8  -7    6.15    1.68
  -3   8   6   40.20    3.15
  -3  -8   6   41.21    3.07
  -3  -8   6   34.98    3.46
  -3   8   6   37.20    2.69
   3  -8  -6   41.52    2.21
   3  -8  -6   35.89    3.58
   3  -8  -5    7.02    0.88
   3  -8  -5    7.86    1.74
  -3  -8   5    5.45    1.45
   3  -8  -4    0.62    0.53
   3   8  -4    0.19    0.61
  -3   8   4    0.41    0.99
   3  -8  -4    1.32    1.00
  -3   8   4    1.19    0.40
  -3  -8   4    0.23    0.71
   3   8  -3  365.20   15.96
   3  -8  -3  366.07   16.48
  -3   8   3  384.02   16.43
  -3   8   3  350.19   17.91
  -3  -8   3  378.05   16.12
  -3   8   3  381.16   16.36
   3  -8  -3  383.64   15.23
  -3  -8   2  336.75   14.49
  -3   8   2  330.93   15.10
   3   8  -2  310.55   14.52
   3  -8  -2  361.25   15.30
  -3   8   2  346.48   14.76
  -3   8   2  352.18   16.81
   3  -8  -2  352.02   14.12
   3   8  -2  340.80   16.27
   3   8  -2  327.32   13.48
   3  -8  -2  334.33   13.49
   3  -8  -1  380.65   15.67
   3   8  -1  403.59   15.74
  -3   8   1  392.70   17.73
  -3  -8   1  377.53   16.75
  -3   8   1  402.76   19.14
   3  -8  -1  423.37   17.56
  -3   8   1  421.89   17.08
   3   8  -1  414.26   17.23
  -3  -8   1  412.61   19.14
   3  -8  -1  422.34   16.80
  -3  -8   0   20.32    2.00
  -3   8   0   24.64    3.17
  -3   8   0   20.72    2.65
   3  -8   0   21.48    2.48
  -3   8   0   23.56    2.27
   3   8   0   21.57    2.33
  -3   8   0   18.05    2.93
  -3  -8   0   21.48    3.04
   3  -8   0   20.88    2.18
   3  -8   0   20.11    2.81
   3   8   1  233.23    9.61
   3  -8   1  219.36    9.54
   3  -8   1  230.04    9.90
   3   8   1  227.64    9.86
   3   8   1  238.80   10.80
  -3   8  -1  231.81   11.79
  -3   8  -1  258.10   13.19
  -3   8  -1  251.17   12.91
  -3   8  -1  276.52   10.80
   3   8   1  219.18    9.85
   3   8   1  241.01   11.26
   3  -8   1  235.74    9.99
  -3  -8  -1  257.65   12.79
   3  -8   1  278.97   12.68
   3  -8   1  242.63   11.14
   3   8   2    1.54    0.62
  -3   8  -2    3.75    0.99
   3  -8   2    1.79    0.62
   3  -8   2    1.00    0.58
   3   8   2    1.43    0.63
   3  -8   2    2.01    0.68
   3   8   2    1.00    0.76
  -3   8  -2    2.15    1.37
  -3  -8  -2    1.29    0.59
   3  -8   2    0.93    0.90
  -3   8  -2    1.30    1.11
  -3   8  -2    3.07    1.51
   3  -8   2    2.14    0.66
   3   8   2    1.70    0.65
   3  -8   2    1.01    0.97
  -3  -8  -2    0.39    0.89
   3   8   2    1.29    0.89
   3  -8   2    1.23    0.90
   3   8   3   87.44    4.48
   3  -8   3   88.10    4.48
   3   8   3   95.78    4.51
   3  -8   3   89.23    4.45
   3   8   3   91.58    5.39
  -3   8  -3   89.91    6.34
  -3   8  -3  100.24    7.24
  -3  -8  -3   83.55    5.02
   3  -8   3   91.79    5.50
  -3   8  -3   91.01    6.92
  -3   8  -3   98.93    4.97
   3  -8   3   91.97    6.33
  -3  -8  -3   95.27    6.68
   3   8   3   97.01    6.23
   3  -8   3   96.91    5.90
   3   8   4    6.97    1.09
  -3   8  -4    6.10    1.14
   3  -8   4    6.33    1.05
   3   8   4    7.89    1.16
   3  -8   4    6.11    1.08
   3  -8   4    4.06    0.82
   3   8   4    5.88    1.34
  -3  -8  -4    8.02    1.43
   3  -8   4    8.34    1.47
  -3   8  -4    7.51    1.92
  -3   8  -4    4.18    1.66
   3  -8   4    2.77    1.36
   3   8   4    5.38    1.46
   3   8   5   28.93    2.25
   3  -8   5   23.09    2.08
   3   8   5   27.02    2.60
   3  -8   5   24.61    2.01
   3   8   5   24.37    2.13
   3  -8   5   25.75    2.15
  -3   8  -5   26.38    2.16
   3  -8   5   23.18    3.06
   3   8   5   25.97    3.05
  -3   8  -6   -0.12    0.71
   3   8   6    0.44    0.84
   3  -8   6   -0.27    0.50
  -3   8  -6    0.49    1.27
   3   8   6   -0.61    1.09
   3  -8   6   -0.75    1.24
   3   8   6   -1.35    0.96
   3  -8   6   -0.50    0.97
   3  -8   6    1.12    1.08
   3   8   6    0.32    0.93
   3   8   7   14.02    1.98
   3  -8   7   13.46    1.60
  -3   8  -7   16.83    3.17
  -3   8  -7   12.43    1.36
   3  -8   7   14.57    2.48
   3   8   7   14.18    2.29
   3   8   8    6.75    1.68
  -3  -8  -8    5.34    1.37
  -3   8  -8    5.57    1.46
   3  -8   8    6.37    1.87
  -3   8  -8    5.10    0.95
   3   8   9  139.97    8.14
   3  -8   9  130.39    8.42
  -3  -8  -9  131.97    7.41
  -3   8  -9  132.34    7.50
  -3   8  -9  122.69    5.80
   3  -8  10    5.98    1.87
  -3  -8 -10    9.66    1.95
  -3   8 -10   10.66    2.00
   3   8  10   14.05    2.52
   3   8  11  136.79    8.32
   3  -8  11  138.79    8.88
  -3  -8 -11  117.79    7.63
  -3   8 -11  134.63    8.01
  -3  -8 -11  126.32    8.71
   3  -8  12   27.12    3.71
  -3  -8 -12   19.27    3.32
   3   8  12   24.39    3.22
  -3  -8 -12   14.48    2.67
  -3   8 -12   28.48    3.43
  -3  -8 -13   91.24    7.36
   3   8  13  100.86    7.05
  -3  -8 -13   93.83    6.85
  -3   8 -13   99.34    7.09
  -3  -8 -14   -2.36    2.83
  -3   8 -14    3.21    2.35
   3   8  14    4.71    1.94
  -3  -8 -14    1.89    1.88
   3   8  15   13.41    2.60
  -3   9  15   -1.80    1.88
   3   9 -15    1.91    1.68
  -3  -9  14    2.46    1.91
   3   9 -14    1.02    1.88
  -3   9  14    0.42    1.28
   3   9 -14    0.30    1.41
  -3   9  13   -0.55    1.59
  -3  -9  13    0.47    1.43
  -3   9  13    0.39    1.24
   3   9 -13    1.14    1.27
   3   9 -13   -0.51    1.62
  -3   9  12   12.34    2.33
  -3  -9  12   10.66    2.21
   3  -9 -12   12.63    2.14
   3   9 -12    8.47    1.85
  -3  -9  12    9.38    2.30
   3   9 -12   11.57    2.29
   3   9 -12    6.03    2.28
  -3   9  12   10.08    2.59
  -3  -9  12    8.33    2.58
   3  -9 -12    6.03    2.08
   3   9 -11   46.05    5.01
  -3  -9  11   30.31    3.91
   3   9 -11   40.21    4.05
   3  -9 -11   35.25    4.09
  -3   9  11   39.58    4.72
  -3  -9  11   35.96    4.91
  -3  -9  11   38.31    3.83
   3  -9 -11   39.61    3.52
   3   9 -11   34.36    3.36
  -3   9  11   40.29    3.95
  -3   9  10    2.43    1.18
  -3  -9  10    2.39    1.19
   3  -9 -10    1.57    1.19
   3   9 -10    1.58    1.12
   3   9 -10    2.17    1.24
  -3  -9  10    2.75    1.25
   3   9 -10    3.46    1.97
  -3   9  10    0.50    1.37
  -3  -9  10    1.20    1.35
   3  -9 -10    5.13    1.85
  -3   9   9    5.77    1.43
  -3  -9   9    3.75    1.26
   3  -9  -9    2.23    1.36
   3   9  -9    2.66    1.35
  -3  -9   9    8.01    2.01
   3   9  -9    8.54    2.16
  -3   9   9    1.70    1.77
  -3   9   9    9.27    2.41
  -3  -9   9    5.85    2.08
   3  -9  -9    4.88    1.86
  -3   9   8   59.01    3.91
  -3  -9   8   73.02    5.25
   3  -9  -8   71.08    5.40
  -3   9   8   55.40    4.14
   3  -9  -8   59.95    4.01
   3   9  -8   56.81    3.99
  -3   9   8   68.97    4.65
  -3  -9   8   63.19    6.23
   3   9  -8   61.60    3.95
  -3   9   7    0.28    0.51
  -3  -9   7    0.91    1.04
   3  -9  -7    0.48    0.85
   3   9  -7    0.98    0.88
  -3   9   7    0.80    0.82
  -3  -9   7    0.55    1.32
   3   9  -7    0.58    0.69
   3  -9  -7   -0.34    1.31
  -3  -9   6   48.84    4.05
   3  -9  -6   52.18    4.44
   3   9  -6   47.23    3.07
  -3  -9   6   53.48    5.45
   3  -9  -6   50.87    3.19
   3   9  -6   50.13    3.24
  -3  -9   5   19.40    2.42
  -3   9   5   19.93    3.28
   3  -9  -5   19.79    2.65
   3  -9  -5   19.13    1.65
   3  -9  -5   19.62    1.68
   3   9  -4   73.59    4.89
   3  -9  -4   75.92    5.49
  -3   9   4   78.64    6.48
  -3  -9   4   83.94    5.07
   3  -9  -4   82.88    4.23
  -3  -9   3    0.81    0.79
  -3   9   3    1.05    0.90
   3  -9  -3    1.03    0.66
   3   9  -3    3.36    1.10
  -3   9   3    0.47    1.05
   3  -9  -3    4.25    1.55
   3  -9  -3    2.03    0.61
  -3  -9   2   -1.16    0.79
  -3   9   2    0.29    0.91
   3  -9  -2    0.29    0.89
   3   9  -2   -0.51    0.80
  -3   9   2   -0.47    0.96
   3  -9  -2    0.68    0.62
   3   9  -2   -0.15    0.42
   3  -9  -2    0.41    0.39
   3  -9  -1   46.47    2.39
  -3   9   1   54.97    4.43
  -3  -9   1   52.63    3.50
  -3   9   1   56.42    5.32
   3  -9  -1   55.35    4.25
  -3   9   1   46.62    3.73
   3   9  -1   52.53    4.02
  -3  -9   1   55.04    5.19
   3  -9  -1   57.66    3.77
   3   9   0   48.21    2.42
   3  -9   0   44.84    2.34
  -3   9   0   49.78    4.38
  -3   9   0   52.51    5.15
  -3   9   0   53.53    5.10
  -3   9   0   59.76    3.90
   3   9   0   51.23    4.00
  -3  -9   0   60.79    5.39
   3  -9   0   55.41    4.96
   3   9   0   47.86    4.67
   3  -9   0   54.93    3.83
   3   9   1   40.21    2.15
   3  -9   1   36.33    2.08
   3   9   1   40.37    2.15
   3  -9   1   38.71    2.12
   3   9   1   37.99    3.06
  -3   9  -1   40.44    3.89
  -3   9  -1   47.71    4.97
  -3   9  -1   40.03    4.47
  -3   9  -1   43.36    3.27
   3   9   1   46.61    3.82
  -3  -9  -1   45.35    4.57
   3  -9   1   43.20    4.39
   3   9   1   52.96    4.60
   3  -9   1   45.05    3.56
   3   9   2   75.81    3.53
   3  -9   2   71.94    3.46
   3   9   2   73.87    3.50
   3  -9   2   67.94    3.41
   3  -9   2   71.65    3.71
   3   9   2   66.77    3.62
   3   9   2   66.57    4.41
  -3   9  -2   73.34    5.60
  -3  -9  -2   72.09    3.96
  -3   9  -2   72.81    6.26
   3  -9   2   74.04    4.86
  -3   9  -2   79.58    6.44
  -3   9  -2   83.40    4.61
   3   9   2   70.93    5.12
   3   9   2   69.97    3.66
   3  -9   2   77.50    5.91
  -3  -9  -2   91.51    6.67
   3  -9   2   72.85    4.97
   3   9   2   79.11    5.81
   3   9   3   33.91    2.17
   3  -9   3   35.18    2.16
   3   9   3   37.16    2.28
   3  -9   3   31.22    2.13
   3  -9   3   36.88    2.44
  -3   9  -3   34.60    3.79
   3   9   3   32.37    2.93
  -3  -9  -3   32.53    2.67
  -3   9  -3   37.25    4.40
   3  -9   3   35.14    3.10
  -3   9  -3   38.25    4.40
  -3   9  -3   43.86    3.01
   3  -9   3   33.63    2.36
   3   9   3   32.84    2.37
   3  -9   3   36.11    3.93
  -3  -9  -3   37.01    4.29
   3   9   3   30.97    3.50
   3   9   4   23.65    1.94
  -3   9  -4   29.15    3.50
   3   9   4   24.01    2.49
  -3  -9  -4   22.07    2.43
   3  -9   4   28.03    2.61
  -3   9  -4   23.79    2.25
  -3   9  -4   24.64    3.79
   3  -9   4   24.93    3.27
   3   9   4   24.21    3.05
  -3  -9  -4   29.12    3.76
  -3   9  -5    0.41    1.18
   3   9   5    0.44    0.83
   3   9   5   -0.35    1.02
  -3   9  -6  145.88   10.19
   3   9   6  141.12    7.80
  -3   9  -6  161.79    7.24
   3  -9   6  156.94    9.45
   3   9   6  148.48    8.82
  -3   9  -7    3.28    1.94
   3   9   7    3.23    1.32
  -3   9  -7    0.80    0.72
   3  -9   7    2.14    1.30
   3   9   8   30.44    3.50
   3  -9   8   28.74    3.71
  -3   9  -9   78.04    5.29
   3   9   9   73.90    5.85
   3  -9   9   79.97    6.52
  -3  -9 -10   14.37    2.26
  -3   9 -10    8.50    1.96
   3   9  10   11.53    2.50
   3  -9  10   10.59    2.38
  -3  -9 -11   -0.30    1.30
   3   9  11   -1.95    1.64
   3  -9  11   -0.47    1.37
  -3   9 -12   14.73    2.70
   3   9  12   20.98    3.20
   3  -9  12   16.09    2.99
  -3   9 -13    0.37    1.86
   3   9  14    0.40    1.55
  -3   9 -14   -1.16    1.84
  -3  10  13   37.83    4.09
  -3 -10  12   52.06    5.09
   3  10 -12   55.98    5.83
   3  10 -12   47.47    3.98
  -3  10  12   44.61    4.30
   3  10 -12   51.65    4.75
  -3  10  11   11.34    2.11
   3  10 -11   10.04    1.88
   3  10 -11   14.56    2.66
   3  10 -11   13.74    3.05
  -3 -10  11   12.93    2.54
  -3  10  11   10.57    2.58
  -3 -10  11   13.02    3.13
   3 -10 -11    9.02    2.37
  -3  10  10   23.38    2.78
   3  10 -10   21.85    2.40
   3  10 -10   19.10    3.02
  -3 -10  10   25.15    3.27
   3  10 -10   22.75    3.83
  -3  10  10   21.72    3.64
  -3 -10  10   17.27    3.56
   3 -10 -10   26.73    3.55
   3  10  -9   26.92    2.68
  -3 -10   9   31.96    3.56
  -3  10   9   25.55    2.39
  -3 -10   9   32.40    4.64
   3 -10  -9   24.54    3.34
   3  10  -9   35.10    4.05
   3  10  -8   25.22    2.39
  -3 -10   8   27.13    4.18
   3 -10  -8   18.69    3.00
  -3 -10   8   23.71    2.99
  -3  10   8   21.98    1.93
   3 -10  -7   -1.11    1.59
  -3 -10   7    3.55    1.95
   3  10  -7    1.41    0.84
   3  10  -6   19.07    1.77
  -3  10   6   19.18    3.39
  -3 -10   6   15.28    2.25
  -3 -10   6   16.28    3.27
   3  10  -6   19.78    1.72
   3 -10  -6   22.94    3.04
  -3 -10   5    2.55    1.06
  -3  10   5    1.56    1.58
   3 -10  -5    1.09    1.29
   3  10  -5    1.52    0.65
   3 -10  -5    1.01    0.60
   3  10  -5    1.82    0.71
  -3 -10   4  108.68    5.97
   3  10  -4  122.81    6.64
   3 -10  -4  125.68    7.41
  -3  10   4  130.83    8.86
   3  10  -4  106.98    4.66
   3  10  -4  104.60    4.74
   3 -10  -4   98.62    4.54
   3  10  -4  104.33    4.69
  -3 -10   3   10.57    1.65
  -3  10   3   12.23    2.04
   3 -10  -3   14.75    2.40
   3 -10  -3   13.64    1.69
   3  10  -3   14.77    2.12
  -3  10   3   17.68    3.21
   3  10  -3   10.14    0.88
   3  10  -3    8.98    0.85
   3  10  -3   10.66    0.90
   3  10  -2  101.95    6.33
  -3  10   2  105.46    8.06
   3 -10  -2   94.27    6.59
  -3 -10   2  100.02    5.50
  -3  10   2   95.58    6.45
   3 -10  -2  109.81    5.74
  -3  10   1   52.50    4.72
   3  10  -1   58.32    4.68
  -3  10   1   70.10    6.23
  -3 -10   1   68.50    6.11
   3 -10  -1   72.55    6.03
   3 -10  -1   67.47    4.32
   3  10  -1   61.09    5.66
  -3  10   0  116.10    7.56
  -3  10   0  104.06    8.21
  -3  10   0  111.84    8.36
  -3 -10   0  121.15    8.64
   3 -10   0  119.51    8.32
   3 -10   0  124.89    6.73
   3  10   0  126.85    8.24
   3  10   0  113.27    7.09
  -3  10  -1   14.67    2.97
  -3  10  -1   13.76    2.55
   3  10   1   11.03    2.03
  -3  10  -1   10.46    2.62
  -3 -10  -1   12.90    2.65
   3  10   1   13.17    2.44
   3 -10   1   14.37    2.80
  -3  10  -2  150.23    9.30
   3  10   2  157.86    7.67
  -3  10  -2  155.03   10.25
   3 -10   2  152.54    8.01
  -3  10  -2  137.57    9.78
  -3 -10  -2  139.95    6.79
  -3  10  -2  179.75    8.07
   3  10   2  162.87    8.92
   3 -10   2  172.53   10.03
  -3 -10  -2  148.60    9.97
   3  10   2  156.88    9.39
   3  10   3  112.36    5.37
  -3  10  -3  118.06    8.05
   3  10   3  118.60    6.56
  -3  10  -3  145.36    9.51
   3 -10   3  133.85    6.99
  -3 -10  -3  119.02    6.25
  -3  10  -3  127.42    9.08
  -3  10  -3  149.87    6.90
   3  10   3  132.21    7.84
   3 -10   3  144.30    8.84
  -3 -10  -3  140.53    9.28
   3  10   3  135.30    8.29
  -3  10  -4    3.04    1.04
   3  10   4    1.88    0.86
   3 -10   4    2.69    0.74
   3  10   4    2.59    0.66
   3  10   4    2.13    1.26
  -3  10  -4   -0.54    1.72
   3 -10   4    2.82    1.03
  -3 -10  -4    3.58    1.04
  -3  10  -4    2.52    1.54
   3 -10   4    0.90    1.16
   3  10   4    5.11    1.73
  -3 -10  -4    1.97    1.49
   3  10   5   -0.22    0.78
  -3 -10  -5    0.51    0.67
  -3  10  -5    0.44    1.27
   3 -10   5   -0.28    0.75
   3 -10   5    1.37    1.45
   3  10   5    1.54    1.41
  -3 -10  -5    2.46    1.49
  -3  10  -6   21.77    2.10
   3 -10   6   15.28    2.83
   3  10   6   20.09    2.91
  -3  10  -6   13.66    3.20
   3 -10   7   19.27    3.26
   3  10   7   21.50    3.05
  -3  10  -7   23.38    4.01
   3 -10   8  104.28    7.98
   3  10   8  127.59    8.00
   3 -10   9   61.93    5.83
   3  10   9   55.08    5.07
   3 -10  10   58.29    5.74
   3  10  10   59.15    5.29
   3 -10  11    3.04    1.67
   3  10  11    1.24    1.69
   3  10  12   60.51    5.46
   3  10  13    6.63    2.13
   3  11 -11    3.03    1.73
   3  11 -10    1.76    1.94
  -3 -11  10    1.35    1.64
   3 -11 -10    2.27    1.86
   3  11 -10    4.94    1.84
   3  11  -9   24.09    4.12
   3  11  -9   25.07    3.70
   3 -11  -9   21.30    3.38
  -3 -11   9   20.53    4.02
  -3  11   8    9.74    2.71
  -3 -11   8   14.81    3.20
   3 -11  -8   10.46    2.56
  -3 -11   7   36.37    4.89
   3 -11  -7   35.88    4.17
  -3  11   7   25.67    3.98
   3 -11  -6    6.16    1.94
  -3 -11   6    7.52    2.31
  -3  11   6    9.74    2.58
  -3 -11   6    7.40    1.57
  -3  11   5   59.15    6.09
   3 -11  -5   64.08    5.35
  -3 -11   5   51.05    3.80
   3  11  -4    0.30    1.02
  -3  11   4    1.72    1.66
  -3 -11   4    0.19    0.81
   3 -11  -4    1.18    1.49
  -3  11   3  100.30    8.63
   3 -11  -3  127.93    8.11
  -3  11   3  121.80    7.46
  -3 -11   3  121.68    6.30
   3  11  -3  129.55    7.54
   3  11  -2    5.27    1.57
  -3  11   2    0.58    1.40
  -3  11   2    2.07    1.38
   3 -11  -2    3.58    1.88
  -3  11   1    8.59    2.64
   3  11  -1    9.65    2.00
  -3  11   1    6.97    1.81
  -3 -11   1    9.06    2.45
   3 -11  -1   14.81    2.94
  -3  11   0    8.07    2.48
   3  11   0    4.57    1.56
  -3  11   0    6.54    2.30
  -3  11   0    6.96    1.85
  -3 -11   0    6.20    2.14
   3  11   0    3.29    1.84
   3 -11   0    5.69    2.07
  -3  11  -1    2.88    1.76
   3  11   1    6.43    1.77
  -3  11  -1    6.09    2.33
   3 -11   1    2.28    1.19
  -3  11  -1    5.25    1.78
   3 -11   1    3.51    1.78
  -3 -11  -1    6.11    2.16
   3  11   1    2.76    1.58
  -3  11  -2   96.75    7.19
   3  11   2   92.49    6.66
  -3  11  -2  104.68    8.27
   3 -11   2  103.12    6.03
  -3  11  -2   92.19    7.88
   3 -11   2  104.00    7.82
  -3 -11  -2  110.62    8.31
   3  11   2   99.69    7.39
  -3  11  -3   41.04    4.62
  -3  11  -3   58.96    5.89
  -3 -11  -3   40.12    2.89
  -3  11  -3   48.79    5.52
   3 -11   3   62.06    5.63
  -3 -11  -3   41.25    5.11
   3  11   3   48.12    4.81
   3  11   3   47.96    4.48
  -3 -11  -4    0.97    0.73
  -3  11  -4    0.91    1.24
   3 -11   4    0.50    1.29
   3  11   4    0.86    1.24
  -3 -11  -4    3.38    1.79
   3  11   4    0.39    1.23
  -3  11  -4    0.58    1.31
  -3 -11  -5   31.19    3.00
  -3  11  -5   29.10    3.99
   3 -11   5   32.91    4.25
  -3 -11  -5   29.06    4.24
   3  11   5   34.80    3.96
   3  11   5   30.91    3.79
  -3 -11  -6   18.19    2.50
  -3  11  -6   15.88    3.47
   3 -11   6   15.78    3.06
   3  11   6   23.80    3.25
  -3 -11  -6   18.08    3.39
   3  11   6   17.20    2.92
  -3  11  -7   31.00    4.63
  -3 -11  -7   32.57    3.51
   3  11   7   31.23    3.88
  -3 -11  -7   33.68    4.60
   3 -11   7   38.95    4.64
  -3  11  -8    7.00    2.93
   3  11   8   12.72    2.60
   3 -11   8    6.65    2.12
   3  11   9   22.59    3.36
   3 -11   9   25.06    3.83
   3  11  10    5.59    1.94
   3 -11  10    4.21    1.94
   3  11  11   62.61    5.71
   3  11  12    1.29    1.58
   3  12 -10   40.68    4.96
   3  12  -9    3.05    1.80
  -3  12   8    2.49    1.80
   3 -12  -8    4.22    2.06
  -3 -12   8   -0.69    1.54
  -3  12   7   14.93    3.45
   3 -12  -7   16.47    3.03
  -3 -12   7    9.55    2.77
  -3  12   6   13.75    3.15
   3 -12  -6    7.23    2.25
  -3 -12   6    7.43    2.57
  -3  12   5    3.77    2.00
   3 -12  -5    5.41    2.03
  -3 -12   5    6.00    2.45
   3 -12  -4   -0.89    1.46
  -3  12   4   -0.63    1.41
   3  12  -3    1.40    1.32
  -3  12   3   -1.90    1.42
   3 -12  -3    0.57    1.38
  -3  12   3   -1.03    1.18
   3  12  -2  100.57    7.01
  -3  12   2  113.89    9.15
   3 -12  -2  110.47    8.70
  -3  12   2  104.97    7.21
  -3  12   1    2.51    2.07
   3  12  -1   -0.38    1.16
  -3  12   1    0.59    1.78
  -3  12   1    1.19    1.40
  -3 -12   1    0.62    1.71
   3 -12  -1   -0.58    1.60
   3  12   0  106.55    7.38
  -3  12   0  112.16    8.75
  -3  12   0  108.78    8.89
  -3 -12   0  102.76    8.65
   3 -12   0  106.29    8.58
  -3  12   0  111.71    7.76
  -3  12  -1    4.37    1.98
   3  12   1    3.21    1.52
  -3  12  -1    4.81    2.34
  -3  12  -1    2.61    1.60
  -3 -12  -1    0.62    1.39
   3 -12   1    4.47    1.92
   3  12   1    3.46    1.70
  -3  12  -2   36.20    4.34
  -3  12  -2   36.85    5.07
   3 -12   2   43.60    5.19
  -3 -12  -2   44.33    5.32
   3  12   2   42.25    4.69
  -3  12  -2   38.58    5.14
   3  12   2   33.89    4.01
  -3  12  -3    3.13    1.82
  -3  12  -3    6.56    2.28
   3 -12   3    2.75    1.75
  -3 -12  -3    4.82    2.28
   3  12   3    3.83    1.71
  -3  12  -3    6.22    2.42
   3  12   3    2.88    1.65
  -3  12  -4    8.73    2.38
   3 -12   4   11.58    2.84
   3  12   4   10.43    2.59
  -3 -12  -4    9.11    2.81
   3  12   4    8.89    2.15
  -3  12  -4   11.21    2.99
  -3  12  -5    1.00    1.59
   3 -12   5   -1.11    1.84
  -3 -12  -5    1.86    1.80
   3  12   5    1.85    1.47
   3  12   5   -0.44    1.33
  -3  12  -6    9.12    2.81
   3 -12   6    6.65    2.23
   3  12   6    7.30    2.15
  -3 -12  -6    6.61    2.48
   3  12   6    5.94    2.23
  -3 -12  -7    8.46    1.89
  -3  12  -7    5.93    2.85
   3 -12   7   14.39    3.02
   3  12   7    9.53    2.34
  -3 -12  -7    8.38    2.77
   3  12   7   13.96    2.91
  -3 -12  -8   -0.35    1.02
  -3  12  -8    0.67    1.95
   3 -12   8    0.55    1.51
   3  12   8    0.46    1.38
  -3 -12  -8   -0.60    1.35
   3  12   8    0.51    1.54
   3  12   9    1.37    1.62
   3 -12   9    0.56    1.83
   3  12  10   39.36    4.50
   3  13  -9    6.61    2.48
   3  13  -8   26.99    4.35
   3 -13  -6    3.49    2.14
  -3  13   5   42.51    5.55
  -3 -13   5   37.25    5.37
   3 -13  -4  129.41   10.06
  -3  13   4  127.93   10.41
  -3  13   3    2.72    1.87
   3 -13  -3   -0.62    1.71
  -3  13   2   -2.03    1.75
   3 -13  -2    1.28    2.03
  -3  13   2   -0.63    1.83
  -3  13   2    0.40    1.41
  -3  13   1    7.46    2.86
   3 -13  -1    6.82    2.49
  -3  13   1    5.08    2.19
  -3  13   1    8.45    2.27
  -3 -13   1   11.53    2.93
  -3  13   0    2.69    2.14
   3  13   0    3.90    1.78
  -3  13   0    1.28    1.76
  -3  13   0    1.33    1.47
   3 -13   0    2.44    1.94
  -3 -13   0    2.68    2.03
   3  13   1    3.07    1.51
  -3  13  -1    4.01    2.21
   3 -13   1    3.70    1.88
  -3 -13  -1    4.01    2.12
  -3  13  -1    1.30    1.98
  -3  13  -1    2.79    2.00
   3  13   2   52.76    5.39
  -3  13  -2   61.71    5.91
   3 -13   2   78.72    7.17
  -3 -13  -2   74.04    7.38
  -3  13  -2   75.68    7.37
  -3  13  -2   69.89    7.15
   3  13   3   32.86    4.15
  -3  13  -3   34.43    4.92
  -3  13  -3   37.75    5.19
  -3  13  -3   34.92    4.49
   3 -13   3   45.28    5.47
  -3 -13  -3   34.73    4.98
   3  13   3   36.60    4.56
   3  13   4    2.74    1.78
  -3  13  -4    1.32    1.60
  -3  13  -4    3.08    2.05
   3  13   4   -1.00    1.66
   3 -13   4    0.60    1.91
  -3 -13  -4    1.31    1.58
   3  13   5    1.89    1.43
  -3 -13  -5    5.90    2.33
   3  13   5    1.99    1.44
   3 -13   5    2.41    1.66
   3  13   6    5.86    2.16
   3  13   6    7.43    2.23
   3 -13   6    4.79    2.34
   3  13   7  120.47    8.92
   3  13   7  124.38    8.84
   3 -13   7  131.54    9.70
   3 -13   8   62.35    6.46
   3 -14  -1   41.69    5.53
   3 -14   0   38.49    5.24
  -3  14   0   31.43    4.13
   3 -14   1   24.45    4.29
  -3  14  -1   25.97    3.84
   3 -14   2   18.88    3.79
   3 -14   3   31.84    4.83
   3  14   4    0.98    1.56
   3  14   5    1.51    1.67
   4   0 -17   -0.45    1.89
   4   0 -16   37.72    4.34
  -4   0  16   28.80    4.40
   4   0 -16   36.08    4.27
   4   0 -15    0.43    1.18
   4   0 -15   -0.40    1.48
  -4   0  15   -0.54    1.39
  -4   0  14   27.39    2.60
   4   0 -14   23.68    3.39
  -4   0  14   28.49    4.06
  -4   0  13   -0.19    0.71
  -4   0  13   -0.46    1.19
   4   0 -13   -0.40    1.20
  -4   0  12    5.34    1.13
  -4   0  12    2.12    1.46
   4   0 -12    2.88    0.71
  -4   0  11   -0.31    0.67
  -4   0  11   -1.56    1.43
   4   0 -11   -0.22    0.48
  -4   0  10  689.05   29.09
  -4   0  10  681.62   26.75
  -4   0   9   -0.25    0.48
   4   0  -9   -0.66    1.48
   4   0  -9    0.33    1.13
  -4   0   8  341.38   13.95
   4   0  -8  343.73   15.99
   4   0  -8  332.10   15.80
  -4   0   8  372.92   16.17
  -4   0   7    0.50    0.41
   4   0  -7    0.82    0.83
  -4   0   7   -0.57    0.82
  -4   0   7    1.24    0.72
  -4   0   7   -0.38    0.38
  -4   0   6   59.44    3.07
   4   0  -6   56.10    4.11
  -4   0   6   59.21    4.36
  -4   0   6   58.56    4.09
  -4   0   6   57.13    3.22
  -4   0   5    0.17    0.31
  -4   0   5    0.22    0.53
  -4   0   5   -0.11    0.34
   4   0  -5   -0.22    0.66
  -4   0   5    0.25    0.55
  -4   0   4  219.63    9.02
   4   0  -4  215.61    9.23
   4   0  -4  228.30    9.16
  -4   0   4  223.84    9.32
  -4   0   4  216.80   10.20
   4   0  -4  216.69   10.06
  -4   0   4  204.15   10.33
   4   0  -3   -0.10    0.30
  -4   0   3   -0.09    0.28
  -4   0   3    0.11    0.36
  -4   0   3   -0.19    0.53
   4   0  -3   -0.16    0.45
   4   0  -3    0.19    0.66
   4   0  -2   54.83    3.47
   4   0  -2   43.28    3.19
  -4   0   2   44.11    2.74
   4   0  -2   49.07    3.42
   4   0  -2   45.04    2.62
   4   0  -2   47.36    2.90
  -4   0   2   45.97    2.59
   4   0  -2   41.10    2.61
  -4   0   1    0.52    0.33
   4   0  -1    0.11    0.35
   4   0  -1    0.21    0.30
   4   0  -1   -0.18    0.56
   4   0  -1   -0.13    0.37
   4   0  -1   -0.40    0.55
  -4   0   0    3.76    0.78
   4   0   0    4.79    0.84
   4   0   0    5.88    1.01
   4   0   0    5.08    0.64
   4   0   0    4.87    1.01
   4   0   1    0.39    0.48
   4   0   1    0.14    0.36
   4   0   1   -0.17    0.42
   4   0   1   -0.16    0.45
   4   0   1   -0.35    0.60
   4   0   2   10.09    1.43
   4   0   2   10.58    1.49
   4   0   2   10.59    1.55
   4   0   2   13.76    1.45
   4   0   2    9.60    1.37
   4   0   3   -0.17    0.51
   4   0   3   -0.06    0.34
   4   0   3    0.16    0.57
   4   0   3    0.20    0.50
  -4   0  -4  125.35    7.27
   4   0   4  136.91    5.41
   4   0   4  116.54    6.45
   4   0   4  121.04    6.52
   4   0   5    0.38    0.55
  -4   0  -5    0.30    0.55
  -4   0  -5   -0.23    0.59
   4   0   5    0.60    0.52
  -4   0  -5    0.06    0.27
   4   0   5   -0.11    0.30
   4   0   5    0.19    0.59
   4   0   6  114.85    6.02
   4   0   6  102.00    5.78
  -4   0  -6  113.60    6.94
  -4   0  -6  109.11    6.28
   4   0   6  101.39    4.57
  -4   0  -6  109.04    4.94
   4   0   6  106.44    6.05
   4   0   7    0.22    0.59
  -4   0  -7   -0.36    0.73
  -4   0  -7    0.28    0.72
   4   0   7    0.38    0.73
   4   0   7   -0.24    0.67
  -4   0  -7   -0.26    0.47
   4   0   7   -0.31    0.41
   4   0   7    0.46    0.84
  -4   0  -8    3.13    1.29
  -4   0  -8    0.61    0.97
   4   0   8    1.06    0.85
  -4   0  -8    2.28    0.78
  -4   0  -9   -0.42    1.10
  -4   0  -9    0.66    0.96
   4   0   9    0.58    0.88
  -4   0  -9    0.19    0.75
   4   0   9   -0.82    0.93
  -4   0 -10    4.11    1.72
  -4   0 -10    3.92    1.18
  -4   0 -10    0.44    0.81
   4   0  10    2.36    0.97
  -4   0 -11    0.49    1.10
  -4   0 -11    0.38    1.05
  -4   0 -11   -1.17    0.69
  -4   0 -11   -0.25    0.79
   4   0  11    0.63    1.16
   4   0  12   29.29    3.48
  -4   0 -12   31.22    4.12
  -4   0 -12   35.93    3.93
  -4   0 -12   23.62    2.14
  -4   0 -12   31.06    3.09
   4   0  12   34.32    3.64
  -4   0 -13    0.15    0.75
   4   0  13    0.39    1.19
  -4   0 -13   -0.85    1.29
   4   0  13   -0.36    1.52
  -4   0 -13   -0.30    0.92
  -4   0 -13   -0.55    1.13
  -4   0 -14   47.50    3.39
  -4   0 -14   55.90    5.51
  -4   0 -14   64.33    6.28
   4   0  14   62.95    5.45
  -4   0 -15    0.61    1.78
  -4   0 -15    0.47    1.29
   4   0  15   -0.44    1.44
   4   0  16   40.22    4.56
   4  -1 -17   77.82    6.51
   4   1 -17   76.47    6.55
   4  -1 -16    2.57    1.76
  -4  -1  16    2.31    1.76
   4  -1 -16    4.75    1.98
   4   1 -16    6.80    2.16
   4  -1 -15    4.87    2.31
  -4  -1  15    7.02    2.54
  -4   1  15    7.74    1.37
   4  -1 -15    8.79    2.22
   4   1 -15    8.35    2.33
   4  -1 -14    0.41    1.17
   4   1 -14   -0.43    1.25
  -4  -1  14    0.50    1.37
  -4  -1  13   78.91    6.54
   4  -1 -13   74.44    6.00
   4   1 -13   76.31    6.18
   4   1 -13   82.42    4.46
  -4  -1  13   81.17    5.04
  -4   1  13   76.21    4.43
  -4  -1  12   36.01    4.24
   4   1 -12   32.45    3.85
  -4  -1  12   31.48    2.88
  -4   1  12   38.79    2.64
   4   1 -12   32.35    2.71
  -4  -1  11   24.53    3.28
   4   1 -11   18.35    2.04
  -4  -1  11   24.87    2.32
  -4   1  11   26.04    1.98
  -4  -1  10   32.99    3.56
   4  -1 -10   29.06    3.26
   4  -1 -10   21.75    1.48
  -4  -1  10   31.38    2.48
  -4   1  10   30.11    1.99
   4  -1  -9  164.26    9.19
   4  -1  -9  161.16    9.27
   4   1  -9  164.69    9.37
  -4   1   9  166.33    7.20
  -4  -1   9  174.10    7.90
  -4  -1   9  179.63    9.51
   4  -1  -8   24.94    2.87
  -4  -1   8   28.82    3.04
   4   1  -8   21.49    2.76
   4  -1  -8   22.05    2.78
  -4  -1   8   24.09    2.04
  -4   1   8   24.42    1.60
  -4   1   7    6.66    0.76
  -4  -1   7    7.00    1.04
  -4  -1   7    7.46    1.55
  -4  -1   7    6.70    1.51
  -4   1   7    7.86    1.14
   4   1  -7    5.40    1.37
   4  -1  -7    4.85    1.31
   4  -1  -7    5.50    1.42
  -4  -1   6  258.83   12.28
  -4   1   6  231.07   11.96
  -4  -1   6  245.22   12.29
   4  -1  -6  276.09   12.34
  -4  -1   6  260.22   12.43
  -4  -1   6  247.54   10.32
  -4  -1   6  271.03   12.04
  -4   1   6  262.37   11.12
   4   1  -6  257.30   12.14
   4  -1  -6  245.30   11.89
  -4  -1   6  268.60   10.86
  -4   1   6  262.33   10.13
  -4  -1   5  531.95   22.73
  -4  -1   5  534.22   22.88
  -4   1   5  467.04   22.36
  -4  -1   5  552.95   20.83
   4  -1  -5  571.01   22.78
  -4  -1   5  511.70   22.69
  -4  -1   5  567.24   22.58
  -4   1   5  544.41   21.67
   4  -1  -5  528.54   22.38
   4   1  -5  549.90   22.60
  -4  -1   5  559.31   21.39
  -4   1   5  556.98   20.67
   4  -1  -4    2.11    0.91
  -4  -1   4    2.73    0.86
  -4  -1   4    2.91    0.95
  -4  -1   4    2.59    0.64
  -4   1   4    3.27    0.50
  -4  -1   4    2.46    0.46
  -4   1   4    1.95    0.65
  -4  -1   4    3.06    0.99
   4   1  -4    3.66    0.94
  -4  -1   4    3.08    0.93
   4  -1  -4    2.23    0.82
   4   1  -4    2.79    0.76
   4  -1  -4    2.60    0.51
   4  -1  -3  226.00   10.24
  -4   1   3  225.83    9.83
   4  -1  -3  230.02    9.55
  -4  -1   3  220.00   10.43
  -4  -1   3  220.67   10.14
  -4  -1   3  220.14   10.18
   4  -1  -3  212.44    9.80
   4   1  -3  224.79   10.06
   4   1  -3  220.80    9.58
   4  -1  -3  208.77    8.91
  -4   1   3  227.12    8.91
  -4  -1   3  218.66    9.35
   4  -1  -2  305.14   12.82
   4  -1  -2  307.48   12.36
  -4   1   2  280.21   12.38
   4  -1  -2  301.08   12.71
   4   1  -2  287.16   12.80
   4  -1  -2  308.93   13.01
   4   1  -2  276.53   11.42
   4  -1  -2  287.53   12.09
   4   1  -2  293.53   12.33
   4  -1  -2  276.64   12.03
  -4  -1   2  291.47   12.40
   4   1  -2  297.22   12.17
   4  -1  -2  282.15   11.60
  -4   1   2  292.64   11.61
  -4  -1   2  297.06   11.99
   4  -1  -1  411.88   16.36
  -4   1   1  389.87   16.36
   4   1  -1  378.83   15.59
   4   1  -1  392.88   16.55
  -4  -1   1  411.85   16.61
   4  -1  -1  393.38   16.41
   4  -1  -1  388.39   16.11
   4  -1  -1  406.04   16.71
   4   1  -1  391.80   15.84
   4  -1  -1  388.73   15.56
  -4  -1   1  405.94   15.92
   4   1  -1  395.08   15.99
   4  -1  -1  390.90   15.58
  -4  -1   1  380.16   15.80
  -4  -1   0   99.51    5.41
   4  -1   0  101.49    5.34
   4   1   0   98.40    5.43
   4   1   0  101.91    5.43
   4  -1   0   97.98    5.41
   4   1   0   96.97    4.93
   4  -1   0   98.33    5.33
   4   1   0   92.51    4.58
  -4  -1   0  101.79    4.68
   4  -1   0  100.06    4.33
  -4  -1   0   99.99    5.01
   4   1   0   98.48    5.05
   4  -1   0   94.46    4.75
   4  -1   1  232.42   10.24
   4   1   1  206.53   10.18
  -4  -1  -1  246.30   10.58
   4  -1   1  224.93   10.14
   4  -1   1  250.53   10.80
   4  -1   1  225.84   10.45
   4   1   1  231.38   10.44
  -4  -1  -1  231.77    9.27
   4  -1   1  222.31    9.79
  -4  -1  -1  226.99    9.99
   4   1   1  223.10   10.01
  -4  -1  -2 1023.28   35.94
   4   1   2  903.25   35.66
   4  -1   2  922.13   35.52
   4  -1   2  900.68   36.04
   4   1   2  914.48   35.81
   4  -1   2  947.54   36.04
   4  -1   2  903.32   35.46
  -4  -1  -2  900.87   34.30
   4  -1   2  878.29   35.21
   4   1   2  900.99   35.45
   4   1   3 1515.55   54.51
   4  -1   3 1505.00   54.32
   4  -1   3 1546.24   55.27
   4  -1   3 1517.45   54.91
   4  -1   3 1529.67   54.36
   4  -1   3 1337.58   52.62
   4   1   3 1424.87   53.35
  -4  -1  -3 1390.15   52.96
   4  -1   3 1480.06   54.23
   4   1   3 1504.86   54.42
   4  -1   4  382.65   16.01
   4  -1   4  392.18   16.51
   4   1   4  368.13   14.51
   4  -1   4  356.73   15.44
   4   1   4  355.48   15.58
   4   1   4  371.05   15.65
   4  -1   4  364.13   15.59
  -4  -1  -5    1.15    0.79
   4   1   5    0.40    0.70
   4  -1   5    0.55    0.69
  -4   1  -5   -0.61    0.63
   4   1   5   -0.41    0.57
   4  -1   5   -0.21    0.56
  -4   1  -5   -0.04    0.20
  -4  -1  -5    0.18    0.36
   4  -1   5   -0.19    0.53
   4   1   5    0.42    0.44
   4  -1   6   35.14    2.86
  -4  -1  -6   37.47    3.14
   4   1   6   27.10    2.61
   4  -1   6   32.47    2.72
  -4   1  -6   34.33    3.46
   4   1   6   35.94    2.09
  -4  -1  -6   30.64    2.20
  -4   1  -6   27.56    1.88
   4   1   6   32.80    2.85
   4  -1   6   30.58    2.87
   4  -1   7  186.77    9.03
   4   1   7  173.87    8.83
  -4   1  -7  179.98   10.02
   4  -1   7  189.50    8.74
  -4  -1  -7  186.79    9.50
   4   1   7  190.16    7.82
  -4   1  -7  170.44    7.87
  -4  -1  -7  172.52    8.15
   4   1   7  177.99    9.10
   4  -1   7  173.08    9.09
   4  -1   8   45.50    3.53
   4  -1   8   35.67    3.31
  -4  -1  -8   44.52    4.22
  -4   1  -8   40.24    4.04
  -4  -1  -8   36.10    3.53
   4   1   8   36.67    2.45
  -4  -1  -8   38.06    2.86
  -4   1  -8   32.11    2.57
   4  -1   8   36.33    3.39
   4  -1   9  431.93   20.35
  -4  -1  -9  484.42   21.86
  -4   1  -9  486.75   21.88
  -4  -1  -9  541.18   21.28
   4   1   9  461.18   18.79
  -4  -1  -9  449.01   19.38
  -4   1  -9  448.04   19.21
   4  -1   9  502.49   20.38
   4  -1  10   68.73    5.20
  -4  -1 -10   74.06    6.00
  -4   1 -10   70.45    5.96
  -4  -1 -10   74.81    5.49
  -4  -1 -10   54.44    3.73
  -4  -1 -10   58.68    4.22
  -4   1 -10   54.55    4.06
   4  -1  10   66.21    4.81
   4   1  11   32.24    3.49
  -4  -1 -11   36.46    4.26
  -4   1 -11   41.98    4.60
  -4  -1 -11   40.29    4.10
  -4  -1 -11   29.19    2.60
  -4  -1 -11   33.19    3.14
  -4   1 -11   30.46    3.02
   4  -1  11   36.36    3.59
  -4  -1 -12    0.52    1.06
  -4   1 -12    2.11    1.37
  -4  -1 -12    3.66    1.83
   4   1  12    2.50    1.39
  -4  -1 -12    1.26    0.87
  -4   1 -12    0.76    0.57
  -4  -1 -12    1.13    0.90
  -4   1 -12    1.37    1.06
   4  -1  12   -0.34    1.32
   4   1  13   16.01    2.61
   4  -1  13   15.15    2.72
  -4  -1 -13   12.14    1.75
  -4   1 -13   11.40    1.29
  -4  -1 -13   12.83    2.84
   4  -1  13   17.77    2.74
  -4   1 -13   14.61    2.22
  -4  -1 -13   15.95    3.14
  -4   1 -13   17.87    3.31
   4  -1  14   26.68    3.63
  -4  -1 -14   24.98    2.52
   4   1  14   35.21    3.97
  -4  -1 -14   28.34    3.82
  -4  -1 -14   29.52    4.33
  -4   1 -14   27.08    4.26
   4   1  15   26.61    3.64
   4  -1  15   31.13    3.97
  -4  -1 -15   26.82    3.92
  -4  -1 -15   24.94    4.11
  -4   1 -15   30.28    4.50
   4   1  16    2.21    1.40
   4   2 -17   27.08    3.95
   4  -2 -16    2.59    1.83
   4   2 -16    6.05    2.19
   4  -2 -16    9.00    2.40
   4   2 -16   11.10    2.63
  -4   2  16    7.40    2.62
  -4  -2  16    7.50    2.60
   4  -2 -15   -1.24    1.52
   4   2 -15    2.31    1.69
   4  -2 -15    1.22    1.44
   4   2 -15    2.43    1.57
  -4   2  15    0.53    1.38
  -4  -2  15    1.62    1.56
   4   2 -14   38.22    3.19
   4  -2 -14   40.36    4.29
   4   2 -14   37.32    4.43
  -4   2  14   41.55    2.68
   4  -2 -14   39.91    4.27
   4   2 -14   41.65    4.35
  -4   2  14   40.28    4.87
  -4  -2  14   32.50    4.63
   4   2 -13   11.58    1.75
  -4  -2  13    5.99    2.01
  -4   2  13   11.37    1.23
   4   2 -13   10.57    2.38
  -4   2  13    9.57    1.20
  -4  -2  12   62.31    5.62
   4   2 -12   61.84    5.63
   4   2 -12   76.64    4.70
  -4   2  12   67.11    3.54
  -4  -2  12   72.92    4.75
  -4   2  12   71.92    3.64
  -4  -2  11   22.63    3.16
   4  -2 -11   20.22    2.84
  -4   2  11   22.72    1.62
  -4  -2  11   27.55    2.59
  -4   2  11   21.13    1.59
   4  -2 -10  198.20   10.77
  -4  -2  10  190.25   10.96
  -4   2  10  221.15    8.51
  -4   2  10  202.67    8.43
  -4  -2  10  219.88    9.93
   4  -2  -9  175.66    9.43
  -4   2   9  175.86    7.02
  -4  -2   9  179.52    8.44
  -4  -2   9  172.53    9.64
  -4   2   8   28.44    1.37
  -4  -2   8   31.99    2.53
   4  -2  -8   29.59    3.20
   4  -2  -8   24.25    2.82
   4   2  -8   29.85    3.30
  -4  -2   8   34.87    3.33
  -4  -2   7  126.57    6.28
   4  -2  -7  138.90    7.29
  -4  -2   7  136.56    7.19
   4  -2  -7  131.10    7.36
  -4   2   7  134.64    7.15
  -4  -2   7  116.83    5.25
  -4   2   7  123.43    6.54
  -4  -2   7  135.10    7.85
   4   2  -7  129.42    7.54
  -4  -2   7  138.74    7.58
  -4  -2   6  115.37    6.54
  -4   2   6  121.59    6.52
  -4  -2   6  113.07    6.72
  -4  -2   6  124.98    6.93
  -4   2   6  125.17    6.41
  -4  -2   6  125.56    6.44
   4  -2  -6  123.41    6.54
  -4   2   6  121.40    5.93
  -4  -2   6  119.13    5.56
   4   2  -6  131.05    6.87
   4  -2  -6  124.48    6.48
  -4  -2   5   97.29    5.96
  -4   2   5  105.65    5.98
  -4  -2   5   97.03    6.16
   4  -2  -5  101.04    5.81
  -4   2   5  100.16    5.78
  -4  -2   5  101.30    5.81
  -4   2   5  106.92    5.57
   4  -2  -5  101.20    5.82
  -4  -2   5  111.15    6.36
   4   2  -5  102.85    6.09
  -4  -2   5   97.16    5.10
  -4   2   4  149.44    7.33
  -4  -2   4  128.01    7.36
   4  -2  -4  136.55    7.00
  -4   2   4  145.12    7.04
  -4   2   4  133.13    7.07
  -4  -2   4  129.25    7.02
   4  -2  -4  135.73    6.96
   4   2  -4  138.25    7.28
  -4  -2   4  134.93    7.36
  -4  -2   4  142.78    6.57
   4   2  -4  139.66    6.88
   4  -2  -3  210.38    9.41
   4   2  -3  205.90    9.37
  -4  -2   3  189.03    9.63
  -4   2   3  191.52    9.24
  -4   2   3  206.67    9.36
   4  -2  -3  209.67    9.20
   4  -2  -3  200.16    9.01
  -4   2   3  188.24    9.22
  -4  -2   3  198.41    9.30
   4   2  -3  205.22    9.39
  -4  -2   3  187.02    9.32
   4  -2  -3  189.73    7.81
  -4  -2   3  203.50    8.78
   4   2  -3  198.31    9.03
   4  -2  -2  475.43   19.32
   4   2  -2  476.04   19.32
  -4   2   2  474.18   19.19
  -4   2   2  488.07   19.53
   4  -2  -2  484.07   19.06
   4  -2  -2  475.00   18.90
   4   2  -2  443.05   17.65
   4  -2  -2  500.59   19.62
   4  -2  -2  474.20   18.99
   4   2  -2  482.08   19.16
  -4  -2   2  461.25   19.22
   4   2  -2  491.22   19.09
  -4  -2   2  475.09   18.79
   4  -2  -2  455.24   17.97
   4  -2  -1  125.81    6.34
   4   2  -1  124.40    6.32
  -4  -2   1  111.50    6.32
   4  -2  -1  124.38    6.23
  -4   2   1  115.03    6.07
   4   2  -1  114.91    5.35
  -4   2   1  133.28    6.69
   4  -2  -1  123.17    6.26
   4  -2  -1  126.89    5.80
   4  -2  -1  129.15    6.52
   4  -2  -1  127.49    6.34
   4   2  -1  118.68    5.94
  -4  -2   1  123.88    6.11
   4  -2  -1  114.63    5.38
   4   2  -1  120.21    6.10
  -4  -2   1  127.32    6.01
  -4   2   0   47.49    3.05
  -4  -2   0   37.82    3.01
   4  -2   0   44.19    2.99
   4  -2   0   38.28    3.03
  -4   2   0   42.19    3.28
   4   2   0   44.33    2.98
   4  -2   0   40.49    2.43
   4  -2   0   40.74    3.09
   4  -2   0   41.53    3.11
  -4  -2   0   40.59    2.72
   4   2   0   42.62    2.67
   4   2   0   46.89    3.05
   4  -2   0   37.20    2.41
  -4  -2   0   38.36    2.74
   4   2   1    3.39    0.94
   4  -2   1    1.31    0.70
  -4  -2  -1    4.06    1.04
  -4   2  -1    2.99    0.78
   4  -2   1    4.21    0.92
   4   2   1    4.39    0.96
   4  -2   1    3.42    0.93
   4  -2   1    3.13    0.68
   4   2   1    3.06    0.79
   4  -2   1    3.00    0.93
  -4  -2  -1    4.65    0.83
   4  -2   1    3.61    0.56
   4   2   2  425.54   17.99
   4  -2   2  452.03   18.12
   4  -2   2  485.03   19.06
  -4  -2  -2  474.47   18.58
   4  -2   2  450.60   18.06
   4  -2   2  425.55   16.62
  -4  -2  -2  451.22   17.51
   4  -2   2  422.73   17.80
   4   2   2  457.58   18.25
   4   2   3  288.57   12.43
   4  -2   3  302.32   12.51
   4  -2   3  288.59   12.40
  -4  -2  -3  290.17   13.17
   4  -2   3  297.96   13.39
   4   2   3  281.51   11.90
  -4  -2  -3  280.11   11.78
   4   2   3  292.57   12.70
   4  -2   4   17.42    2.23
  -4  -2  -4   16.37    2.13
   4   2   4   15.93    1.50
   4  -2   4   17.63    2.33
   4  -2   4   14.76    1.78
   4   2   4   22.62    2.14
   4  -2   5  634.88   25.65
   4  -2   5  614.04   25.10
   4  -2   5  673.76   26.54
   4  -2   5  641.88   26.55
  -4  -2  -5  559.11   26.00
  -4  -2  -5  626.54   25.74
   4   2   5  645.49   24.45
   4   2   5  630.98   25.57
   4  -2   5  631.63   25.35
   4  -2   6  236.24   10.66
   4  -2   6  234.15   10.89
   4  -2   6  219.61   10.29
   4  -2   6  237.83   11.78
  -4   2  -6  235.25   11.83
   4  -2   6  246.92   11.67
  -4  -2  -6  230.21   10.98
   4   2   6  233.43    9.64
  -4   2  -6  209.12    9.31
   4   2   6  225.18   10.72
   4   2   7   69.32    4.57
   4  -2   7   73.73    4.68
  -4  -2  -7   84.71    5.43
   4  -2   7   73.91    5.06
   4  -2   7   77.76    5.66
   4  -2   7   79.93    5.83
  -4   2  -7   78.32    5.83
   4   2   7   88.74    4.25
  -4   2  -7   69.34    4.00
   4  -2   7   84.17    5.01
  -4  -2  -8   34.75    3.43
   4  -2   8   32.60    3.16
  -4   2  -8   37.69    3.87
   4   2   8   28.48    2.29
  -4  -2  -8   28.35    2.58
  -4   2  -8   28.18    2.36
   4  -2   8   34.05    3.04
  -4   2  -9   16.95    2.76
  -4  -2  -9   21.51    2.74
   4   2   9   17.48    1.86
  -4   2  -9   17.17    1.95
  -4  -2  -9   14.45    1.96
   4  -2   9   16.11    2.23
  -4   2 -10    4.12    1.57
  -4  -2 -10    0.72    1.41
  -4   2 -10    1.06    1.41
   4   2  10    1.51    1.21
  -4  -2 -10    0.20    0.89
  -4   2 -10    0.44    0.85
  -4  -2 -10   -0.24    0.74
   4   2  10    0.59    1.24
   4  -2  10    2.35    1.08
   4   2  10    0.89    0.76
   4   2  11   44.71    4.27
  -4   2 -11   64.49    5.83
  -4  -2 -11   57.63    4.99
  -4   2 -11   71.88    5.42
   4   2  11   53.87    3.83
  -4  -2 -11   48.33    3.78
  -4   2 -11   55.99    4.16
  -4  -2 -11   49.63    4.15
   4   2  11   63.27    4.78
   4  -2  11   60.79    4.67
   4   2  12   10.37    2.07
  -4  -2 -12    7.07    1.60
   4   2  12   14.31    2.49
   4  -2  12   10.54    2.17
  -4  -2 -12   11.04    2.37
  -4   2 -12   13.69    2.58
  -4  -2 -12   10.84    1.97
  -4   2 -12   10.89    1.89
  -4  -2 -12   12.99    2.88
  -4   2 -12   11.02    2.62
   4   2  13    0.36    1.11
  -4  -2 -13    1.36    1.11
   4   2  13   -1.81    1.76
   4  -2  13   -1.81    1.87
  -4  -2 -13   -3.45    2.37
  -4  -2 -13    0.55    1.33
  -4   2 -13    0.56    1.25
  -4  -2 -14    6.53    1.53
   4  -2  14    8.13    2.16
   4   2  14    3.85    1.63
  -4  -2 -14    5.42    2.28
  -4   2 -14    5.82    2.33
  -4  -2 -14    8.14    2.33
  -4   2 -14    8.20    2.53
   4  -2  15   13.74    2.87
   4   2  15   10.04    2.39
  -4  -2 -15   13.21    3.02
  -4   2 -15    8.91    2.68
  -4  -2 -15   13.40    3.08
  -4   2 -15    7.97    2.61
   4   2  16   -1.25    1.67
   4   3 -17    0.48    1.66
   4  -3 -16   39.23    4.52
   4   3 -16   33.60    4.48
   4  -3 -16   51.55    5.05
   4   3 -16   49.69    4.99
  -4   3  16   45.25    5.29
  -4  -3  16   45.91    5.47
   4  -3 -15    2.48    1.51
   4   3 -15   -0.49    1.34
   4  -3 -15   -1.22    1.66
   4   3 -15   -0.41    1.53
  -4   3  15   -1.60    1.76
  -4  -3  15    0.54    1.70
   4   3 -15    0.97    0.97
   4  -3 -14   24.48    3.37
   4   3 -14   20.47    3.37
   4  -3 -14   26.25    3.57
   4   3 -14   25.80    3.61
  -4   3  14   22.33    3.74
  -4  -3  14   18.42    3.55
   4   3 -14   25.59    2.83
  -4   3  13   13.36    1.05
  -4   3  13   11.48    1.02
   4   3 -13    8.81    2.45
  -4   3  13   21.61    3.32
  -4  -3  13   17.92    3.07
   4   3 -13   15.36    2.21
   4   3 -12  133.50    6.63
  -4   3  12  120.71    7.67
  -4  -3  12  110.57    7.46
  -4   3  12   92.84    4.02
  -4   3  12   92.01    4.00
  -4   3  11   99.06    6.85
  -4  -3  11   91.02    6.64
  -4  -3  11   94.78    5.74
   4  -3 -11   86.72    6.17
  -4  -3  10    2.23    1.00
  -4   3  10    1.08    0.99
  -4  -3  10    2.16    1.14
   4  -3 -10   -0.31    1.28
  -4  -3   9  207.42    9.06
   4  -3  -9  209.76   10.86
  -4  -3   9  246.24   10.49
  -4   3   9  223.02   11.43
  -4  -3   9  220.11   11.37
  -4   3   8    1.54    1.02
  -4  -3   8    0.93    0.95
  -4  -3   8    1.57    0.86
   4   3  -8    0.90    0.35
  -4   3   8    0.89    0.53
  -4  -3   8    0.73    0.37
  -4   3   8    3.17    1.00
  -4  -3   8    0.27    0.95
  -4   3   8    0.53    0.80
   4   3  -8    1.38    1.00
   4  -3  -8    1.26    1.00
   4  -3  -8    1.91    1.15
  -4   3   7   28.11    2.89
  -4  -3   7   26.14    2.85
  -4  -3   7   25.19    2.89
  -4   3   7   25.49    1.89
   4  -3  -7   25.50    2.64
  -4   3   7   25.99    2.59
  -4  -3   7   28.12    2.77
   4  -3  -7   25.48    2.84
  -4   3   7   26.88    2.53
   4   3  -7   27.42    2.97
  -4  -3   7   27.97    3.15
  -4  -3   7   23.73    2.26
  -4   3   6  416.53   17.91
  -4  -3   6  420.90   17.90
  -4  -3   6  429.41   18.33
   4  -3  -6  361.61   15.64
  -4   3   6  402.99   17.54
  -4   3   6  421.50   16.50
   4  -3  -6  435.29   17.58
  -4   3   6  426.45   17.57
  -4  -3   6  429.65   17.63
  -4   3   6  401.66   17.32
   4   3  -6  430.88   18.23
  -4  -3   6  413.10   18.36
  -4  -3   6  404.89   16.87
   4  -3  -5    6.81    1.35
  -4   3   5    7.12    1.44
  -4  -3   5    5.18    1.25
  -4   3   5    5.79    1.29
  -4  -3   5    3.12    1.15
  -4   3   5    5.94    1.08
   4  -3  -5    4.98    0.79
  -4   3   5    5.46    1.20
  -4  -3   5    5.50    1.21
  -4   3   5    3.95    1.04
  -4  -3   5    6.72    1.45
   4   3  -5    6.39    1.35
  -4  -3   5    5.88    1.14
   4   3  -5    4.19    1.09
   4  -3  -4    7.90    1.28
  -4   3   4    9.55    1.43
  -4  -3   4   11.33    1.80
  -4   3   4    9.04    1.32
  -4  -3   4    6.03    1.11
  -4   3   4    8.88    1.47
  -4   3   4   10.98    1.57
  -4  -3   4    8.66    1.41
  -4  -3   4    5.09    1.24
   4   3  -4    8.66    1.52
   4   3  -4    9.65    1.54
   4  -3  -3    0.96    0.60
   4  -3  -3    0.20    0.54
  -4  -3   3    0.24    0.59
  -4   3   3    0.56    0.59
  -4   3   3    0.77    0.75
   4  -3  -3    0.92    0.26
  -4  -3   3    0.96    0.62
  -4   3   3    0.46    0.51
  -4  -3   3   -0.24    0.55
   4   3  -3    0.22    0.63
   4   3  -3    1.62    0.67
   4  -3  -2  352.42   14.87
   4   3  -2  361.32   14.88
  -4  -3   2  330.80   15.05
  -4   3   2  344.97   14.58
  -4   3   2  363.00   15.40
   4  -3  -2  352.38   14.30
   4   3  -2  351.92   14.99
   4  -3  -2  365.97   15.11
   4  -3  -2  352.00   14.85
   4   3  -2  350.53   14.95
  -4  -3   2  350.51   15.16
   4  -3  -2  321.80   13.39
   4   3  -2  360.55   14.96
  -4  -3   2  350.98   14.54
   4   3  -1   55.00    3.68
   4  -3  -1   60.65    3.84
  -4  -3   1   61.13    4.01
   4  -3  -1   63.61    3.69
  -4   3   1   57.27    3.52
  -4   3   1   56.60    4.13
   4   3  -1   54.56    3.42
   4  -3  -1   59.87    3.23
   4  -3  -1   54.24    3.75
   4  -3  -1   60.01    3.91
   4   3  -1   60.92    3.90
   4   3  -1   57.76    3.74
  -4  -3   1   54.46    3.79
   4   3  -1   61.32    3.87
   4  -3  -1   53.93    2.92
  -4  -3   1   53.62    3.51
  -4  -3   0   29.29    2.69
  -4   3   0   33.03    2.56
   4  -3   0   35.94    2.61
  -4   3   0   39.70    3.29
   4   3   0   37.37    2.61
   4  -3   0   38.47    3.08
   4  -3   0   36.76    2.17
   4  -3   0   38.02    2.92
   4  -3   0   37.73    3.05
   4   3   0   31.18    2.69
  -4  -3   0   39.29    2.90
   4   3   0   35.05    2.80
   4   3   1   63.83    3.82
   4  -3   1   63.37    3.87
   4  -3   1   57.61    3.86
   4  -3   1   61.80    3.75
  -4   3  -1   70.95    3.94
  -4  -3  -1   70.28    4.34
   4  -3   1   67.10    4.40
   4  -3   1   59.99    3.01
   4  -3   1   68.59    4.48
  -4  -3  -1   61.35    3.83
   4   3   1   65.29    4.08
   4   3   2  131.87    6.32
   4  -3   2  132.65    6.39
   4  -3   2  138.76    7.27
  -4  -3  -2  133.04    6.75
   4   3   2  118.87    6.52
   4  -3   2  133.84    6.33
   4   3   2  136.77    6.35
   4  -3   2  116.48    5.09
   4  -3   2  121.05    5.55
  -4  -3  -2  131.41    6.31
   4   3   2  127.87    6.64
   4   3   3  145.91    7.03
   4  -3   3  159.28    7.19
   4   3   3  142.34    7.30
   4  -3   3  143.88    6.98
   4  -3   3  154.98    8.15
   4  -3   3  146.06    7.65
  -4  -3  -3  144.17    7.65
   4   3   3  141.88    6.83
  -4  -3  -3  131.58    6.83
   4  -3   3  151.09    6.30
  -4  -3  -3  133.57    7.32
   4   3   3  148.68    7.46
   4   3   4    2.42    0.87
   4  -3   4    1.34    0.65
   4  -3   4    1.16    0.77
   4  -3   4    2.77    1.13
  -4  -3  -4    1.28    0.70
   4  -3   4    4.17    1.12
  -4  -3  -4    0.61    0.75
   4   3   4    2.59    0.86
   4  -3   4    2.95    1.24
   4  -3   4    1.79    0.52
   4   3   4    2.16    0.71
  -4  -3  -5   56.19    4.00
  -4   3  -5   52.25    3.94
   4  -3   5   62.88    4.25
   4  -3   5   53.90    3.61
   4   3   5   55.67    3.91
   4  -3   5   56.79    4.46
   4  -3   5   58.02    4.61
  -4  -3  -5   49.87    4.16
   4   3   5   59.71    3.45
   4  -3   5   59.61    3.12
   4   3   5   59.33    3.81
   4  -3   5   49.71    3.61
  -4  -3  -5   63.25    4.16
   4   3   5   55.47    3.98
   4  -3   6   47.13    3.76
   4   3   6   41.74    3.45
   4  -3   6   38.94    3.06
   4  -3   6   43.49    3.98
   4  -3   6   41.76    4.08
  -4  -3  -6   47.25    4.07
   4   3   6   48.04    2.97
   4  -3   6   44.15    2.75
   4   3   6   49.05    3.50
   4  -3   6   43.23    3.36
  -4  -3  -6   44.49    3.60
  -4   3  -6   47.90    3.67
   4   3   7   35.68    2.96
   4  -3   7   38.09    3.10
  -4  -3  -7   36.33    3.40
  -4   3  -7   32.72    3.26
   4  -3   7   33.66    3.59
  -4  -3  -7   44.29    4.04
   4  -3   7   37.77    3.43
   4   3   7   38.31    3.37
   4   3   7   39.17    2.76
  -4   3  -7   36.54    2.63
   4   3   7   36.75    3.11
   4  -3   7   41.65    3.30
   4   3   8  505.73   20.98
   4  -3   8  484.34   20.92
   4   3   8  510.31   20.05
  -4   3  -8  520.94   22.59
  -4  -3  -8  489.28   22.31
  -4   3  -8  455.05   19.93
  -4  -3  -8  513.08   21.68
  -4   3  -8  508.51   21.56
   4   3   9    1.97    0.95
   4   3   9    1.92    1.15
   4  -3   9    2.73    1.25
  -4  -3  -9    1.69    1.23
  -4   3  -9    0.43    1.05
   4   3   9    0.85    0.82
  -4   3  -9    0.98    0.72
  -4  -3  -9    0.34    1.02
  -4   3  -9    1.30    1.16
  -4  -3 -10   82.23    5.88
  -4   3 -10   75.03    5.60
   4   3  10   68.28    5.06
  -4   3 -10   73.05    6.16
   4   3  10   65.28    4.39
  -4  -3 -10   64.17    4.69
  -4  -3 -10   67.79    4.86
  -4   3 -10   68.31    4.56
   4   3  10   70.31    5.08
   4  -3  10   67.11    4.94
  -4  -3 -11   49.73    4.74
  -4   3 -11   54.84    4.84
   4   3  11   46.36    4.16
  -4   3 -11   57.23    5.48
  -4  -3 -11   45.26    3.88
   4   3  11   46.27    3.71
  -4  -3 -11   39.23    3.79
  -4   3 -11   47.57    3.86
   4   3  11   53.47    4.37
   4  -3  11   52.39    4.38
   4   3  12  115.39    7.54
  -4   3 -12  150.92    9.64
   4   3  12  131.37    7.92
   4  -3  12  130.19    7.85
  -4  -3 -12  113.44    7.04
  -4   3 -12  112.16    7.09
  -4  -3 -12  146.41    8.76
  -4   3 -12  144.38    8.70
  -4  -3 -13   -0.43    1.43
  -4   3 -13   -0.85    1.92
   4   3  13   -0.36    1.13
  -4  -3 -13   -0.27    1.12
  -4   3 -13   -0.55    1.24
  -4   3 -14    0.90    1.43
  -4  -3 -14    1.81    1.71
   4   3  14    1.50    1.28
  -4  -3 -14    0.55    1.14
  -4   3 -14    1.16    1.41
  -4  -3 -15   17.99    3.25
  -4   3 -15   16.46    3.08
   4  -3  15   12.64    2.75
  -4  -3 -15    8.53    1.89
   4   3  15   16.41    2.72
  -4   3 -15   12.77    2.99
   4   3  16    2.44    1.54
   4   4 -16    2.53    1.78
   4  -4 -16    2.11    1.65
  -4   4  16    5.62    2.36
  -4  -4  16    4.54    2.02
   4  -4 -16    5.59    2.23
   4   4 -16    3.59    1.88
   4  -4 -15    3.63    1.92
   4   4 -15    1.21    1.81
  -4   4  15    2.12    1.82
  -4  -4  15    0.53    1.76
   4   4 -15    4.75    1.59
   4   4 -15    1.01    1.47
   4  -4 -15    2.48    1.61
   4  -4 -14   20.90    3.26
   4   4 -14   17.48    3.05
  -4   4  14   26.21    3.73
  -4  -4  14   20.24    3.34
   4   4 -14   22.53    2.88
   4   4 -14   15.41    3.11
   4   4 -13   41.60    3.83
  -4   4  13   39.03    4.58
  -4  -4  13   36.58    4.43
  -4   4  12    5.95    1.87
  -4  -4  12    3.80    1.78
   4   4 -12    5.17    1.56
  -4  -4  12    2.83    0.85
  -4  -4  12    6.29    2.15
   4  -4 -12    5.36    1.71
   4  -4 -11   42.99    4.12
  -4   4  11   37.33    2.46
  -4  -4  11   48.78    2.97
  -4   4  11   52.39    4.68
  -4  -4  11   47.48    4.50
  -4   4  10    5.28    0.99
  -4  -4  10    6.32    0.91
   4  -4 -10    4.71    1.56
  -4   4  10    5.05    1.66
  -4  -4  10    7.21    1.88
   4   4  -9  497.06   18.33
  -4  -4   9  432.38   17.99
  -4   4   9  491.13   18.91
   4  -4  -9  463.94   20.39
  -4   4   9  485.05   20.53
  -4  -4   9  486.77   19.96
  -4   4   9  466.41   20.83
  -4  -4   9  477.36   20.93
  -4   4   8    7.44    1.79
  -4  -4   8    5.95    1.64
  -4  -4   8    5.78    1.74
  -4   4   8    7.64    1.25
  -4  -4   8    6.18    1.56
  -4   4   8    9.55    1.79
  -4   4   8    6.72    1.52
  -4  -4   8    9.17    1.57
   4  -4  -8    5.67    1.44
  -4   4   7  206.90   10.50
  -4  -4   7  206.64   10.51
  -4  -4   7  213.54   11.01
  -4   4   7  214.07    9.47
   4  -4  -7  205.86   10.16
  -4   4   7  204.67   10.13
  -4  -4   7  207.94   10.15
  -4   4   7  190.87   10.12
   4   4  -7  194.84   10.71
  -4  -4   7  213.27    9.89
  -4   4   6   19.68    2.40
  -4  -4   6   21.66    2.48
  -4  -4   6   22.05    2.71
  -4   4   6   21.48    2.37
  -4   4   6   20.43    2.10
   4  -4  -6   18.94    2.22
  -4   4   6   22.27    2.42
  -4  -4   6   23.15    2.49
  -4   4   6   23.55    2.54
  -4  -4   6   24.41    2.92
   4   4  -6   19.73    2.58
  -4  -4   6   18.35    2.05
  -4   4   5   76.92    5.12
  -4  -4   5   75.45    5.08
   4  -4  -5   81.30    4.06
  -4  -4   5   82.89    5.52
  -4   4   5   80.02    4.93
  -4   4   5   86.23    4.94
   4  -4  -5   80.64    4.88
  -4   4   5   87.71    5.14
  -4  -4   5   83.43    5.05
  -4   4   5   80.12    5.27
   4   4  -5   87.02    5.61
  -4  -4   5   77.85    5.64
  -4  -4   5   83.73    4.86
   4  -4  -4   25.66    2.00
  -4   4   4   22.08    2.22
  -4  -4   4   22.26    2.60
  -4   4   4   23.69    2.40
   4  -4  -4   22.04    2.14
  -4  -4   4   26.98    2.51
  -4   4   4   23.23    2.54
  -4   4   4   28.22    2.51
   4   4  -4   24.15    2.67
  -4  -4   4   24.58    2.78
  -4  -4   4   25.81    2.36
   4   4  -4   24.47    2.55
   4  -4  -3   48.02    3.37
   4   4  -3   42.32    3.17
   4  -4  -3   50.36    3.02
  -4   4   3   41.64    3.37
   4  -4  -3   45.36    3.07
  -4   4   3   49.50    3.81
   4   4  -3   49.33    3.69
  -4  -4   3   47.34    3.80
   4  -4  -3   41.61    1.94
  -4  -4   3   49.70    3.34
   4  -4  -3   42.47    2.02
   4   4  -3   43.41    3.49
   4  -4  -2  173.52    8.04
   4   4  -2  167.09    7.91
   4   4  -2  172.96    8.34
  -4  -4   2  166.99    8.36
  -4   4   2  173.15    7.69
   4  -4  -2  163.26    7.60
  -4   4   2  175.53    8.84
  -4   4   2  162.09    8.39
   4   4  -2  162.20    7.31
   4  -4  -2  165.40    7.47
   4   4  -2  168.11    8.11
   4   4  -2  138.18    6.35
   4  -4  -2  181.12    8.40
   4  -4  -2  178.32    8.26
   4   4  -2  186.14    8.56
  -4  -4   2  176.97    8.77
  -4  -4   2  169.30    7.96
   4  -4  -2  153.77    6.63
   4   4  -2  196.89    8.66
   4  -4  -1    4.04    0.81
   4  -4  -1    4.77    1.09
   4   4  -1    3.07    0.93
   4  -4  -1    5.46    1.04
  -4  -4   1    3.32    1.01
   4   4  -1    3.72    1.18
  -4   4   1    3.60    0.86
   4   4  -1    4.43    0.84
  -4   4   1    3.13    1.02
   4  -4  -1    2.33    0.73
   4  -4  -1    3.64    1.03
   4   4  -1    4.38    1.10
  -4   4   1    5.18    1.30
   4  -4  -1    5.81    1.19
  -4  -4   1    6.63    1.32
   4   4  -1    4.05    1.08
   4   4  -1    6.28    1.23
  -4  -4   0   12.50    1.73
   4   4   0   11.77    1.76
   4  -4   0   13.48    1.54
  -4   4   0   15.40    1.55
  -4   4   0   14.34    2.05
   4  -4   0   11.53    1.56
   4  -4   0   14.42    1.30
   4   4   0   13.31    1.72
   4  -4   0   12.43    1.85
   4  -4   0   11.86    1.61
  -4  -4   0   12.63    1.76
   4   4   0   11.53    1.63
   4   4   1    2.03    0.76
   4  -4   1    2.25    0.80
  -4  -4  -1    2.38    0.89
   4   4   1    0.22    0.80
   4  -4   1    1.74    0.80
   4   4   1    2.87    0.93
   4  -4   1    1.28    0.75
  -4  -4  -1    3.59    0.93
   4  -4   1    2.04    0.54
   4  -4   2    7.62    1.19
   4   4   2    8.26    1.46
  -4  -4  -2    7.23    1.34
   4  -4   2    7.69    1.41
   4  -4   2    7.73    1.44
   4   4   2    5.10    1.14
   4   4   2    9.20    1.52
   4  -4   2    6.36    0.75
  -4  -4  -2    8.16    1.34
   4  -4   2    6.90    1.52
   4  -4   2    6.46    0.99
  -4  -4  -2    4.97    1.18
   4  -4   2    7.22    1.22
   4   4   2    7.46    1.18
   4   4   3  729.07   29.41
   4  -4   3  726.42   28.78
   4  -4   3  786.74   30.60
   4  -4   3  762.38   29.87
  -4  -4  -3  683.28   29.50
   4   4   3  727.46   28.85
   4   4   3  758.43   29.02
   4  -4   3  719.01   28.69
  -4  -4  -3  698.76   29.26
  -4  -4  -3  797.72   29.70
   4   4   3  744.65   29.66
   4  -4   4   34.92    2.84
   4   4   4   35.09    2.77
   4  -4   4   36.47    3.57
   4  -4   4   36.13    3.20
  -4  -4  -4   38.80    3.30
   4  -4   4   35.56    3.46
   4   4   4   34.40    2.97
   4  -4   4   35.94    2.74
   4   4   4   42.00    2.88
   4  -4   4   43.24    2.74
  -4  -4  -4   38.28    3.20
   4   4   4   40.62    3.26
   4   4   5  560.66   22.65
   4  -4   5  551.87   22.71
   4  -4   5  559.02   23.34
   4   4   5  543.54   22.90
   4  -4   5  529.28   22.37
   4  -4   5  589.98   24.43
   4  -4   5  557.32   23.24
  -4  -4  -5  547.06   23.62
   4  -4   5  581.61   23.93
   4   4   5  551.73   22.33
   4  -4   5  578.98   22.28
  -4  -4  -5  566.87   23.32
   4   4   6   30.90    2.72
   4  -4   6   36.14    2.95
  -4  -4  -6   33.38    3.07
  -4   4  -6   34.48    3.11
   4  -4   6   25.95    2.94
   4   4   6   28.89    2.85
   4  -4   6   30.33    2.58
  -4  -4  -6   29.52    3.23
   4  -4   6   32.32    3.39
   4  -4   6   28.32    3.42
   4   4   6   29.94    2.49
   4  -4   6   33.70    2.51
  -4  -4  -6   33.17    3.13
   4  -4   7  127.28    6.89
  -4  -4  -7  146.57    8.53
   4   4   7  136.67    6.79
   4  -4   7  141.84    6.95
   4   4   7  157.00    7.31
   4  -4   7  135.09    7.08
  -4  -4  -7  123.10    7.49
  -4   4  -7  137.60    7.70
   4   4   7  138.52    7.29
   4  -4   7  135.51    7.29
  -4   4  -8    0.18    0.69
  -4  -4  -8    0.78    0.95
  -4  -4  -8   -0.61    1.05
  -4   4  -8   -0.30    1.02
   4   4   8    0.56    0.92
   4  -4   8    0.60    0.74
   4   4   8    0.91    0.85
   4   4   8    1.50    1.00
   4  -4   8    0.75    0.86
  -4  -4  -9   38.59    4.04
  -4  -4  -9   34.26    3.64
  -4   4  -9   31.50    3.42
   4   4   9   28.93    2.69
   4   4   9   22.94    2.79
  -4   4  -9   31.13    2.79
   4   4   9   28.05    3.04
   4  -4   9   23.60    2.78
  -4  -4 -10   11.38    2.47
  -4   4 -10   16.10    2.86
  -4  -4 -10    9.07    2.25
  -4   4 -10   13.02    2.41
   4   4  10   12.05    2.13
  -4   4 -10   11.69    1.85
   4  -4  10   13.16    2.16
   4   4  10   12.17    1.80
   4   4  10   13.77    2.30
  -4  -4 -11    0.49    1.09
  -4   4 -11   -0.49    1.27
  -4  -4 -11   -1.17    1.85
  -4  -4 -11    1.48    1.27
   4   4  11    0.32    0.89
  -4   4 -11    0.51    0.91
   4  -4  11   -0.31    1.12
   4   4  11   -1.26    1.50
  -4  -4 -12   30.54    4.16
  -4   4 -12   30.89    4.09
  -4  -4 -12   26.37    3.69
  -4   4 -12   30.66    3.88
   4  -4  12   28.31    3.36
   4   4  12   23.41    3.19
  -4  -4 -12   30.53    3.30
  -4   4 -12   27.56    2.94
   4   4  12   31.74    3.46
  -4  -4 -13   12.03    2.27
   4   4  13    7.15    1.85
  -4  -4 -13   18.13    3.33
  -4   4 -13   16.04    3.31
  -4  -4 -13   14.31    2.87
  -4   4 -13   14.11    2.75
   4   4  14    9.34    2.09
  -4  -4 -14   10.61    2.29
  -4  -4 -14   10.43    2.79
  -4   4 -14   15.11    3.22
  -4  -4 -14   15.44    2.94
  -4   4 -14   10.80    2.47
  -4  -4 -15    9.43    2.11
   4   4  15    7.76    1.98
  -4  -4 -15   15.66    3.22
  -4   4 -15    9.89    2.69
  -4  -4 -15   15.31    3.24
  -4   4 -15   11.52    2.91
  -4   5  16    3.89    2.10
  -4  -5  16   -0.55    1.34
   4  -5 -16    2.49    1.98
   4   5 -16    0.42    1.62
   4   5 -16    1.05    1.67
   4   5 -16   -0.34    1.34
   4   5 -15   41.95    4.14
   4   5 -15   37.37    4.69
  -4   5  15   33.54    4.52
  -4  -5  15   34.35    4.60
   4  -5 -15   37.31    4.20
   4   5 -15   34.26    4.18
   4   5 -14   85.85    6.21
   4  -5 -14   89.08    6.62
   4   5 -14   88.61    6.62
  -4   5  14   72.61    6.72
  -4  -5  14   81.60    6.95
   4   5 -13   26.47    3.29
   4  -5 -13   21.62    3.23
  -4  -5  13   26.57    4.12
  -4   5  13   27.82    3.90
  -4  -5  13   27.09    3.86
   4  -5 -13   34.87    3.83
   4   5 -13   33.21    3.83
  -4   5  12    5.50    2.15
  -4  -5  12    7.53    2.32
   4   5 -12   12.45    2.33
  -4  -5  12    9.74    1.26
  -4  -5  12   11.74    2.82
   4  -5 -12    6.45    1.91
  -4   5  11   31.99    3.62
   4  -5 -11   29.04    3.38
  -4  -5  11   29.47    2.09
  -4   5  11   26.95    2.48
  -4   5  11   35.12    3.84
  -4  -5  11   30.24    3.68
  -4  -5  10   42.69    2.44
  -4   5  10   49.24    4.36
   4  -5 -10   38.43    3.93
   4   5 -10   48.84    2.99
  -4   5  10   51.48    3.48
  -4  -5  10   45.55    4.38
  -4   5  10   54.20    4.67
  -4  -5   9    1.19    1.15
  -4   5   9    1.59    0.89
   4   5  -9    0.62    0.68
  -4  -5   9    1.12    0.29
  -4   5   9    0.66    0.86
   4  -5  -9    0.89    1.01
  -4   5   9    2.68    1.23
  -4  -5   9    0.34    1.07
  -4   5   8   56.29    3.92
   4  -5  -8   51.43    4.22
  -4   5   8   54.89    4.26
  -4  -5   8   56.13    4.36
  -4   5   8   56.95    4.55
  -4   5   8   61.42    4.64
  -4  -5   8   59.75    4.62
  -4  -5   8   59.24    4.95
  -4  -5   7  178.19    9.87
  -4   5   7  173.22    8.99
  -4   5   7  179.17    8.77
   4  -5  -7  168.91    8.97
  -4   5   7  186.61    9.18
  -4  -5   7  185.44    9.15
  -4   5   7  183.80    9.65
  -4  -5   7  172.15    8.88
  -4   5   7  174.46    9.31
  -4  -5   7  174.43    9.33
  -4   5   6   55.82    4.17
  -4  -5   6   51.09    4.06
  -4   5   6   47.22    3.65
  -4  -5   6   60.08    4.60
  -4   5   6   53.71    3.88
   4  -5  -6   50.44    3.82
  -4   5   6   48.59    4.15
  -4   5   6   54.14    3.93
  -4  -5   6   52.36    3.90
   4   5  -6   55.53    4.51
  -4  -5   6   54.58    4.81
  -4  -5   6   48.42    3.73
  -4   5   5   50.60    3.54
  -4  -5   5   57.67    4.40
  -4   5   5   44.00    3.62
   4  -5  -5   44.40    3.44
  -4   5   5   47.61    3.93
  -4   5   5   51.60    3.74
  -4  -5   5   53.33    3.76
  -4   5   5   46.54    4.07
   4   5  -5   50.90    4.21
  -4  -5   5   51.78    4.56
  -4  -5   5   51.28    3.71
  -4   5   4  342.75   14.51
  -4  -5   4  338.25   15.52
  -4   5   4  344.26   15.30
  -4   5   4  311.48   15.04
   4  -5  -4  342.54   14.65
  -4   5   4  334.58   15.69
  -4   5   4  339.48   14.81
  -4  -5   4  342.02   14.76
   4   5  -4  350.62   15.69
  -4  -5   4  348.49   16.20
  -4  -5   4  345.46   14.87
   4   5  -4  359.51   15.80
  -4   5   3    0.63    0.72
   4  -5  -3    1.54    0.78
  -4   5   3    1.70    0.69
   4  -5  -3    2.40    0.78
  -4   5   3   -0.27    0.60
   4   5  -3    0.59    0.40
  -4  -5   3    0.42    0.63
  -4   5   3    0.31    0.75
  -4  -5   3    1.94    1.03
   4   5  -3    1.66    0.88
   4   5  -3    1.39    0.72
   4  -5  -3    1.11    0.31
   4  -5  -2   43.99    3.23
   4   5  -2   42.47    3.15
   4  -5  -2   46.86    3.23
  -4  -5   2   44.18    3.50
  -4   5   2   47.13    2.88
  -4   5   2   43.14    3.73
  -4   5   2   43.56    3.91
   4  -5  -2   47.01    3.07
  -4   5   2   40.40    3.18
   4   5  -2   41.43    2.26
  -4  -5   2   45.50    3.88
   4   5  -2   48.33    3.71
   4   5  -2   45.70    3.75
   4  -5  -1   26.11    2.35
   4   5  -1   20.88    2.24
   4  -5  -1   26.03    2.40
  -4   5   1   26.26    2.04
  -4  -5   1   21.69    2.36
   4   5  -1   30.13    2.88
  -4   5   1   20.03    2.66
   4  -5  -1   28.20    2.18
  -4   5   1   25.83    2.25
   4  -5  -1   24.71    2.35
   4   5  -1   27.33    2.47
   4  -5  -1   28.34    2.77
  -4  -5   1   28.04    2.96
   4   5  -1   34.81    3.06
   4   5   0   36.83    2.62
   4  -5   0   30.39    2.45
   4  -5   0   29.45    2.53
   4   5   0   32.14    2.64
   4  -5   0   31.53    2.35
   4  -5   0   34.65    2.83
   4   5   0   33.21    2.90
  -4  -5   0   33.02    2.85
  -4   5   0   34.87    3.39
   4  -5   0   34.30    2.35
  -4   5   0   33.32    2.48
   4  -5   0   31.12    2.68
   4   5   0   30.34    2.66
   4  -5   0   32.12    3.07
  -4  -5   0   31.79    3.06
   4   5   0   29.47    2.88
   4  -5   1   81.31    4.52
   4   5   1   79.98    4.48
   4  -5   1   70.51    4.76
  -4  -5  -1   80.25    4.97
   4  -5   1   86.41    4.50
   4   5   1   81.88    5.11
  -4   5  -1   81.37    5.76
   4   5   1   87.16    5.10
   4  -5   1   82.30    4.13
  -4   5  -1   82.11    4.27
   4  -5   1   87.62    5.02
   4   5   1   78.52    4.82
   4  -5   1   87.10    5.55
  -4  -5  -1   83.19    5.33
   4  -5   1   81.25    4.72
   4   5   1   91.69    5.42
  -4  -5  -1   74.15    4.86
   4   5   2    9.72    1.35
   4  -5   2   13.64    1.58
   4  -5   2   10.78    1.40
  -4   5  -2   13.85    2.36
   4  -5   2   13.14    1.82
   4  -5   2   11.03    1.72
  -4  -5  -2    9.60    1.45
   4  -5   2   10.20    1.15
   4   5   2   10.56    1.60
  -4   5  -2   10.78    1.18
  -4  -5  -2   10.53    1.64
   4  -5   2   10.24    1.86
  -4  -5  -2   11.47    1.76
   4  -5   2    9.05    1.38
   4   5   2   12.72    1.86
  -4   5  -3    0.07    0.35
   4   5   3    1.13    0.62
   4   5   3   -0.67    0.89
   4  -5   3   -0.15    0.63
   4  -5   3    0.25    0.71
  -4  -5  -3    0.22    0.60
   4  -5   3   -0.24    0.73
   4   5   3    0.51    0.78
  -4  -5  -3    0.22    0.68
   4  -5   3   -0.31    0.85
   4  -5   3   -0.18    0.44
  -4  -5  -3    0.24    0.59
   4  -5   4    0.88    0.74
   4   5   4    2.03    0.86
   4   5   4    1.05    0.73
   4   5   4    0.89    0.84
   4  -5   4    0.63    0.72
   4  -5   4    0.74    0.75
  -4  -5  -4    0.51    0.61
  -4  -5  -4    1.42    0.95
   4  -5   4    0.99    1.00
   4  -5   4    1.34    0.68
  -4  -5  -4    0.48    0.54
   4   5   5   17.14    2.15
   4  -5   5   15.45    1.81
   4  -5   5   19.13    2.27
  -4  -5  -5   21.09    2.50
  -4  -5  -5   17.26    2.33
   4   5   5   21.49    2.17
   4  -5   5   18.66    2.62
   4  -5   5   20.14    2.07
   4   5   5   19.55    2.09
   4  -5   5   19.64    2.08
   4   5   6   14.72    2.07
   4  -5   6   15.44    1.84
  -4  -5  -6   20.25    2.60
   4  -5   6   18.31    2.06
  -4   5  -6   14.60    2.11
   4   5   6   15.54    1.92
   4  -5   6   16.09    1.96
   4   5   6   15.60    1.97
   4  -5   6   14.61    1.96
   4   5   6   16.18    1.97
   4  -5   7    7.82    1.41
  -4  -5  -7    9.39    1.97
   4  -5   7    5.92    1.44
   4   5   7    7.01    1.38
   4   5   7    8.40    1.56
   4   5   7   10.28    1.79
   4  -5   7    4.38    1.11
  -4  -5  -7    7.73    1.70
  -4   5  -7    8.78    1.71
   4   5   7    7.00    1.50
   4  -5   7    7.41    1.48
  -4  -5  -8  120.91    7.36
  -4   5  -8  131.20    7.51
  -4  -5  -8  135.29    8.33
   4   5   8  118.87    7.27
   4   5   8  121.56    6.62
   4  -5   8  122.26    6.89
   4   5   8  133.83    7.16
   4  -5   8  126.77    7.05
  -4  -5  -9   15.90    2.53
  -4   5  -9   17.85    2.59
  -4  -5  -9   17.92    2.91
  -4   5  -9   12.06    1.89
   4   5   9   15.99    2.43
   4  -5   9   14.52    2.14
   4  -5   9   17.22    2.27
   4   5   9   22.18    2.54
  -4  -5 -10  266.73   13.15
  -4   5 -10  256.12   12.95
  -4  -5 -10  258.77   13.96
   4   5  10  240.42   12.46
  -4   5 -10  246.63   11.92
   4   5  10  261.66   12.41
   4  -5  10  254.75   12.33
  -4  -5 -11    6.83    2.06
  -4   5 -11    7.58    1.68
  -4  -5 -11    6.16    1.95
  -4   5 -11    7.19    1.95
   4   5  11    4.11    1.71
   4  -5  11    9.11    1.97
   4   5  11    8.02    1.83
  -4  -5 -12   49.88    5.27
   4   5  12   43.60    4.20
  -4  -5 -12   52.02    4.92
  -4   5 -12   48.00    4.81
  -4  -5 -13   24.17    3.90
   4   5  13   31.18    3.60
  -4   5 -13   35.07    4.21
  -4  -5 -13   39.72    4.53
  -4  -5 -13   27.21    3.46
   4   5  14    1.13    1.24
  -4  -5 -14    0.58    1.50
  -4  -5 -15   13.22    2.86
  -4   5 -15   12.71    2.89
   4   5  15    9.27    2.13
   4   6 -16    2.65    1.63
  -4  -6  16   -0.54    1.77
   4   6 -15   18.36    3.00
   4   6 -15   14.85    2.84
  -4   6  15   21.16    3.58
  -4  -6  15    8.61    2.51
   4  -6 -15   14.35    2.71
  -4   6  14   26.56    3.69
   4   6 -14   21.96    3.21
  -4  -6  14   23.89    3.99
  -4   6  14   23.71    3.66
  -4  -6  14   24.22    3.73
   4  -6 -14   19.21    3.13
   4   6 -14   18.60    3.15
   4  -6 -13    0.78    1.44
   4   6 -13   -0.78    1.34
  -4   6  13    0.44    1.08
  -4  -6  13    0.61    1.49
  -4   6  13   -0.45    1.31
  -4  -6  13   -1.33    1.41
   4  -6 -13   -0.35    1.63
   4   6 -13    0.35    1.47
   4  -6 -12   47.63    4.75
  -4  -6  12   53.08    5.89
  -4   6  12   62.51    5.60
   4   6 -12   63.24    5.39
   4   6 -12   61.53    5.04
   4  -6 -12   57.90    4.91
  -4   6  12   61.11    5.45
  -4  -6  12   68.44    5.67
  -4   6  11    0.39    1.07
  -4  -6  11    3.87    1.59
  -4  -6  11    0.91    1.11
  -4   6  11    0.90    0.80
  -4  -6  11    1.18    0.47
  -4   6  11    3.24    1.44
  -4  -6  11    3.32    1.68
   4  -6 -11    2.09    1.43
   4   6 -10   41.01    3.17
   4  -6 -10   44.69    4.05
  -4   6  10   34.42    3.97
  -4   6  10   41.02    4.16
  -4  -6  10   40.42    4.05
  -4  -6  10   51.05    4.86
  -4  -6   9   14.54    2.58
   4   6  -9   10.83    1.73
  -4   6   9   15.24    2.45
  -4   6   9   14.00    2.35
  -4  -6   9   11.72    2.17
   4  -6  -9   11.88    2.12
   4  -6  -8   55.54    4.40
  -4   6   8   60.21    4.50
  -4  -6   8   53.68    4.31
  -4   6   8   58.60    4.93
  -4  -6   8   61.81    5.15
  -4   6   8   57.80    4.29
  -4   6   8   60.44    4.66
  -4  -6   8   59.36    4.63
  -4   6   7  303.31   14.28
   4  -6  -7  313.92   14.29
  -4   6   7  314.93   14.22
  -4  -6   7  319.92   14.19
  -4   6   7  326.50   15.31
  -4   6   7  295.97   13.89
  -4  -6   7  332.89   15.36
  -4   6   7  308.48   14.51
  -4  -6   7  308.29   14.46
  -4   6   6   40.35    3.62
   4  -6  -6   42.40    3.50
  -4   6   6   40.22    3.43
  -4  -6   6   42.39    3.45
  -4   6   6   38.29    3.87
  -4  -6   6   46.03    4.53
  -4   6   6   42.39    3.26
  -4  -6   6   48.86    4.21
  -4   6   5   43.13    3.08
  -4  -6   5   33.14    3.43
   4   6  -5   39.29    2.10
  -4   6   5   37.53    3.50
  -4   6   5   29.71    3.22
   4  -6  -5   35.82    3.17
  -4   6   5   43.57    3.35
  -4  -6   5   41.43    3.28
  -4   6   5   39.04    3.81
   4   6  -5   41.19    3.87
  -4  -6   5   38.28    4.06
  -4  -6   5   41.98    3.43
  -4   6   4   44.23    3.85
  -4   6   4   43.98    3.71
   4  -6  -4   45.86    3.45
  -4   6   4   43.71    4.10
   4   6  -4   47.96    4.15
  -4  -6   4   49.77    4.64
  -4  -6   4   47.86    3.70
   4   6  -4   49.62    4.25
  -4   6   3   -0.45    1.01
   4  -6  -3    0.40    0.65
  -4   6   3    1.06    0.51
  -4  -6   3   -0.26    0.75
  -4   6   3    1.22    0.93
   4   6  -3    0.91    0.41
  -4   6   3    1.06    0.97
  -4  -6   3    1.84    1.06
   4   6  -3    0.98    1.03
   4  -6  -3    1.11    0.42
   4   6  -3    1.46    0.89
  -4   6   2    6.06    1.27
   4  -6  -2    5.32    1.13
   4  -6  -2    3.27    1.05
   4   6  -2    5.83    1.15
  -4  -6   2    4.65    1.39
  -4   6   2    5.16    0.95
  -4   6   2    7.72    1.73
   4   6  -2    4.13    0.79
  -4  -6   2    4.20    1.33
   4  -6  -2    4.58    0.82
   4   6  -2    4.95    1.45
   4  -6  -1   45.12    3.21
   4   6  -1   38.87    3.05
   4   6  -1   40.94    3.42
  -4  -6   1   44.53    3.47
  -4   6   1   39.51    3.89
  -4   6   1   49.20    3.35
   4  -6  -1   48.79    3.21
   4   6  -1   47.40    3.30
   4   6  -1   42.59    2.76
   4  -6  -1   48.56    3.96
   4  -6  -1   50.77    3.42
  -4  -6   1   40.33    3.86
   4   6  -1   45.24    3.85
   4   6   0  179.10    8.21
   4  -6   0  189.34    8.33
   4  -6   0  187.00    8.58
   4   6   0  170.26    8.39
   4   6   0  189.80    9.16
   4  -6   0  200.01    9.14
  -4  -6   0  182.56    9.02
  -4   6   0  168.76    9.87
   4   6   0  180.69    9.12
  -4   6   0  175.11    8.32
   4  -6   0  184.82    8.32
   4  -6   0  171.44    8.60
   4   6   0  176.76    8.60
   4  -6   0  177.99    9.48
  -4  -6   0  170.30    9.58
   4   6   0  179.31    9.53
  -4  -6   0  181.78    8.96
   4   6   1   24.59    2.08
   4  -6   1   21.99    2.00
   4  -6   1   21.78    2.44
   4  -6   1   24.41    1.93
   4   6   1   22.21    2.47
  -4  -6  -1   20.34    2.24
  -4   6  -1   22.17    2.91
  -4   6  -1   21.06    1.90
   4   6   1   19.55    2.31
   4  -6   1   23.05    1.98
  -4   6  -1   20.22    2.92
   4  -6   1   18.00    2.46
   4  -6   1   25.22    2.35
   4   6   1   21.91    2.24
  -4  -6  -1   29.65    3.04
   4  -6   1   19.40    2.25
   4   6   1   21.85    2.52
  -4  -6  -1   22.87    2.45
   4   6   2  153.28    7.16
   4   6   2  158.82    8.11
   4  -6   2  147.93    8.01
   4  -6   2  148.87    8.18
  -4  -6  -2  132.00    7.33
  -4   6  -2  144.19    9.07
  -4   6  -2  153.24    9.27
  -4   6  -2  152.31    6.91
   4   6   2  156.95    7.91
   4  -6   2  171.63    8.86
   4  -6   2  148.19    7.84
  -4  -6  -2  152.74    8.45
  -4  -6  -2  160.20    8.11
   4   6   2  164.83    8.53
   4  -6   3   17.02    1.80
   4   6   3   11.43    1.90
   4   6   3   16.80    1.78
   4   6   3   17.72    2.16
   4  -6   3   17.44    2.28
   4  -6   3   15.50    1.66
  -4   6  -3   13.86    2.46
   4  -6   3   16.24    2.16
  -4  -6  -3   15.29    1.92
  -4   6  -3   16.54    1.43
  -4  -6  -3   15.47    2.12
   4  -6   3   15.38    2.37
  -4   6  -3   14.73    2.62
   4  -6   3   13.91    1.88
  -4  -6  -3   17.79    2.45
   4   6   4  389.76   16.68
   4  -6   4  380.58   15.76
   4  -6   4  389.58   16.90
  -4  -6  -4  357.62   16.68
  -4   6  -4  376.21   14.93
   4   6   4  415.26   16.57
   4  -6   4  418.97   16.93
  -4  -6  -4  359.50   17.09
   4   6   4  385.31   16.00
   4  -6   4  373.95   16.00
   4   6   5   51.55    3.92
   4  -6   5   52.80    3.47
   4  -6   5   48.85    3.99
  -4  -6  -5   51.62    4.14
   4  -6   5   56.46    3.59
  -4   6  -5   52.97    2.47
   4   6   5   62.62    4.06
   4  -6   5   49.55    3.91
   4   6   5   57.98    3.72
   4  -6   5   52.51    3.60
   4   6   6  241.23   11.18
   4  -6   6  236.79   11.17
   4   6   6  224.34   11.39
   4  -6   6  245.56   10.94
  -4  -6  -6  239.95   12.29
   4   6   6  256.04   11.07
   4  -6   6  257.08   11.08
   4   6   6  235.51   11.18
   4  -6   6  257.42   11.76
   4   6   6  262.43   12.29
   4   6   7  157.74    7.91
   4  -6   7  160.05    7.95
  -4  -6  -7  151.02    8.94
   4  -6   7  146.18    7.43
  -4   6  -7  143.05    8.14
   4   6   7  145.72    7.59
   4  -6   7  151.82    7.66
   4  -6   7  158.62    8.25
   4   6   7  148.20    8.47
   4  -6   8   21.89    2.59
   4   6   8   27.92    2.85
  -4  -6  -8   25.89    3.38
   4  -6   8   22.85    2.35
   4   6   8   28.97    3.24
   4  -6   8   25.19    2.81
  -4  -6  -8   22.28    2.81
  -4   6  -8   20.88    2.83
  -4  -6  -9   34.99    3.67
  -4   6  -9   41.31    3.92
   4   6   9   35.88    3.63
   4  -6   9   39.00    3.63
   4   6   9   38.75    3.50
   4  -6   9   35.94    3.38
  -4  -6  -9   38.40    4.24
   4   6  10   -1.45    1.52
  -4  -6 -10   -0.46    1.34
   4  -6  10   -0.31    0.99
   4  -6  10   -1.15    1.67
  -4  -6 -10   -1.05    1.44
  -4   6 -10   -1.05    1.57
   4   6  11   25.00    3.22
  -4  -6 -11   25.58    3.75
   4   6  11   24.81    3.18
  -4  -6 -11   25.35    3.47
  -4   6 -11   28.62    3.63
   4   6  12   25.82    3.33
  -4  -6 -12   24.50    3.80
  -4  -6 -12   25.82    3.55
  -4   6 -12   34.58    3.99
   4   6  13    7.49    2.01
  -4  -6 -13    3.31    1.69
  -4  -6 -13    8.95    2.42
  -4   6 -13    4.69    1.88
   4   6  14    0.38    1.22
  -4  -6 -14    0.58    1.41
  -4  -6 -14   -0.45    1.64
  -4   6 -14    0.45    1.48
   4   6  15   -0.39    1.25
   4   7 -16    2.52    1.68
  -4   7  15   51.38    5.40
  -4  -7  15   43.12    5.28
   4   7 -15   44.94    4.77
   4  -7 -15   41.29    4.46
   4   7 -15   41.77    4.42
  -4   7  15   43.36    5.01
  -4  -7  15   39.35    4.75
   4   7 -14    4.69    1.93
  -4   7  14    5.23    2.14
  -4  -7  14    3.25    1.86
   4  -7 -14    1.78    1.82
  -4  -7  14    3.79    2.22
   4   7 -14    5.61    2.17
  -4   7  14    4.50    2.05
  -4  -7  14    5.97    2.51
   4  -7 -14    4.36    1.92
  -4  -7  13   80.76    7.66
  -4   7  13   88.06    7.05
   4   7 -13   88.56    6.84
  -4  -7  13   78.19    7.10
   4  -7 -13   93.99    6.41
   4   7 -13   81.77    6.19
  -4   7  13   74.97    6.62
  -4  -7  13   85.79    6.84
   4  -7 -13   82.97    6.53
  -4   7  12   -0.82    1.25
   4  -7 -12   -2.86    2.19
   4   7 -12   -1.92    2.09
  -4  -7  12   -0.49    1.48
   4   7 -12   -0.43    1.31
  -4   7  12    0.46    1.04
  -4  -7  12   -1.22    1.58
   4  -7 -12   -0.78    1.60
  -4   7  11   17.60    2.86
  -4  -7  11   11.42    2.46
   4  -7 -11   14.07    2.29
   4   7 -11    6.41    1.67
  -4  -7  11   17.94    3.13
  -4   7  11   17.31    2.88
  -4  -7  11   11.64    2.85
   4  -7 -11   10.72    2.34
  -4  -7  10    0.44    1.20
  -4   7  10   -0.43    1.11
   4   7 -10    2.16    1.05
  -4   7  10    4.60    1.52
  -4  -7  10    0.71    0.97
   4  -7 -10    3.13    1.53
  -4   7   9    1.36    1.09
  -4  -7   9   -0.82    1.18
  -4   7   9   -0.33    1.24
  -4  -7   9    0.66    1.04
   4  -7  -9   -0.65    1.37
  -4   7   9    1.25    1.14
  -4  -7   8   21.39    3.06
  -4   7   8   23.24    2.52
  -4   7   8   22.36    2.61
  -4  -7   8   21.05    2.55
  -4   7   8   20.27    2.97
  -4   7   8   15.73    2.43
  -4  -7   8   18.65    2.63
   4  -7  -8   18.98    2.63
   4  -7  -7   29.37    3.20
  -4   7   7   28.39    2.75
  -4  -7   7   34.02    3.55
  -4   7   7   31.97    3.09
  -4  -7   7   27.71    2.93
  -4   7   7   33.95    3.81
   4  -7  -6   26.16    2.85
  -4   7   6   27.50    2.76
  -4  -7   6   26.71    2.65
  -4   7   6   30.20    3.57
  -4  -7   6   29.61    3.89
  -4   7   6   25.63    2.44
  -4  -7   6   24.71    3.04
  -4   7   5  157.76    9.37
   4  -7  -5  186.44    9.22
  -4   7   5  173.94   10.11
  -4  -7   5  172.13   10.47
  -4  -7   5  183.67    9.54
  -4  -7   4   61.83    4.58
  -4   7   4   62.80    3.58
  -4   7   4   60.90    4.65
   4  -7  -4   68.41    4.55
  -4   7   4   66.10    5.05
  -4  -7   4   62.55    5.47
   4  -7  -4   63.52    2.89
   4   7  -4   68.01    5.35
  -4  -7   3  254.76   12.06
  -4   7   3  242.63   10.45
   4   7  -3  248.43   10.63
  -4   7   3  258.42   12.87
  -4   7   3  248.85   11.98
   4  -7  -3  258.76   11.79
  -4  -7   3  262.14   13.49
   4  -7  -3  265.53   10.39
   4   7  -3  263.89   13.15
  -4  -7   2   44.39    3.58
  -4   7   2   44.95    4.20
  -4   7   2   44.77    3.58
   4  -7  -2   47.72    3.50
   4   7  -2   41.69    2.84
  -4  -7   2   55.66    4.76
   4   7  -2   48.26    4.25
   4  -7  -2   45.58    2.83
  -4   7   1    1.77    1.00
   4  -7  -1    1.17    0.88
   4   7  -1    2.06    0.65
   4  -7  -1    1.35    0.64
   4  -7  -1    2.07    0.74
   4   7  -1    1.00    0.94
  -4  -7   1    2.63    0.82
  -4   7   1    1.51    1.04
   4   7  -1    1.09    0.66
  -4  -7   1    1.86    1.13
   4  -7  -1    1.42    0.68
   4   7  -1    0.68    0.82
   4   7   0  182.14    8.36
   4  -7   0  188.11    8.44
   4  -7   0  200.99    8.84
   4   7   0  181.62    8.64
   4   7   0  178.83    9.27
  -4  -7   0  190.12    9.32
  -4   7   0  174.99   10.43
  -4   7   0  183.13   10.83
  -4   7   0  189.40    8.86
   4  -7   0  195.67    8.98
   4  -7   0  191.90    8.91
   4   7   0  183.62    8.76
   4   7   0  179.77    8.72
  -4  -7   0  194.26   10.47
   4  -7   0  190.19    8.87
   4   7   0  197.02   10.22
   4   7   1  361.82   15.16
   4  -7   1  371.48   15.21
   4  -7   1  369.72   15.58
   4   7   1  354.96   15.51
  -4  -7  -1  386.67   16.21
   4  -7   1  381.52   14.87
   4   7   1  371.05   16.31
  -4   7  -1  349.86   17.73
  -4   7  -1  364.37   18.01
  -4   7  -1  390.69   15.54
   4  -7   1  383.22   15.70
   4  -7   1  367.47   15.76
   4   7   1  370.01   15.72
  -4  -7  -1  365.95   17.34
   4  -7   1  382.73   16.84
   4   7   1  346.99   16.87
  -4   7  -2    3.40    1.46
   4  -7   2    4.60    1.27
   4  -7   2    4.74    0.92
   4   7   2    2.20    1.08
  -4   7  -2    5.74    1.81
   4  -7   2    3.25    0.98
   4   7   2    3.23    1.02
  -4  -7  -2    4.76    1.46
   4  -7   2    2.73    1.04
  -4   7  -2    4.60    0.97
   4  -7   2    2.08    0.80
  -4   7  -3    3.53    1.62
   4  -7   3    2.36    1.13
  -4  -7  -3    0.42    0.55
  -4  -7  -3    2.77    1.31
  -4   7  -3    0.92    1.11
   4  -7   3    2.76    1.07
   4  -7   3    1.88    0.80
  -4   7  -3    1.44    0.62
   4   7   3    2.15    0.82
  -4   7  -4    8.21    1.09
   4   7   4    8.10    1.40
   4  -7   4    9.27    1.42
   4   7   4   10.03    1.69
   4  -7   4    9.17    1.28
   4  -7   4    8.03    1.55
  -4  -7  -4   12.50    1.90
  -4   7  -4    6.48    2.15
   4  -7   4    9.66    1.80
  -4  -7  -4    9.09    2.00
   4   7   5   89.01    4.95
   4  -7   5   88.30    4.93
   4  -7   5   80.76    4.61
   4   7   5   78.97    5.33
   4  -7   5   78.35    5.35
  -4  -7  -5   85.97    5.67
   4   7   5   78.84    4.67
   4  -7   5   80.41    4.68
  -4   7  -5   90.45    4.02
   4  -7   5   91.61    5.81
   4   7   5   83.65    5.87
   4   7   6  124.20    6.35
   4  -7   6  118.31    6.26
   4  -7   6  114.63    6.01
  -4  -7  -6  107.87    7.05
   4   7   6  115.82    6.09
   4  -7   6  114.25    6.06
  -4   7  -6  110.91    4.80
   4  -7   6  121.67    7.12
   4   7   6  116.16    7.24
   4   7   7  137.38    6.97
   4  -7   7  122.94    6.74
   4  -7   7  126.69    6.52
  -4  -7  -7  117.55    7.76
   4   7   7  128.22    6.67
   4  -7   7  115.65    6.50
   4  -7   7  129.51    7.58
   4   7   7  122.45    7.68
   4  -7   8    0.97    0.78
   4   7   8    1.04    1.19
   4  -7   8    0.64    0.92
   4  -7   8    1.44    0.96
   4   7   8    3.39    1.23
  -4  -7  -8   -0.40    1.05
  -4  -7  -9   33.57    3.73
  -4   7  -9   42.65    4.06
   4   7   9   42.46    4.10
   4  -7   9   41.09    3.98
   4   7   9   38.59    3.55
   4  -7   9   38.09    3.51
  -4  -7 -10   50.13    4.58
  -4   7 -10   54.24    4.75
  -4  -7 -10   49.89    5.12
   4   7  10   56.37    4.83
   4  -7  10   42.26    4.23
   4   7  10   52.11    4.27
  -4  -7 -11   77.37    6.63
   4  -7  11   75.54    5.85
  -4  -7 -11   77.72    6.03
  -4   7 -11   75.40    5.96
   4   7  11   72.78    5.78
   4   7  12   12.28    2.40
  -4  -7 -12    8.92    2.62
  -4  -7 -12   11.75    2.52
  -4   7 -12   14.28    2.70
   4   7  13   10.99    2.34
  -4  -7 -13   13.85    2.95
  -4  -7 -13   10.37    2.47
  -4   7 -13   11.77    2.59
   4   7  14   24.77    3.40
  -4  -7 -14   29.68    3.88
  -4   7 -14   22.54    3.51
   4   8 -15   -0.47    1.67
  -4   8  15   -0.49    1.89
  -4  -8  15   -1.88    1.77
   4   8 -15    1.09    1.55
  -4   8  14    5.35    2.26
  -4  -8  14   10.68    2.65
  -4   8  14    7.33    2.20
  -4  -8  14    7.57    2.32
   4  -8 -14   10.59    2.25
   4   8 -14    7.57    2.16
   4   8 -14    4.72    2.09
  -4   8  13    3.86    1.81
  -4  -8  13    4.20    1.77
   4  -8 -13    4.84    1.88
   4   8 -13    3.25    1.87
   4   8 -13    4.29    1.96
  -4   8  13    6.20    2.12
  -4  -8  13    4.59    2.30
  -4  -8  13    7.27    2.58
   4  -8 -13    4.46    2.01
   4   8 -12   29.43    3.40
  -4   8  12   22.74    3.38
  -4  -8  12   28.02    3.65
   4  -8 -12   34.75    3.58
   4   8 -12   33.80    4.23
  -4  -8  12   33.10    4.30
  -4   8  12   32.54    4.19
  -4  -8  12   28.61    4.49
   4  -8 -12   26.25    3.71
   4  -8 -11   12.79    2.21
   4   8 -11   14.30    2.36
  -4   8  11   13.69    2.51
  -4  -8  11   14.36    2.47
  -4  -8  11    9.69    2.47
   4   8 -11    9.64    2.00
  -4   8  11   11.16    2.48
  -4  -8  11   12.86    2.95
   4  -8 -11   15.11    2.74
   4   8 -10   96.70    6.21
  -4   8  10   88.37    7.22
  -4  -8  10   91.84    7.10
  -4   8  10   91.05    6.04
   4  -8 -10  105.41    6.25
   4   8 -10  100.76    6.15
  -4   8  10   97.97    6.65
  -4  -8  10  100.91    6.73
   4  -8 -10   89.26    6.74
  -4   8   9    4.52    1.32
  -4  -8   9    2.85    1.45
  -4   8   9    1.38    1.27
  -4   8   9    2.54    1.40
  -4  -8   9    2.20    1.22
   4  -8  -9    1.80    1.40
  -4   8   8  130.30    7.10
  -4  -8   8  135.44    8.39
  -4   8   8  125.23    7.35
  -4  -8   8  135.71    7.44
  -4   8   8  128.80    8.76
   4  -8  -8  135.24    8.04
  -4  -8   7   18.33    2.29
  -4   8   7   19.24    3.06
  -4   8   7   18.37    2.30
   4  -8  -7   20.93    2.75
  -4  -8   7   15.83    2.57
  -4   8   7   18.61    2.08
  -4   8   6    9.81    2.21
  -4  -8   6    5.85    1.60
   4  -8  -6    6.50    1.57
  -4   8   5    0.83    0.55
   4  -8  -5    0.92    0.28
  -4  -8   5    1.47    1.42
   4  -8  -5    1.69    1.26
  -4   8   4    2.29    1.21
  -4  -8   4    3.33    1.27
  -4   8   4    1.45    0.57
   4  -8  -4    1.77    0.48
  -4  -8   4    0.95    0.97
   4  -8  -4    1.88    1.08
  -4  -8   3   39.98    3.41
  -4   8   3   28.49    3.60
   4   8  -3   38.16    2.70
  -4   8   3   29.60    3.16
   4  -8  -3   38.35    3.33
  -4  -8   3   37.93    4.24
   4  -8  -3   34.25    2.29
   4   8  -3   47.21    4.46
  -4   8   2   12.19    1.90
   4  -8  -2   12.38    1.99
  -4  -8   2   10.59    1.85
  -4   8   2   12.07    2.39
   4   8  -2   12.01    1.48
   4  -8  -2    8.76    1.37
   4   8  -2   11.82    1.53
  -4  -8   2   10.07    2.23
   4  -8  -2   10.72    1.37
   4   8  -2    9.20    2.05
  -4   8   1   17.07    2.21
   4  -8  -1   18.78    2.28
   4   8  -1   13.35    1.58
   4  -8  -1   16.16    1.65
  -4  -8   1   17.77    2.19
  -4   8   1   19.13    2.96
  -4   8   1   17.29    2.95
   4   8  -1   17.81    1.99
  -4  -8   1   14.66    2.59
   4   8  -1   14.50    2.57
   4  -8  -1   19.60    1.94
   4  -8   0   69.14    3.92
   4  -8   0   72.12    4.22
   4   8   0   69.92    4.13
   4   8   0   69.46    3.91
   4   8   0   73.72    4.89
  -4  -8   0   71.50    4.71
  -4   8   0   67.21    6.00
  -4   8   0   67.42    5.79
   4  -8   0   78.79    4.84
  -4   8   0   85.96    4.84
   4   8   0   69.30    4.49
  -4  -8   0   71.14    5.84
   4  -8   0   76.01    5.52
   4  -8   0   84.20    4.78
   4  -8   1  206.39    9.19
   4   8   1  190.47    9.02
   4   8   1  183.51    9.76
  -4   8  -1  198.62   11.53
  -4   8  -1  187.64   11.60
  -4   8  -1  216.90    9.41
   4  -8   1  202.21    9.26
   4   8   1  178.13    9.01
   4   8   1  211.35    9.81
  -4  -8  -1  196.15   11.18
   4  -8   1  221.98   10.97
   4  -8   1  216.45    9.88
   4  -8   2   61.52    3.75
   4  -8   2   56.09    2.97
   4   8   2   59.32    4.30
  -4   8  -2   53.72    5.36
  -4   8  -2   57.33    5.45
   4  -8   2   62.59    4.58
  -4   8  -2   63.04    3.71
   4  -8   2   60.15    3.82
   4   8   2   48.99    3.57
   4  -8   2   58.30    4.61
  -4  -8  -2   54.88    4.94
   4  -8   2   49.30    3.24
   4   8   2   49.56    3.23
   4   8   3   13.09    1.58
   4  -8   3   13.25    1.62
   4  -8   3   14.41    1.44
   4   8   3   18.22    2.35
  -4   8  -3   12.51    2.62
   4  -8   3   14.87    2.14
  -4  -8  -3   14.00    1.83
  -4   8  -3   15.47    1.67
  -4   8  -3   20.31    3.28
   4  -8   3   12.01    1.74
   4  -8   3   14.93    2.36
   4   8   3   16.34    2.50
  -4  -8  -3   14.52    2.60
   4   8   4  209.94    9.40
   4  -8   4  203.91    9.35
   4  -8   4  215.31    9.16
  -4   8  -4  179.47   11.83
   4  -8   4  223.29   10.56
  -4  -8  -4  193.86   10.07
   4   8   4  219.47    9.35
   4  -8   4  192.42    9.16
  -4   8  -4  218.26    9.11
   4  -8   4  218.77   11.09
  -4  -8  -4  211.21   11.58
   4   8   4  209.50   11.14
   4   8   5   65.43    4.05
   4  -8   5   62.09    3.94
   4   8   5   62.20    4.52
   4  -8   5   62.63    3.73
   4  -8   5   65.53    4.67
  -4  -8  -5   59.86    4.60
   4   8   5   58.76    3.80
   4  -8   5   59.84    3.83
  -4   8  -5   66.07    3.43
   4  -8   5   69.79    5.19
  -4  -8  -5   58.93    5.32
   4   8   5   60.63    5.01
   4   8   6    2.86    1.39
   4   8   6    1.74    0.93
   4  -8   6    0.34    0.82
  -4  -8  -6    1.31    1.08
   4  -8   6    1.74    1.15
   4  -8   6    0.77    0.94
  -4   8  -6    0.74    0.52
   4   8   6    2.35    1.00
   4   8   7    4.73    1.57
   4   8   7    2.67    1.31
   4  -8   7    4.90    1.30
   4  -8   7    6.68    1.68
   4   8   7    2.14    1.20
  -4   8  -7    5.46    0.71
   4  -8   7    2.75    1.11
  -4  -8  -7    7.41    1.80
   4   8   8   27.48    3.33
   4   8   8   22.75    2.61
   4  -8   8   25.07    2.69
   4  -8   8   31.27    3.52
  -4  -8  -8   30.11    3.63
   4  -8   9   14.08    2.47
   4   8   9   20.27    2.93
  -4  -8  -9   14.07    2.67
   4   8  10   -0.39    1.44
  -4  -8 -10    1.41    1.36
   4  -8  10    1.53    1.21
  -4   8 -10   -0.34    1.75
  -4  -8 -11   -1.75    1.84
  -4   8 -11   -1.09    1.83
  -4  -8 -11    0.50    1.21
   4   8  11    0.40    1.23
  -4  -8 -12    6.39    2.12
  -4   8 -12    8.55    2.30
  -4  -8 -12    7.40    2.29
  -4  -8 -13   21.15    3.25
  -4   8 -13   20.59    3.26
  -4  -8 -13   15.56    3.30
   4   8  13   21.12    3.36
  -4   8 -14   54.25    5.31
   4   9 -14   53.89    4.82
  -4   9  14   54.05    5.28
  -4  -9  14   56.32    5.80
  -4  -9  13    7.02    2.45
  -4   9  13   10.13    2.45
   4   9 -13    8.87    2.19
   4   9 -13    6.19    2.43
  -4   9  12    1.51    1.87
   4   9 -12    2.29    1.82
  -4   9  12    5.27    1.56
  -4  -9  12    2.87    1.76
   4   9 -12    5.20    2.13
  -4   9  12    2.17    1.73
  -4  -9  12    2.65    1.93
   4  -9 -12    2.18    1.55
   4  -9 -11   37.42    3.53
   4   9 -11   35.65    3.47
  -4   9  11   41.03    4.01
  -4  -9  11   30.88    3.66
   4   9 -11   31.10    3.48
  -4  -9  11   34.88    4.28
  -4   9  11   37.53    3.52
  -4   9  11   37.56    4.67
  -4  -9  11   36.13    5.11
   4  -9 -11   29.48    3.87
   4  -9 -10    0.99    1.34
   4   9 -10    1.25    1.29
  -4   9  10    0.65    1.16
   4   9 -10    3.34    1.50
  -4   9  10    2.59    1.50
  -4   9  10    0.25    0.86
  -4  -9  10    1.28    1.41
  -4  -9  10    0.62    1.27
   4  -9 -10    2.37    1.54
  -4   9   9    8.50    1.57
  -4  -9   9    6.40    1.92
   4  -9  -9    6.79    1.55
   4   9  -9    8.89    1.73
   4  -9  -9    4.91    1.85
  -4   9   8   97.75    5.53
  -4  -9   8   91.76    6.84
  -4   9   8  104.82    6.22
  -4   9   8  105.92    7.85
   4  -9  -8   97.75    6.84
  -4   9   7    1.00    1.37
  -4  -9   7   -0.34    0.99
   4  -9  -7    1.04    1.19
  -4   9   6   11.55    1.24
   4  -9  -6   11.08    2.15
   4  -9  -5   65.37    5.04
  -4  -9   5   79.67    6.67
  -4  -9   5   72.88    5.08
  -4   9   5   67.08    3.15
  -4  -9   4   23.23    2.76
  -4   9   4   19.71    3.12
  -4  -9   4   17.67    3.21
   4  -9  -4   24.55    2.92
   4  -9  -3  200.73    9.39
  -4  -9   3  214.37   10.56
  -4   9   3  215.74   12.18
   4   9  -3  207.99    9.95
   4  -9  -3  231.13   11.11
  -4  -9   3  230.72   12.96
   4  -9  -3  229.63    9.47
   4   9  -3  243.82   12.69
   4  -9  -2    4.29    1.39
   4  -9  -2    1.33    0.94
   4   9  -2    4.87    1.00
  -4  -9   2    2.96    1.25
  -4   9   2    4.89    1.96
  -4   9   2    4.03    1.96
   4   9  -2    6.65    1.30
  -4  -9   2    3.89    1.73
   4  -9  -2    5.48    1.06
   4   9  -2    5.27    1.85
   4  -9  -1  127.40    6.30
   4   9  -1  136.24    6.36
  -4  -9   1  150.41    7.67
  -4   9   1  137.69    9.49
  -4   9   1  136.67    9.12
  -4   9   1  156.36    7.83
   4  -9  -1  139.30    7.84
   4   9  -1  152.95    7.62
  -4  -9   1  134.83    9.18
   4  -9  -1  161.52    7.36
   4  -9   0   52.20    3.73
  -4   9   0   50.98    5.32
  -4   9   0   43.08    4.79
   4  -9   0   44.12    3.85
  -4   9   0   50.90    3.80
   4   9   0   53.91    3.90
  -4  -9   0   56.16    5.21
   4  -9   0   52.41    4.69
   4  -9   0   44.18    2.81
   4  -9   1   13.78    1.47
   4   9   1   15.88    1.56
   4   9   1   15.05    1.60
   4  -9   1   16.36    1.76
   4   9   1   14.40    2.13
  -4   9  -1   17.28    3.15
  -4   9  -1   19.79    2.16
  -4   9  -1   14.48    2.97
   4   9   1   16.35    2.17
  -4  -9  -1    9.53    2.38
   4  -9   1   13.83    2.04
   4  -9   1   16.91    2.69
   4   9   2   81.93    4.16
   4  -9   2   75.79    4.06
   4  -9   2   73.85    3.98
   4  -9   2   78.29    4.43
   4   9   2   70.51    4.27
   4   9   2   76.02    5.14
  -4   9  -2   79.35    6.76
  -4   9  -2   90.67    7.23
   4  -9   2   80.30    5.48
  -4   9  -2   85.48    4.78
   4  -9   2   84.60    4.61
   4   9   2   71.89    4.37
   4   9   2   80.84    5.34
   4  -9   2   83.27    6.12
  -4  -9  -2   73.49    6.24
   4  -9   2   84.10    5.40
   4   9   2   76.36    5.98
   4   9   3   48.69    3.10
   4  -9   3   45.64    2.99
   4   9   3   47.99    3.03
   4  -9   3   45.35    2.94
   4   9   3   50.16    4.05
  -4   9  -3   47.71    5.24
  -4   9  -3   53.44    5.53
   4  -9   3   51.37    4.15
  -4  -9  -3   50.31    3.51
  -4   9  -3   47.81    3.36
   4  -9   3   53.08    3.52
   4   9   3   48.31    3.39
   4  -9   3   61.43    4.94
  -4  -9  -3   46.44    4.84
   4   9   3   52.86    4.68
  -4   9  -4    3.19    1.00
   4   9   4    4.66    1.03
   4  -9   4    5.11    1.04
   4   9   4    5.46    1.42
  -4   9  -4    3.76    1.85
  -4  -9  -4    3.52    1.15
   4   9   4    4.91    1.04
   4  -9   4    4.03    1.10
  -4   9  -4    1.09    1.33
   4  -9   4    2.28    1.26
   4   9   4    3.45    1.41
  -4  -9  -4    2.27    1.26
  -4  -9  -5    0.28    0.73
   4   9   5    0.38    0.99
  -4  -9  -5    1.34    1.41
   4   9   5   -0.15    0.78
   4  -9   5   -0.39    1.06
  -4   9  -5    0.51    0.63
   4   9   5    1.32    0.86
   4  -9   5    0.64    0.69
  -4  -9  -6    0.32    1.03
  -4  -9  -6    0.45    1.09
   4   9   6    0.77    1.28
   4   9   6   -0.17    1.06
   4  -9   6    1.17    1.24
  -4   9  -6    0.64    0.58
   4   9   6    0.18    1.03
   4  -9   6   -0.18    1.10
  -4  -9  -7   45.04    4.29
   4  -9   7   48.92    4.59
   4  -9   7   38.72    3.15
   4   9   7   42.52    3.38
   4   9   7   40.55    4.20
   4  -9   8    4.44    1.71
   4   9   8    8.43    2.02
  -4  -9  -8    4.09    1.73
   4  -9   9   71.84    5.76
   4   9   9   64.42    5.52
  -4  -9  -9   51.91    5.34
   4   9  10    3.34    1.48
  -4  -9 -10    1.89    1.50
   4   9  11    2.96    1.69
  -4  -9 -11    3.02    1.84
   4   9  12   18.31    3.25
  -4  -9 -12   28.10    4.11
  -4   9 -13   36.51    4.16
   4  10 -12   77.13    7.08
  -4 -10  12   70.76    6.40
   4  10 -11   40.79    5.12
  -4 -10  11   50.66    4.95
   4  10 -11   35.43    4.02
   4 -10 -11   42.57    4.62
  -4  10  11   33.27    4.63
  -4 -10  11   47.15    5.90
   4  10 -11   36.72    3.56
   4  10 -10    6.99    1.65
   4  10 -10    7.21    1.98
  -4  10  10    3.38    2.01
  -4 -10  10    5.72    1.84
  -4 -10  10    5.24    2.41
   4 -10 -10    4.62    1.86
  -4 -10   9   19.40    2.90
  -4  10   9   15.13    3.13
   4 -10  -9   10.82    2.38
   4  10  -9   15.11    2.10
  -4  10   8   30.34    4.26
   4  10  -8   24.05    2.59
   4 -10  -8   22.96    3.23
   4  10  -7   52.34    3.61
   4 -10  -7   46.33    4.64
  -4 -10   6   18.95    2.59
   4 -10  -6   17.46    2.77
   4 -10  -5   37.10    3.95
  -4 -10   5   44.70    5.22
  -4 -10   5   38.64    3.60
   4  10  -4    2.46    0.80
  -4 -10   4    1.79    1.15
  -4  10   4    2.38    1.63
  -4  10   4    4.43    2.03
   4  10  -4    2.39    0.92
  -4 -10   4    5.66    2.01
   4 -10  -4    2.77    1.56
  -4 -10   3   11.18    1.82
  -4  10   3   10.13    2.40
   4 -10  -3   10.34    2.14
   4  10  -3    8.85    1.59
  -4  10   3    5.04    1.95
  -4 -10   3   12.74    2.80
   4  10  -3    8.29    1.11
  -4 -10   2   13.22    1.93
  -4  10   2    9.81    2.44
   4 -10  -2    5.85    1.79
   4  10  -2    9.73    1.76
  -4  10   2   12.76    2.76
  -4 -10   2    8.05    2.28
   4  10  -2    9.18    1.08
   4 -10  -1   20.34    3.12
  -4  10   1   16.62    3.05
   4 -10  -1   21.94    2.81
  -4  10   1   17.36    3.34
   4  10  -1   21.64    2.53
  -4 -10   1   13.53    2.88
   4  10  -1   16.66    1.39
   4 -10  -1   14.17    1.27
  -4  10   0  102.91    7.93
  -4  10   0   91.74    7.45
   4 -10   0  100.05    5.69
   4  10   0   99.87    6.05
  -4 -10   0  108.69    7.87
   4 -10   0  106.67    7.45
   4  10   0   90.88    4.26
   4 -10   0   81.20    4.10
   4  10   1    2.87    0.75
   4  10   1    3.97    1.62
  -4  10  -1    4.81    2.02
  -4  10  -1    2.81    1.63
   4  10   1    2.92    1.29
   4 -10   1    3.90    1.54
  -4 -10  -1    5.06    2.02
  -4  10  -1    3.93    1.19
   4  10   1    2.91    0.72
   4 -10   1    2.32    0.68
   4  10   2   22.20    1.77
   4 -10   2   21.40    1.67
   4  10   2   20.57    1.70
   4  10   2   19.95    1.79
   4  10   2   18.36    2.31
  -4  10  -2   16.53    3.36
  -4  10  -2   24.74    2.45
  -4  10  -2   24.42    3.87
   4  10   2   22.19    2.76
   4 -10   2   28.18    3.60
  -4 -10  -2   29.86    4.00
   4  10   2   22.38    3.25
   4  10   3   70.56    3.72
   4 -10   3   64.38    3.56
   4  10   3   71.81    3.71
   4  10   3   62.83    3.82
   4  10   3   63.51    4.72
  -4  10  -3   72.53    6.87
  -4  10  -3   64.49    6.40
  -4  10  -3   77.28    4.52
   4 -10   3   69.61    3.98
   4  10   3   60.76    3.84
   4  10   3   70.04    5.23
   4 -10   3   68.87    5.80
  -4 -10  -3   65.25    6.15
   4  10   3   88.16    6.37
  -4  10  -4   13.66    1.78
   4  10   4   12.92    1.51
   4 -10   4   12.06    1.42
   4  10   4   12.52    2.04
  -4  10  -4   14.43    3.21
  -4 -10  -4   11.72    1.75
   4  10   4   17.65    2.82
  -4 -10  -4   11.02    2.64
  -4  10  -4   16.34    3.33
   4  10   4   13.10    1.65
   4 -10   4   15.86    2.76
   4  10   4   12.27    1.46
   4  10   5   19.55    2.19
  -4 -10  -5   20.09    2.46
   4  10   5   21.30    3.10
  -4 -10  -5   16.47    3.35
   4 -10   5   22.14    3.29
  -4 -10  -6   11.64    2.01
   4  10   6   10.54    2.32
  -4 -10  -6   10.07    2.64
   4 -10   6    9.59    2.29
  -4 -10  -7   27.91    3.35
   4  10   7   40.00    4.30
  -4 -10  -7   28.32    4.10
   4 -10   7   32.78    3.93
  -4 -10  -8   32.28    3.89
   4  10   8   43.71    4.49
  -4 -10  -8   39.56    4.79
   4 -10   8   39.30    4.41
  -4 -10  -9   18.79    3.14
   4  10   9   20.06    3.11
   4 -10   9   15.21    2.86
  -4 -10 -10   19.73    3.32
   4  10  10   18.54    3.05
  -4 -10 -11   35.57    4.60
   4  10  11   37.44    4.37
  -4 -10 -12   10.03    2.59
   4  11 -10    1.27    1.39
   4 -11  -9    9.46    2.51
  -4  11   9    6.05    2.37
   4 -11  -8   -0.42    1.49
   4 -11  -7   50.21    4.97
  -4 -11   7   46.06    4.13
  -4 -11   6   13.21    2.17
   4 -11  -6   10.59    2.46
  -4  11   5   22.82    3.77
   4 -11  -5   28.00    3.59
  -4  11   5   28.04    4.36
  -4 -11   5   25.69    4.17
  -4 -11   5   26.33    2.83
  -4  11   4   35.56    4.60
  -4  11   4   41.52    5.24
   4 -11  -4   45.44    4.43
  -4 -11   4   44.21    5.27
  -4 -11   4   37.08    3.43
  -4  11   3    6.35    2.07
   4 -11  -3    6.03    1.99
  -4  11   3    7.33    2.45
  -4 -11   3    6.04    2.29
  -4 -11   3    4.39    1.35
   4 -11  -2   93.05    6.60
  -4 -11   2   88.66    7.73
   4 -11  -2   88.41    7.26
   4  11  -2   95.76    6.07
  -4  11   2   82.03    7.36
  -4  11   2   97.56    8.18
  -4  11   1    0.61    1.59
   4  11  -1    0.31    1.05
  -4  11   1   -0.55    1.23
  -4 -11   1    0.57    1.29
   4 -11  -1    1.49    1.37
   4  11   0  124.09    7.55
  -4  11   0  123.22    9.43
  -4  11   0  108.10    8.76
  -4 -11   0  125.62    9.22
   4 -11   0  138.98    9.13
   4  11   0  118.58    8.56
  -4  11  -1    8.54    2.46
   4  11   1    8.57    1.89
  -4  11  -1    6.95    2.45
   4 -11   1    6.79    2.11
  -4 -11  -1   12.83    2.86
   4  11   1    8.80    2.30
  -4  11  -2    1.23    1.38
[truncated: 234,266 more chars]
